# Supplementary material for: Putting Theory to the Test: Which Regulatory Mechanisms Can Drive Realistic Growth of a Root?
Source: PLoS Comput Biol. 2014 Oct 30;10(10):e1003910. doi: 10.1371/journal.pcbi.1003910 (PMC4214622; doi:10.1371/journal.pcbi.1003910)
Supplement: Dataset S1 — Model code. All changed (w.r.t. the public VirtualLeaf code on http://virtualleaf.googlecode.com) C++ class files (.h for header and.cpp for implementation files): Cell.h, Cell.cpp, CellBase.h, CellBase.cpp, Mesh.h, Mesh.cpp, WallBase.h, WallBase.cpp, Wortel.h, and Wortel.cpp. The last one (the model ‘plugin’) contains a detailed and structured collection of code blocks for all 12 models used in this study. Moreover, input xml files are also needed for model simulation and 3 versions are supplied: Wortel(1).xml (for models 1–8,10,11), Wortel(2).xml (for model 9), and Wortel(3).xml (for model 12). They specify the typical parameter values for the numerical integration and Monte Carlo methods, input/output behaviour, as well as some kinetic constants in the header of the file. This is followed by the list of nodes, cells and walls of the cellular grid including their geometrical and biochemical attributes. (ZIP) [file pcbi.1003910.s001.zip › Wortel.h]

/*
 *  This file is part of the VirtualLeaf.
 *
 *  VirtualLeaf is free software: you can redistribute it and/or modify
 *  it under the terms of the GNU General Public License as published by
 *  the Free Software Foundation, either version 3 of the License, or
 *  (at your option) any later version.
 *
 *  VirtualLeaf is distributed in the hope that it will be useful,
 *  but WITHOUT ANY WARRANTY; without even the implied warranty of
 *  MERCHANTABILITY or FITNESS FOR A PARTICULAR PURPOSE.  See the
 *  GNU General Public License for more details.
 *
 *  You should have received a copy of the GNU General Public License
 *  along with the Virtual Leaf.  If not, see <http://www.gnu.org/licenses/>.
 *
 *  Copyright 2011-14 Dirk De Vos, Jan Broeckhove, UA/CoMP.
 */
/**
 * @file
 * Interface for Wortel plug-in.
 */
#include <string>
#include <QObject>
#include <QtGui>
#include "app/SimPluginInterface.h"

static const std::string Wortel_header_id("$Id$");

class Mesh;

class Wortel : public QObject, SimPluginInterface {
	Q_OBJECT
	Q_INTERFACES(SimPluginInterface);

public:
	// see SimPluginInterface
	virtual std::string ModelID();

    // see SimPluginInterface
    virtual std::string ModelDescriptor();

    // default LeafML file
    virtual std::string DefaultLeafML();

    // return number of chemicals
    virtual int NChem();

    /// Set mesh pointer at startup.
    virtual void SetMesh(Mesh* m);

	// Executed after the cellular mechanics steps have equillibrized
	virtual void CellHouseKeeping (CellBase* c);

	// Differential equations describing transport of chemicals from cell to cell
	virtual void CelltoCellTransport(Wall* w, double* dchem_c1, double* dchem_c2);
    
	// Differential equations describing chemical reactions taking place at or near the cell walls
	// (e.g. PIN accumulation)
	virtual void WallDynamics(Wall* w, double* dw1, double* dw2);
	
	// Differential equations describing chemical reactions inside the cells
	virtual void CellDynamics(CellBase* c, double* dchem);
	
	// to be executed after a cell division
	virtual void OnDivide(ParentInfo* parent_info, CellBase* daughter1, CellBase* daughter2);
	
	// to be executed for coloring a cell
	virtual void SetCellColor(CellBase* c, QColor* color);
	
	// see SimPluginInterface
	virtual double PINflux(CellBase* this_cell, CellBase* adjacent_cell, Wall* w);

private:
    /// Points to the mesh this model works with.
    Mesh*   m_mesh;

	// Calculate rate according to Michaelis Menten kinetics
	double Michaelis(double M1, double J1, double K1, double S1);

	// Calculate rate according to Goldbeter-Koshland kinetics
	double Goldbeter(double A1, double A2, double A3, double A4);

	//Calculate rate according to Hill cooperative kinetics
	double Hill(double Vm, double Km, double h, double S);

};
