# Supplementary material for: Putting Theory to the Test: Which Regulatory Mechanisms Can Drive Realistic Growth of a Root?
Source: PLoS Comput Biol. 2014 Oct 30;10(10):e1003910. doi: 10.1371/journal.pcbi.1003910 (PMC4214622; doi:10.1371/journal.pcbi.1003910)
Supplement: Dataset S1 — Model code. All changed (w.r.t. the public VirtualLeaf code on http://virtualleaf.googlecode.com) C++ class files (.h for header and.cpp for implementation files): Cell.h, Cell.cpp, CellBase.h, CellBase.cpp, Mesh.h, Mesh.cpp, WallBase.h, WallBase.cpp, Wortel.h, and Wortel.cpp. The last one (the model ‘plugin’) contains a detailed and structured collection of code blocks for all 12 models used in this study. Moreover, input xml files are also needed for model simulation and 3 versions are supplied: Wortel(1).xml (for models 1–8,10,11), Wortel(2).xml (for model 9), and Wortel(3).xml (for model 12). They specify the typical parameter values for the numerical integration and Monte Carlo methods, input/output behaviour, as well as some kinetic constants in the header of the file. This is followed by the list of nodes, cells and walls of the cellular grid including their geometrical and biochemical attributes. (ZIP) [file pcbi.1003910.s001.zip › Cell.cpp]

/*
 *  This file is part of the VirtualLeaf.
 *
 *  VirtualLeaf is free software: you can redistribute it and/or modify
 *  it under the terms of the GNU General Public License as published by
 *  the Free Software Foundation, either version 3 of the License, or
 *  (at your option) any later version.
 *
 *  VirtualLeaf is distributed in the hope that it will be useful,
 *  but WITHOUT ANY WARRANTY; without even the implied warranty of
 *  MERCHANTABILITY or FITNESS FOR A PARTICULAR PURPOSE.  See the
 *  GNU General Public License for more details.
 *
 *  You should have received a copy of the GNU General Public License
 *  along with the VirtualLeaf.  If not, see <http://www.gnu.org/licenses/>.
 *
 *  Copyright 2010 Roeland Merks.
 *  Copyright 2011-14 Dirk De Vos, Jan Broeckhove, UA/CoMP.
 */
/**
 * @file
 * Implementation for Cell.
 */
#include <string>
#include <list>
#include <vector>
#include <sstream>
#include "math/tiny.h"
#include "math/sqr.h"
#include "util/xmlwrite.h"
#include "util/log_debug.h"
#include "util/warning.h"
#include "util/Parameter.h"
#include "bio/Node.h"
#include "bio/Mesh.h"
#include "bio/NodeSet.h"
#include "view/CellItem.h"
#include "view/NodeItem.h"
#include "view/QGraphicsArrowItem.h"
#include "Cell.h"

static const std::string Cell_module_id("$Id$");

using std::list;
using std::vector;
using std::ostringstream;
using std::stringstream;
using std::mem_fun_ref;
using std::bind2nd;
using std::mem_fun;
using std::cerr;
using std::endl;
using std::pair;
using MyWarning::unique_warning;

double Cell::factor=1.;
double Cell::offset[3]={0,0,0};

Cell::Cell() : CellBase()
{
	m = 0;
}


Cell::Cell(double x, double y, double z) : CellBase(x, y, z)
{
	m = 0;
}


Cell::Cell(const Cell& src) : CellBase(src)
{
	m = src.m;
}


bool Cell::Cmp(Cell* c) const
{
	return this->Index() < c->Index();
}


bool Cell::Eq(Cell* c) const
{
	return this->Index() == c->Index();
}


Cell Cell::operator=(const Cell& src)
{
	CellBase::operator=(src);
	m = src.m;
	return *this;
}


void Cell::DivideOverAxis(Vector axis)
{
	// Build a wall ->  find the position of the wall
	// better look for intersection with a simple line intersection algorithm as below?
	// this leads to some exceptions: e.g. dividing a horizontal rectangle.
	// leaving it like this for the time being

	if (!dead)
	{
		Vector centroid = Centroid();
		double prev_cross_z = (axis * (centroid - *(nodes.back()))).z;
		ItList new_node_locations;
		for (list<Node*>::iterator i = nodes.begin(); i != nodes.end(); i++)
		{
			// cross product to detect position of division
			Vector cross = axis * (centroid - *(*i));
			if (cross.z * prev_cross_z < 0)
			{
				new_node_locations.push_back(i);
			}
			prev_cross_z = cross.z;
		}
		DivideWalls(new_node_locations, centroid, centroid + axis);
	}
}


double Cell::MeanArea()
{
	return m->GetMeanArea();
}


void Cell::Apoptose()
{
	// First kill walls
	VL_DEBUG() << "This is cell " << Index() << endl;
	VL_DEBUG() << "Number of walls: " << walls.size() << endl;
	for (list<Wall *>::iterator w = walls.begin(); w != walls.end(); w++)
	{
		VL_DEBUG() << "Before apoptosis, wall " << (*w)->Index() << " says: c1 = "
		        << (*w)->c1->Index() << ", c2 = " << (*w)->c2->Index() << endl;
	}
	for (list<Wall *>::iterator w = walls.begin(); w != walls.end(); w++)
	{
		bool illegal_flag = false;
		if ((*w)->c1 == (*w)->c2)
			illegal_flag = true;
		if ((*w)->c1 == this)
		{
			// invert wall?
			(*w)->c1 = (*w)->c2;
			(*w)->c2 = m->boundary_polygon;
			Node *n1 = (*w)->n1;
			(*w)->n1 = (*w)->n2;
			(*w)->n2 = n1;
		}
		else
		{
			(*w)->c2 = m->boundary_polygon;
		}
		if (illegal_flag && (*w)->c1==(*w)->c2)
		{
			VL_DEBUG() << "I created an illegal wall." << endl;
		}
		if (((*w)->N1()->DeadP() || (*w)->N2()->DeadP()) || ((*w)->C1() == (*w)->C2()))
		{
			// kill wall
			VL_DEBUG() << "Killing wall." << endl;
			(*w)->Kill();
			if ((*w))
			{
				VL_DEBUG() << "Wall " << (*w)->Index() << " says: c1 = "
				<< (*w)->c1->Index() << ", c2 = " << (*w)->c2->Index() << endl;
			}
			(*w) = 0;
		}
		else
		{
			VL_DEBUG() << "Not killing wall." << endl;
			VL_DEBUG() << "Wall " << (*w)->Index() << " says: c1 = "
			        << (*w)->c1->Index() << ", c2 = " << (*w)->c2->Index() << endl;
		}
	}
	walls.remove(0);

	// Unregister me from my nodes, and delete the node if it no longer belongs to any cells
	list<Node *> superfluous_nodes;
	for (list<Node *>::iterator n = nodes.begin(); n != nodes.end(); n++)
	{
		Node& no(*(*n));
		// locate myself in the node's owner list
		list<Neighbor>::iterator cellpos;
		bool cell_found = false;
		for (list<Neighbor>::iterator nb = no.owners.begin(); nb != no.owners.end(); nb++)
		{
			if (nb->cell == this)
			{
				cellpos = nb;
				cell_found = true;
				break;
			}
		}
		if (!cell_found)
		{
			// I think this cannot happen; but if I am wrong, unpredictable things would happen. So throw an exception.
			throw("Cell not found in CellBase::Apoptose()\n\rPlease correct the code to handle this situation.");
		}

		Neighbor tmp = *cellpos;
		no.owners.erase(cellpos);
		// if node has no owners left, or only has a connection to special cell -1 (outside world), mark it as dead.
		if (no.owners.size() == 0 || (no.owners.size() == 1 && no.owners.front().cell->BoundaryPolP()))
		{
			no.MarkDead();
		}
		else
		{
			// register node with outside world
			if (find_if(no.owners.begin(), no.owners.end(),
					bind2nd(mem_fun_ref(&Neighbor::CellEquals), m->boundary_polygon->Index())) == no.owners.end())
			{
				tmp.cell = m->boundary_polygon;
				no.owners.push_back(tmp);
			}
		}
	}
	// mark cell as dead
	MarkDead();
}


void Cell::ConstructConnections()
{
	// Tie up the nodes of this cell, assuming they are correctly ordered
	for (list<Node *>::iterator i = nodes.begin(); i != nodes.end(); i++)
	{
		// 1. Tidy up existing connections (which are part of this cell)
		if ((*i)->owners.size() > 0)
		{
			// remove myself from the neighbor list of the node
			list<Neighbor>::iterator neighb_with_this_cell =
					find_if((*i)->owners.begin(), (*i)->owners.end(),
							bind2nd(mem_fun_ref(&Neighbor::CellEquals), this->Index()));
			if (neighb_with_this_cell != (*i)->owners.end())
				(*i)->owners.erase(neighb_with_this_cell);
		}

		Node *previous;
		if (i != nodes.begin())
		{
			list<Node *>::iterator previous_iterator = i;
			previous_iterator--;
			previous = *previous_iterator;
		}
		else
		{
			previous = nodes.back();
		}

		Node *next;
		list<Node*>::iterator next_iterator = i;
		next_iterator++;
		if (next_iterator == nodes.end())
		{
			next = nodes.front();
		}
		else
		{
			next = *next_iterator;
		}
		(*i)->owners.push_back(Neighbor(this, previous, next));
	}
}


bool Cell::DivideOverGivenLine(Vector v1, Vector v2, bool fix_cellwall, NodeSet* node_set )
{
    if (dead)
		return false;

	// check each edge for intersection with the line
	ItList new_node_locations;
	VL_DEBUG() << "Cell " << Index() << " is doing DivideOverGivenLine" << endl;
	for (list<Node*>::iterator i = nodes.begin(); i != nodes.end(); i++)
	{
		Vector v3 = *(*i);
		list<Node*>::iterator nb = i;
		nb++;
		if (nb == nodes.end())
		{
			nb = nodes.begin();
		}
		Vector v4 = *(*nb);

		double denominator = (v4.y - v3.y) * (v2.x - v1.x) - (v4.x - v3.x) * (v2.y - v1.y);
		double ua = ((v4.x - v3.x) * (v1.y - v3.y) - (v4.y - v3.y) * (v1.x - v3.x)) / denominator;
		double ub = ((v2.x - v1.x) * (v1.y - v3.y) - (v2.y - v1.y) * (v1.x - v3.x)) / denominator;

		//cerr << "Edge " << *i << " to " << *nb << ": ua = " << ua << ", ub = " << ub << ":  ";
		// this construction with "TINY" should simulate open/closed interval <0,1]
		if ((tiny() < ua && ua < 1. + tiny()) && (tiny() < ub && ub < 1. + tiny()))
		{
			// yes, intersection detected. Push the location to the list of iterators
			new_node_locations.push_back(nb);
		}
	}

	if (new_node_locations.size()<2)
	{
		VL_DEBUG() << "Line does not intersect with two edges of Cell " << Index() << endl;
		VL_DEBUG() << "new_node_locations.size() = " << new_node_locations.size() << endl;
		return false;
	}

	ItList::iterator i = new_node_locations.begin();
	list< Node *>::iterator j;
	VL_DEBUG() << "-------------------------------" << endl;
	VL_DEBUG() << "Location of new nodes: " << (**i)->Index() << " and ";

	++i;
	j = *i;
	if (j==nodes.begin()) j=nodes.end(); j--;

	VL_DEBUG() << (*j)->Index() << endl;
	VL_DEBUG() << "-------------------------------" << endl;

	if ( **new_node_locations.begin() == *j )
	{
		VL_DEBUG() << "Rejecting proposed division (cutting off zero area)." << endl;
		return false;
	}
	DivideWalls(new_node_locations, v1, v2, fix_cellwall, node_set);

	return true;
}


void Cell::DivideWalls(ItList new_node_locations,
        Vector from, Vector to, bool fix_cellwall, NodeSet* node_set)
{
	if (dead)
		return;
	bool boundary_touched_flag = false;

	// Step 0: keep some data about the parent before dividing
	ParentInfo parent_info;
	parent_info.polarization = ReduceCellAndWalls<Vector>(PINdir);
	parent_info.polarization.Normalise();
	parent_info.PINmembrane = SumTransporters(1);
	parent_info.PINendosome = Chemical(1);

	// Step 1: create a daughter cell
	Cell *daughter = m->AddCell(new Cell());

	// Step 2: Copy the basics of parent cell to daughter
	for (int i = 0; i < NChem(); i++)
	{
		daughter->chem[i] = chem[i];
	}
	daughter->cell_type = cell_type;
	for (int i = 0; i < NChem(); i++)
	{
		daughter->new_chem[i] = new_chem[i];
	}
	daughter->boundary = boundary;
	daughter->m = m;
	daughter->target_area = target_area / 2.;
	target_area /= 2;
	daughter->cellvec = cellvec;

	// Division currently only works for convex cells: i.e. if the division line
	// intersects the cells at two points only.
	if (new_node_locations.size() != 2)
	{
		// Note: if you would add the possibility of dividing non-convex
		// cells, remember to update the code below. There are some
		// fixed-size arrays over there!

		cerr << "Warning in Cell::DivideWalls division of non-convex cells not fully implemented" << endl;

		// Reject the daughter cell and decrement the amount of cells
		// again. We can do this here because it is the last cell added.
		// Never, ever try to fully erase a cell elsewhere, because we
		// make heavy use of cell indices in this project; if you erase a
		// Cell somewhere in the middle of Mesh::Cells the indices will
		// get totally messed up...! (e.g. the indices used in Nodes::cells)
		VL_DEBUG() << "new_node_locations.size() = " << new_node_locations.size() <<endl;
		VL_DEBUG() << "daughter->index = " << daughter->index << endl;
		VL_DEBUG() << "cells.size() = " << m->cells.size() << endl;

		m->cells.pop_back();
		Cell::NCells()--;m
		->shuffled_cells.pop_back();
		return;
	}

	// We can be sure we only need two positions here because divisions
	// of non-convex cells are rejected above.
	Vector new_node[2];
	Node *new_node_ind[2];
	int new_node_flag[2];
	Edge div_edges[2];
	int nnc = 0;
	Wall *div_wall[4];
	double orig_length[2];
	for (int i = 0; i < 4; i++)
	{
		div_wall[i] = 0;
		orig_length[i / 2] = 0.;
	}

	// construct new Nodes at the intersection points
	// unless they coincide with existing points
	for (ItList::const_iterator i = new_node_locations.begin(); i != new_node_locations.end(); i++)
	{
		// intersection between division axis and line from this node to its predecessor
		// method used: http://astronomy.swin.edu.au/~pbourke/geometry/lineline2d/
		Vector v1 = from;
		Vector v2 = to;
		Vector v3 = *(**i);

		// get previous node
		list<Node *>::iterator nb = *i;
		if (nb == nodes.begin())
		{
			nb = nodes.end();
		}
		nb--;
		Vector v4 = *(*nb);

		double denominator = (v4.y - v3.y) * (v2.x - v1.x) - (v4.x - v3.x) * (v2.y - v1.y);
		double ua = ((v4.x - v3.x) * (v1.y - v3.y) - (v4.y - v3.y) * (v1.x - v3.x)) / denominator;
		double intersec_x = v1.x + ua * (v2.x - v1.x);
		double intersec_y = v1.y + ua * (v2.y - v1.y);

		// construct a new node at intersec
		// we construct a vector temporarily,
		// until we are sure we are going to keep the node...
		// Node count is damaged if we construct superfluous nodes
		Vector *n = new Vector(intersec_x, intersec_y, 0);
		div_edges[nnc].first = *nb;
		div_edges[nnc].second = **i;

		// Insert this new Node if it is far enough (5% of element length)
		// from one of the two existing nodes, else use existing node
		// old, fixed value was: par.collapse_node_threshold = 0.05
		double collapse_node_threshold = 0.05;
#ifdef FLEMING
		collapse_node_threshold = par.collapse_node_threshold;
#endif

		double elem_length = ((*(**i)) - (*(*nb))).Norm();
		if ((*(**i) - *n).Norm() < collapse_node_threshold * elem_length)
		{
			new_node_flag[nnc] = 1;
			new_node[nnc] = *(**i);
			new_node_ind[nnc] = **i;
			//cerr << **i << endl ;
		}
		else if ((*(*nb) - *n).Norm() < collapse_node_threshold * elem_length)
		{
			new_node_flag[nnc] = 2;
			new_node[nnc] = *(*nb);
			new_node_ind[nnc] = *nb;
		}
		else
		{
			new_node_flag[nnc] = 0;
			new_node[nnc] = *n;
		}
		nnc++;
		delete n;
	}

	for (int i = 0; i < 2; i++)
	{
		Cell *neighbor_cell = 0; // we need this to split up the "Wall" objects.

		// for both divided edges: insert its new node into all cells that own the divided edge
		// but only if it really is a new node:
		if (new_node_flag[i] != 0)
		{
			if (fix_cellwall)
			{
				(new_node_ind[i])->fixed = true;
				// all this we'll do later for the node set :-)
				/* (new_node_ind[i])->boundary = true;
				 (new_node_ind[i])->sam = true;
				 boundary = SAM;
				 daughter->boundary = SAM;
				 boundary_touched_flag = true;
				 */
			}
		}
		else
		{
			// (Construct a list of all owners:)
			// really construct the new node (if this is a new node)
			new_node_ind[i] = m->AddNode(new Node(new_node[i]));

			// if a new node is inserted into a fixed edge (i.e. in the petiole)
			// make the new node fixed as well
			(new_node_ind[i])->fixed = (div_edges[i].first)->fixed && (div_edges[i].second)->fixed;

			// Insert Node into NodeSet if the div_edge is part of it.
			if ((div_edges[i].first->node_set && div_edges[i].second->node_set)
					&& (div_edges[i].first->node_set == div_edges[i].second->node_set))
			{
				//cerr << "Inserting node into node set\n";
				div_edges[i].first->node_set->AddNode(new_node_ind[i]);
			}

			// if the new wall should be fixed (i.e. immobile, or moving as
			// solid body), make it so, and make it part of the boundary. Using
			// this to make a nice initial condition by cutting off part of a growing leaf.
			if (fix_cellwall)
			{
				(new_node_ind[i])->fixed = true;
				// All this we'll do later for the node set only
			}

			// if new node is inserted into the boundary it will be part of the boundary, too
			new_node_ind[i]->UnsetBoundary();
			if ((div_edges[i].first->BoundaryP() && div_edges[i].second->BoundaryP()) && // Both edge nodes are boundary nodes AND
					((m->findNextBoundaryNode(div_edges[i].first))->Index() == div_edges[i].second->Index()))
			{
				// The boundary proceeds from first to second.
				VL_DEBUG() << "Index of the first node : " << div_edges[i].first->Index() << endl;
				VL_DEBUG() << "Index of the second node: " << div_edges[i].second->Index() << endl;
				VL_DEBUG() << "Boundary proceeds from: " << div_edges[i].first->Index()
				        << "to: " << (m->findNextBoundaryNode(div_edges[i].first))->Index() << endl << endl;

				new_node_ind[i]->SetBoundary();

				// We will need to repair the boundary polygon later, since we will insert new nodes
				boundary_touched_flag = true;

				// and insert it into the boundary_polygon
				// find the position of the first node in the boundary
				list<Node *>::iterator ins_pos = find(m->boundary_polygon->nodes.begin(),
						m->boundary_polygon->nodes.end(), div_edges[i].first);
				// ... second node comes before or after it ...
				if (*(++ins_pos != m->boundary_polygon->nodes.end() ? ins_pos : m->boundary_polygon->nodes.begin())
						!= div_edges[i].second)
				{
					m->boundary_polygon->nodes.insert(
							((ins_pos--) != m->boundary_polygon->nodes.begin() ? ins_pos :
									(--m->boundary_polygon->nodes.end())), new_node_ind[i]);
							// .. set the neighbors of the new node ...
							// in this case e.second and e.first are inverted
						}
						else
						{
							// insert before second node, so leave ins_pos as it is,
							// that is: incremented
							m->boundary_polygon->nodes.insert(ins_pos, new_node_ind[i]);
							// .. set the neighbors of the new node ...
						}
					}

			list<Neighbor> owners;
			// push all cells owning the two nodes of the divides edges onto a list
			copy((div_edges[i].first)->owners.begin(), (div_edges[i].first)->owners.end(), back_inserter(owners));
			copy((div_edges[i].second)->owners.begin(), (div_edges[i].second)->owners.end(), back_inserter(owners));

			// find first non-self duplicate in the owners:
			// cells owning the same two nodes
			// share an edge with me
			owners.sort(mem_fun_ref(&Neighbor::Cmp));
#ifdef QDEBUG  
			list<Neighbor> unique_owners;
			copy(owners.begin(), owners.end(), back_inserter(unique_owners));
			unique_owners.unique( mem_fun_ref( &Neighbor::Eq ) );
			VL_DEBUG() << "The dividing edge nodes: " << div_edges[i].first->Index()
			        << " and " << div_edges[i].second->Index() << " are owned by cells: " << endl;
			foreach(Neighbor neighbor, unique_owners)
			{
				VL_DEBUG() << neighbor.cell->Index() << "  " << endl;
			}
#endif
			// Search through the sorted list of edge node owners looking for duplicate pairs. Each pair represents an actual edge owner.
			list<Neighbor> edge_owners;
			list<Neighbor>::iterator it;
			for (it = owners.begin(); it != owners.end(); it++)
			{
				it = adjacent_find(it, owners.end(), neighbor_cell_eq);
				if (it == owners.end())
					break; // bail if reach the end of the list
				VL_DEBUG() << "considering: " << it->cell->Index() << " as a possible edge owner." << endl;
				if (it->cell->Index() != this->Index())
				{
					VL_DEBUG() << "adding: " << it->cell->Index() << " to the list of edge owners." << endl;
					edge_owners.push_back(*it);
				}
			}

			if (edge_owners.size() > 1)
			{
				// Remove the boundary polygon - if its there
				list<Neighbor>::iterator it;
				if ((it = find_if(edge_owners.begin(), edge_owners.end(),
						bind2nd(mem_fun_ref(&Neighbor::CellEquals), -1))) != edge_owners.end())
				{
					VL_DEBUG() << "deleting: " << it->cell->Index() << " from the list of edge owners." << endl;
					edge_owners.erase(it);
				}
			}


			VL_DEBUG() << "The edge owners list has: " << edge_owners.size() << " elements" << endl;

			// Since the list should always contain exactly one element, pass it on as an iterator
			list<Neighbor>::iterator c = (edge_owners.size() != 0) ? edge_owners.begin() : edge_owners.end();

			// (can we have more than one neighboring cell here??)
			if (c != owners.end())
			{
				neighbor_cell = c->cell;
				if (!c->cell->BoundaryPolP())
				{
					// find correct position in the cells node list to insert the new node
					list<Node *>::iterator ins_pos = find(neighbor_cell->nodes.begin(), neighbor_cell->nodes.end(),
							div_edges[i].first);
					neighbor_cell->nodes.insert(ins_pos, new_node_ind[i]);
					neighbor_cell->ConstructConnections();
					// give walls to daughter later
				}
			}
			else
			{
				neighbor_cell = 0;
			}
		}

		// Split the Wall with the neighboring cell
		// if the neighbor cell has not yet been identified above, do it now
		if (neighbor_cell == 0)
		{
			list<Neighbor> owners;

			// push all cells owning the two nodes of the divides edges onto a list
			copy((div_edges[i].first)->owners.begin(), (div_edges[i].first)->owners.end(), back_inserter(owners));
			copy((div_edges[i].second)->owners.begin(), (div_edges[i].second)->owners.end(), back_inserter(owners));

			// find first non-self duplicate in the owners:
			// cells owning the same two nodes share an edge with me
			owners.sort(mem_fun_ref(&Neighbor::Cmp));
			list<Neighbor>::iterator c;
			for (c = owners.begin(); c != owners.end(); c++)
			{
				c = adjacent_find(c, owners.end(), neighbor_cell_eq);
				if (c->cell->Index() != this->Index() || c == owners.end())
					break;
			}

			if (c != owners.end())
				neighbor_cell = c->cell;
			else
				neighbor_cell = 0;
		}

		if (neighbor_cell /* && !neighbor_cell->BoundaryPolP() */)
		{
			/*************** 1. Find the correct wall element  ********************/
			list<Wall *>::iterator w, start_search;
			w = start_search = walls.begin();
			do
			{
				// Find wall between this cell and neighbor cell
				w = find_if(start_search, walls.end(), bind2nd(mem_fun(&Wall::is_wall_of_cell_p), neighbor_cell));
				start_search = w;
				start_search++; // continue searching at next element
			} while (w != walls.end() && !(*w)->IntersectsWithDivisionPlaneP(from, to)); // go on until we find the right one.

			if (w == walls.end())
			{
				VL_DEBUG() << "Whoops, wall element not found...!" << endl;
				VL_DEBUG() << "Cell ID: " << neighbor_cell->Index() << endl;
				VL_DEBUG() << "My cell ID: " << Index() << endl;
			}
			else
			{
				// 2. Split it up, if we should (sometimes, the new node coincides with an existing node so
				// we should not split up the Wall)
				if (new_node_ind[i] != (*w)->n1 && new_node_ind[i] != (*w)->n2)
				{
					Wall *new_wall;
					// keep the length of the original wall; we need it to equally divide the transporter concentrations
					// over the two daughter walls
					(*w)->SetLength(); // make sure we've got the current length
					orig_length[i] = (*w)->Length();
					if ((*w)->c1 == this)
					{
						new_wall = new Wall((*w)->n1, new_node_ind[i], this, neighbor_cell);
						(*w)->n1 = new_node_ind[i];
					}
					else
					{
						new_wall = new Wall((*w)->n1, new_node_ind[i], neighbor_cell, this);
						(*w)->n1 = new_node_ind[i];
					}

					// 3. Give wall elements to appropriate cells
					Parameter& par = Parameter::getInstance();
					if (new_wall->n1 != new_wall->n2)
					{
						if (par.copy_wall)
							new_wall->CopyWallContents(**w);
						else
						{
							// If wall contents are not copied, decide randomly which wall will be the "parent"
							// otherwise we will get biases (to the left), for example in the meristem growth model
							if (RANDOM() < 0.5)
							{
								new_wall->SwapWallContents(*w);
							}
						}
						AddWall(new_wall);
						neighbor_cell->AddWall(new_wall);

						// Remember the addresses of the new walls
						div_wall[2 * i + 0] = *w;
						div_wall[2 * i + 1] = new_wall;

						// we will correct the transporter concentrations later in this member function, after division
						// First the new nodes should be inserted into the cells, before we can calculate wall lengths
						// Remember that cell walls can be bent, so have a bigger length than the Euclidean distance n1->n2
					}
					else
					{
						delete new_wall;
					}
				}
			}
		}
	} // closing loop over the two divided edges (for (int i=0;i<2;i++) )

	// move half of the nodes to the daughter
	{
		list<Node *>::iterator start, stop;
		start = new_node_locations.front();
		if (new_node_flag[0] == 1)
		{
			start++;
			if (start == nodes.end())
				start = nodes.begin();
		}

		stop = new_node_locations.back();
		if (new_node_flag[1] == 2)
		{
			if (stop == nodes.begin())
				stop = nodes.end();
			stop--;
		}
		list<Node *>::iterator i = start;
		while (i != stop)
		{
			// give the node to the daughter
			// (find references to parent cell from this node, and remove them)
			list<Neighbor>::iterator neighb_with_this_cell = find_if((*i)->owners.begin(), (*i)->owners.end(),
					bind2nd(mem_fun_ref(&Neighbor::CellEquals), this->Index()));
			if (neighb_with_this_cell == (*i)->owners.end())
			{
				VL_DEBUG() << "not found" << endl;
				abort();
			}
			(*i)->owners.erase(neighb_with_this_cell);
			daughter->nodes.push_back(*i);
			i++;
			if (i == nodes.end())
				i = nodes.begin();
		};
	}

	// new node list of parent
	list<Node *> new_nodes_parent;

	// half of the nodes stay with the parent
	{
		list<Node *>::iterator start, stop;
		start = new_node_locations.back();
		if (new_node_flag[1] == 1)
		{
			start++;
			if (start == nodes.end())
				start = nodes.begin();
		}
		stop = new_node_locations.front();
		if (new_node_flag[0] == 2)
		{
			if (stop == nodes.begin())
				stop = nodes.end();
			stop--;
		}
		list<Node *>::iterator i = start;
		while (i != stop)
		{
			new_nodes_parent.push_back(*i);
			i++;
			if (i == nodes.end())
				i = nodes.begin();
		};
	}

	// insert shared wall
	// insert shared nodes on surface of parent cell
	new_nodes_parent.push_back(new_node_ind[0]);
	daughter->nodes.push_back(new_node_ind[1]);

	// optionally add the new node to the nodeset (passed by pointer)
	// (in this way we can move the NodeSet as a whole; useful for a fixed cutting line)
	if (node_set)
	{
		node_set->AddNode(new_node_ind[0]);
	}
//TODO what's this
#define MULTIPLE_NODES
#ifdef MULTIPLE_NODES
	// intermediate, extra nodes
	// Calculate distance between the two new nodes
	double dist = (new_node[1] - new_node[0]).Norm();
	//bool fixed_wall = (new_node_ind[0])->fixed && (new_node_ind[1])->fixed;
	bool fixed_wall = false;

	// Estimate number of extra nodes in wall
	// factor 4 is to keep tension on the walls;
	// this is a hidden parameter and should be made explicit
	// later on.
	int n = (int) ((dist / Node::target_length) / 100/*4 + 0.5*/);//DDV
	Vector nodevec = (new_node[1] - new_node[0]).Normalised();
	double element_length = dist / (double) (n + 1);

	// note that wall nodes need to run in inverse order in parent
	list<Node *>::iterator ins_pos = daughter->nodes.end();
	for (int i = 1; i <= n; i++)
	{
		Node *node = m->AddNode(new Node(new_node[0] + i * element_length * nodevec));
		node->fixed = fixed_wall;
		if (!fix_cellwall)
			node->boundary = false;
		else
		{
			node->fixed = true;
		}

		ins_pos = daughter->nodes.insert(ins_pos, node);
		new_nodes_parent.push_back(node);

		// optionally add the new node to the nodeset (passed by pointer)
		// (in this way we can move the NodeSet as a whole; useful for a fixed cutting line)
		if (node_set)
		{
			node_set->AddNode(node);
		}

	}
#endif
	daughter->nodes.push_back(new_node_ind[0]);
	new_nodes_parent.push_back(new_node_ind[1]);

	// optionally add the new node to the nodeset (passed by pointer)
	// (in this way we can move the NodeSet as a whole; useful for a fixed cutting line)
	if (node_set)
	{
		node_set->AddNode(new_node_ind[1]);
	}

	// move the new nodes to the parent
	nodes.clear();
	copy(new_nodes_parent.begin(), new_nodes_parent.end(), back_inserter(nodes));

	// Repair cell lists of Nodes, and node connectivities
	ConstructConnections();
	daughter->ConstructConnections();

	if (boundary_touched_flag)
	{
		m->boundary_polygon->ConstructConnections();
	}

	// collecting neighbors of divided cell
	list<CellBase *> broken_neighbors;

	// this cell's old neighbors
	copy(neighbors.begin(), neighbors.end(), back_inserter(broken_neighbors));

	// this cell
	broken_neighbors.push_back(this);

	// its daughter
	broken_neighbors.push_back(daughter);

	// Recalculate area of parent and daughter
	area = CalcArea();
	daughter->area = daughter->CalcArea();

	SetIntegrals();
	daughter->SetIntegrals();

	// Add a "Cell Wall" for diffusion algorithms
	Wall *wall = new Wall(new_node_ind[0], new_node_ind[1], this, daughter);
	AddWall(wall);
	daughter->AddWall(wall);

	// Move Walls to daughter cell
	list<Wall *> copy_walls = walls;
	for (list<Wall *>::iterator w = copy_walls.begin(); w != copy_walls.end(); w++)
	{
		//  checks the nodes of the wall and gives it away if appropriate
		(*w)->CorrectWall();
	}

	// Correct tranporterconcentrations of divided walls
	for (int i = 0; i < 4; i++)
	{
		if (div_wall[i])
		{
			div_wall[i]->SetLength();
			div_wall[i]->CorrectTransporters(orig_length[i / 2]);
		}
	}

	// now reconstruct neighbor list for all "broken" neighbors
	for (list<CellBase *>::iterator i = broken_neighbors.begin(); i != broken_neighbors.end(); i++)
	{
		((Cell *) (*i))->ConstructNeighborList();
	}

	ConstructNeighborList();
	daughter->ConstructNeighborList();
	m->m_plugin->OnDivide(&parent_info, daughter, this);
	daughter->div_counter = (++div_counter);
	daughter->div_counter2 = (++div_counter2);//WORTEL
	daughter->division_time = GetDivisionTime();//WORTEL
//	daughter->prev_area = /*GetPrevArea()*/ prev_area / 2;//WORTEL
//	daughter->astrain = /*GetAStrain();*/ astrain;//WORTEL
}


// Move the whole cell
void Cell::Move(Vector T)
{
	for (list<Node*>::const_iterator i = nodes.begin(); i != nodes.end(); i++)
	{
		*(*i) += T;
	}
}


double Cell::Displace(double dx, double dy, double dh)
{

	// Displace whole cell, add resulting energy to dh,
	// and accept displacement if energetically favorable
	// Method is called if a "fixed" node is displaced
	// Warning: length constraint not yet  CORRECTLY implemented for this function
	// Attempt to move this cell in a random direction
	//  Vector movement(par.mc_cell_stepsize*(RANDOM()-0.5),par.mc_cell_stepsize*(RANDOM()-0.5),0);

	dh = 0;
	Vector movement(dx, dy, 0);
	vector<pair<Node*, Node*> > length_edges;
	vector<double> cellareas;
	cellareas.reserve(neighbors.size());
	Parameter& par = Parameter::getInstance();

	// for the length constraint, collect all edges to this cell's nodes,
	// which are not part of the cell
	// the length of these edges will change

	double old_length = 0.;
	for (list<Node*>::const_iterator i = nodes.begin(); i != nodes.end(); i++)
	{
		for (list<Neighbor>::const_iterator n = (*i)->owners.begin(); n != (*i)->owners.end(); n++)
		{
			if (n->getCell() != this)
			{
				length_edges.push_back(pair<Node*, Node*>(*i, n->nb1));
				length_edges.push_back(pair<Node*, Node*>(*i, n->nb2));
				old_length += DSQR(Node::target_length - (*(*i) - *(n->nb1)).Norm())
						+ DSQR(Node::target_length - (*(*i) - *(n->nb2)).Norm());
			}
		}
	}

	// calculate area energy difference of neighboring cells
	// (this cells' shape remains unchanged)
	double old_area_energy = 0., old_length_energy = 0.;
	for (list<CellBase*>::const_iterator i = neighbors.begin(); i != neighbors.end(); i++)
	{
		old_area_energy += DSQR((*i)->Area() - (*i)->TargetArea());
		old_length_energy += DSQR((*i)->Length() - (*i)->TargetLength());
	}

	Move(movement);
	double new_area_energy = 0., new_length_energy = 0.;
	for (list<CellBase*>::const_iterator i = neighbors.begin(); i != neighbors.end(); i++)
	{
		cellareas.push_back((*i)->CalcArea());
		new_area_energy += DSQR(cellareas.back() - (*i)->TargetArea());
		new_length_energy += DSQR((*i)->CalcLength() - (*i)->TargetLength());
	}

	double new_length = 0;
	for (vector<pair<Node*, Node*> >::const_iterator e = length_edges.begin(); e != length_edges.end(); e++)
	{
		new_length += DSQR(Node::target_length - (*(e->first) - *(e->second)).Norm());
	}

	dh += (new_area_energy - old_area_energy) + (new_length_energy - old_length_energy) * lambda_celllength
			+ par.lambda_length * (new_length - old_length);

	if (dh < 0 || RANDOM() < exp(-dh / par.T))
	{
		// update areas of cells
		list<CellBase *>::const_iterator nb_it = neighbors.begin();
		for (vector<double>::const_iterator ar_it = cellareas.begin(); ar_it != cellareas.end(); (ar_it++, nb_it++))
		{
			((Cell *) (*nb_it))->area = *ar_it;
			(*nb_it)->SetIntegrals();
		}
	}
	else
	{
		Move(-1 * movement);
	}
	return dh;
}


void Cell::Displace()
{
    Parameter& par = Parameter::getInstance();
	Displace(par.mc_cell_stepsize * (RANDOM() - 0.5), par.mc_cell_stepsize * (RANDOM() - 0.5), 0);
}


// Get energy level of whole cell (excluding length constraint?)
double Cell::Energy() const
{
	double energy = 0.;
	double length_contribution = 0.;
	Parameter& par = Parameter::getInstance();

	for (list<Node*>::const_iterator i = nodes.begin(); i != nodes.end(); i++)
	{
		for (list<Neighbor>::const_iterator n = (*i)->owners.begin(); n != (*i)->owners.end(); n++)
		{
			if (n->getCell() == this)
			{
				length_contribution += DSQR(Node::target_length - (*(*i) - *(n->nb1)).Norm())
						+ DSQR(Node::target_length - (*(*i) - *(n->nb2)).Norm());
			}
		}
	}

	// wall elasticity constraint
	energy += par.lambda_length * length_contribution;
	// area constraint
	energy += DSQR(CalcArea() - target_area);
	// cell length constraint
	energy += lambda_celllength * DSQR(Length() - target_length);

	return energy;
}


bool Cell::SelfIntersect()
{
	// The (obvious) O(N*N) algorithm
	// Compare each edge against each other edge
	// An O(N log(N)) algorithm by Shamos & Hoey (1976) supposedly exists;
	// it was mentioned on comp.graphics.algorithms
	// But I haven't been able to lay my hand on the paper.
	// Let's try whether we need it....
	// method used: http://astronomy.swin.edu.au/~pbourke/geometry/lineline2d/

	for (list<Node*>::const_iterator i = nodes.begin(); i != nodes.end(); i++)
	{
		list<Node*>::const_iterator j = i;
		++j;
		for (; j != nodes.end(); j++)
		{
			Vector v1 = *(*i);
			list<Node*>::const_iterator nb = i;
			nb++;
			if (nb == nodes.end())
			{
				nb = nodes.begin();
			}
			Vector v2 = *(*nb);
			Vector v3 = *(*j);
			nb = j;
			nb++;
			if (nb == nodes.end())
			{
				nb = nodes.begin();
			}
			Vector v4 = *(*nb);

			double denominator = (v4.y - v3.y) * (v2.x - v1.x) - (v4.x - v3.x) * (v2.y - v1.y);
			double ua = ((v4.x - v3.x) * (v1.y - v3.y) - (v4.y - v3.y) * (v1.x - v3.x)) / denominator;
			double ub = ((v2.x - v1.x) * (v1.y - v3.y) - (v2.y - v1.y) * (v1.x - v3.x)) / denominator;

			if ((tiny() < ua && ua < 1. - tiny()) && (tiny() < ub && ub < 1. - tiny()))
			{
				return true;
			}
		}
	}
	return false;
}


bool Cell::MoveSelfIntersectsP(Node* moving_node_ind, Vector new_pos)
{
	// Check whether the polygon will self-intersect if moving_node_ind
	// were displaced to new_pos
	// Compare the two new edges against each other edge
	// O(2*N)
	// method used for segment intersection:
	// http://astronomy.swin.edu.au/~pbourke/geometry/lineline2d/

	Vector neighbor_of_moving_node[2];
	list<Node*>::const_iterator moving_node_ind_pos = find(nodes.begin(), nodes.end(), moving_node_ind);
	list<Node*>::const_iterator nb = moving_node_ind_pos;

	nb++;
	if (nb == nodes.end())
	{
		nb = nodes.begin();
	}

	neighbor_of_moving_node[0] = *(*nb);

	nb = moving_node_ind_pos;
	if (nb == nodes.begin())
	{
		nb = nodes.end();
	}
	nb--;

	neighbor_of_moving_node[1] = *(*nb);

	for (list<Node*>::const_iterator i = nodes.begin(); i != nodes.end(); i++)
	{
		for (int j = 0; j < 2; j++)
		{ // loop over the two neighbors of moving node
			list<Node*>::const_iterator nb = i;
			nb++;
			if (nb == nodes.end())
			{
				nb = nodes.begin();
			}
			if (*i == moving_node_ind || *nb == moving_node_ind)
			{
				// do not compare to self
				continue;
			}

			Vector v3 = *(*i);
			Vector v4 = *(*nb);

			double denominator = (v4.y - v3.y) * (neighbor_of_moving_node[j].x - new_pos.x)
					- (v4.x - v3.x) * (neighbor_of_moving_node[j].y - new_pos.y);
			double ua = ((v4.x - v3.x) * (new_pos.y - v3.y) - (v4.y - v3.y) * (new_pos.x - v3.x)) / denominator;
			double ub = ((neighbor_of_moving_node[j].x - new_pos.x) * (new_pos.y - v3.y)
					- (neighbor_of_moving_node[j].y - new_pos.y) * (new_pos.x - v3.x)) / denominator;

			if ((tiny() < ua && ua < 1. - tiny()) && (tiny() < ub && ub < 1. - tiny()))
			{
				return true;
			}
		}
	}
	return false;
}


/*
 * Test if this cell intersects with the given line.
 */
bool Cell::IntersectsWithLineP(Vector v1, Vector v2)
{
	// Compare the line against each edge
	// method used: http://astronomy.swin.edu.au/~pbourke/geometry/lineline2d/

	for (list<Node*>::const_iterator i = nodes.begin(); i != nodes.end(); i++)
	{
		Vector v3 = *(*i);
		list<Node*>::const_iterator nb = i;
		nb++;
		if (nb == nodes.end())
		{
			nb = nodes.begin();
		}
		Vector v4 = *(*nb);

		double denominator = (v4.y - v3.y) * (v2.x - v1.x) - (v4.x - v3.x) * (v2.y - v1.y);
		double ua = ((v4.x - v3.x) * (v1.y - v3.y) - (v4.y - v3.y) * (v1.x - v3.x)) / denominator;
		double ub = ((v2.x - v1.x) * (v1.y - v3.y) - (v2.y - v1.y) * (v1.x - v3.x)) / denominator;

		if ((tiny() < ua && ua < 1. - tiny()) && (tiny() < ub && ub < 1. - tiny()))
		{
			return true;
		}
	}
	return false;
}


/**
 * \brief Constructs Walls, but only one per cell boundary.
 * Standard method constructs a Wall for each cell wall element,
 * making transport algorithms computationally more intensive than needed.
 * We can remove this? Well, let's leave it in the code in case we need it for something else.
 * E.g. for importing leaf architectures in different formats than our own... :-)
 */
void Cell::ConstructWalls()
{
	return;
	if (dead)
		return;

	walls.clear();
	neighbors.clear();

	// Get "corner points; i.e. nodes where more than 2 cells are connected
	list<Node*> corner_points;

	for (list<Node*>::const_iterator i = nodes.begin(); i != nodes.end(); i++)
	{

		// look for nodes belonging to >2 cells
		if ((*i)->owners.size() > 2)
		{

			// push onto list
			corner_points.push_back(*i);
		}
	}

	// Construct Walls between corner points

	// previous one in list
	list<Node*>::const_iterator nb = (--corner_points.end());

	// loop over list,
	for (list<Node*>::const_iterator i = corner_points.begin(); i != corner_points.end(); (i++, nb++))
	{

		if (nb == corner_points.end())
			nb = corner_points.begin();
		// add owning cells to a list
		list<Cell *> owning_cells;
		Node &n(*(*i));

		for (list<Neighbor>::const_iterator j = n.owners.begin(); j != n.owners.end(); j++)
		{
			owning_cells.push_back(j->cell);
		}

		Node &n2(*(*nb));
		for (list<Neighbor>::const_iterator j = n2.owners.begin(); j != n2.owners.end(); j++)
		{
			owning_cells.push_back(j->cell);
		}

		// sort cell owners
		owning_cells.sort(mem_fun(&Cell::Cmp));

		// find duplicates
		vector<Cell *> duplicates;
		list<Cell *>::const_iterator prevj = (--owning_cells.end());
		for (list<Cell *>::const_iterator j = owning_cells.begin(); j != owning_cells.end(); (j++, prevj++))
		{
			if (prevj == owning_cells.end())
				prevj = owning_cells.begin();
			if (*j == *prevj)
				duplicates.push_back(*j);
		}

		if (duplicates.size() == 3)
		{ // ignore cell boundary (this occurs only after the first division, I think)
			vector<Cell *>::iterator dup_it = find_if(duplicates.begin(), duplicates.end(),
					mem_fun(&Cell::BoundaryPolP));
			if (dup_it != duplicates.end())
				duplicates.erase(dup_it);
			else
			{
				return;
			}
		}

		// One Wall for each neighbor, so we should be able to correctly construct neighbor lists here.
		if (duplicates[0] == this)
		{
			AddWall(new Wall(*nb, *i, duplicates[0], duplicates[1]));
			if (!duplicates[1]->BoundaryPolP())
			{

				neighbors.push_back(duplicates[1]);
			}
		}
		else
		{
			AddWall(new Wall(*nb, *i, duplicates[1], duplicates[0]));
			if (!duplicates[0]->BoundaryPolP())
			{
				neighbors.push_back(duplicates[0]);

			}
		}
	}
}


void Cell::Flux(double* flux, double* D)
{
	for (int c = 0; c < NChem(); c++)
		flux[c] = 0.;

	for (list<Wall*>::iterator i = walls.begin(); i != walls.end(); i++)
	{
		// leaf cannot take up chemicals from environment ("no flux boundary")
		if ((*i)->c2->BoundaryPolP())
			continue;
		// flux depends on edge length and concentration difference
		for (int c = 0; c < NChem(); c++)
		{
			double phi = (*i)->length * (D[c]) * (((Cell *) (*i)->c2)->chem[c] - chem[c]);
			if ((*i)->c1!=this)
			{
				VL_DEBUG() << "Warning, bad cells boundary: " << (*i)->c1->Index() << ", " << index << endl;
			}
			flux[c] += phi;
		}
	}
}


void Cell::DrawWithToolTip(QGraphicsScene* c)
{
    if ( !DeadP())
    {
        CellItem* p = new CellItem(this, c);
        QPolygonF pa(nodes.size());
        int cc = 0;

        // Build QGraphicsPolygonItem (via CellItem)
        for (list<Node*>::const_iterator n=nodes.begin(); n!=nodes.end(); n++)
        {
            Node* i = *n;
            pa[cc++] = QPoint( (int)((offset[0]+i->x)*factor), (int)((offset[1]+i->y)*factor) );
        }
        Parameter& par = Parameter::getInstance();
        QColor cell_color;
        m->m_plugin->SetCellColor(this, &cell_color);
        p->setPolygon(pa);
        p->setPen( par.outlinewidth>=0 ? QPen( QColor(par.cell_outline_color),par.outlinewidth) : QPen(Qt::NoPen) );
        p->setBrush(cell_color);
        p->setZValue(1);

        // Build tool tip
        QString tool_tip = QString("Cell %1, chemicals(%2): ").arg(Index()).arg(Cell::NChem());
        for (int i = 0; i < Cell::NChem(); i++)
        {
//            tool_tip += QString("%1 ").arg(Chemical(i));//DDV2013
            tool_tip += QString("%1 ").arg(Chemical(i)/Area());//DDV2013
        }
        tool_tip +=
                QString("\nArea: %1\n Circumference: %2\n Boundary type: %3")
                        .arg(Area()).arg(GetWallCircumference()).arg(BoundaryStr());
        tool_tip += "\nNodes: " + printednodelist();
        p->setToolTip(tool_tip);

        // Actual drawing
        p->show();
    }
    return;
}


void Cell::Draw(QGraphicsScene* c)
{
	if ( !DeadP() )
	{
        CellItem* p = new CellItem(this, c);
        QPolygonF pa(nodes.size());
        int cc=0;

        // Build QGraphicsPolygonItem (via CellItem)
        for (list<Node*>::const_iterator n=nodes.begin(); n!=nodes.end(); n++)
        {
            Node* i = *n;
            pa[cc++] = QPoint( (int)((offset[0]+i->x)*factor), (int)((offset[1]+i->y)*factor) );
        }
        Parameter& par = Parameter::getInstance();
        QColor cell_color;
        m->m_plugin->SetCellColor(this,&cell_color);
        p->setPolygon(pa);
        p->setPen( par.outlinewidth>=0 ? QPen( QColor(par.cell_outline_color),par.outlinewidth) : QPen(Qt::NoPen) );
        p->setBrush( cell_color );
        p->setZValue(1);

        // Actual drawing
        p->show();
	}
}


void Cell::DrawCenter(QGraphicsScene* c) const
{
	// Magnification derived similarly to that in nodeitem.cpp
	// Why not use Cell::Magnification()?
    Parameter& par = Parameter::getInstance();
	const double mag = par.node_mag;

	// construct an ellipse
	QGraphicsEllipseItem* disk = new QGraphicsEllipseItem ( -1*mag, -1*mag, 2*mag, 2*mag, 0, c );
	disk->setBrush( QColor("forest green") );
	disk->setZValue(5);
	disk->show();
	Vector centroid=Centroid();
	disk -> setPos((offset[0]+centroid.x)*factor,(offset[1]+centroid.y)*factor);
}


void Cell::DrawNodes(QGraphicsScene* c) const
{

	for (list<Node*>::const_iterator n=nodes.begin(); n!=nodes.end(); n++)
	{
		Node* i=*n;
		NodeItem *item = new NodeItem ( &(*i), c );
		item->setColor();
		item->setZValue(5);
		item->show();
		item ->setPos(((offset[0]+i->x)*factor), ((offset[1]+i->y)*factor) );
	}
}


void Cell::DrawIndex(QGraphicsScene* c) const
{
	DrawText( c, QString("%1").arg(index));
}


// Draw any text in the cell's center
void Cell::DrawText(QGraphicsScene* c, const QString &text) const
{
    Parameter& par = Parameter::getInstance();
	Vector centroid = Centroid();
	QGraphicsSimpleTextItem* ctext = new QGraphicsSimpleTextItem ( text, 0, c );
	ctext->setPen( QPen(QColor(par.textcolor)) );
	ctext->setZValue(20);
	ctext->setFont( QFont( "Helvetica", par.cellnumsize, QFont::Bold) );
	ctext->show();
	ctext ->setPos(( (offset[0]+centroid.x)*factor), ((offset[1]+centroid.y)*factor) );
}


void Cell::DrawAxis(QGraphicsScene* c) const
{
    Parameter& par = Parameter::getInstance();
	Vector long_axis;
	double width;
	Length(&long_axis, &width);
	long_axis.Normalise();
	Vector short_axis=long_axis.Perp2D();
	Vector centroid = Centroid();
	Vector from = centroid - 0.5 * width * short_axis;
	Vector to = centroid + 0.5 * width *short_axis;

	QGraphicsLineItem* line = new QGraphicsLineItem(0, c);
	line->setPen( QPen(QColor(par.arrowcolor),2) );
	line->setZValue(2);

	line->setLine( ( (offset[0]+from.x)*factor ), ( (offset[1]+from.y)*factor ),
			( (offset[0]+to.x)*factor ), ( (offset[1]+to.y)*factor ) );
	line->setZValue(10);
	line->show();
}


void Cell::DrawStrain(QGraphicsScene* c) const
{
	MyWarning::warning("Sorry, Cell::DrawStrain temporarily not implemented.");
}


void Cell::DrawFluxes(QGraphicsScene* c)
{
    Parameter& par = Parameter::getInstance();
    double const arrow_size = par.arrowsize;

	// get the mean flux through this cell
	Vector vec_flux = ReduceCellAndWalls<Vector>( PINdir );
	vec_flux.Normalise();
	vec_flux *= arrow_size;
	QGraphicsArrowItem* arrow = new QGraphicsArrowItem(0,c);
	Vector centroid = Centroid();
	Vector from = centroid - vec_flux/2.;
	Vector to = centroid + vec_flux/2.;

	arrow->setPen( QPen(QColor(par.arrowcolor),par.outlinewidth));
	arrow->setLine( ( (offset[0]+from.x)*factor ), ( (offset[1]+from.y)*factor ),
			( (offset[0]+to.x)*factor ), ( (offset[1]+to.y)*factor ) );
	arrow->setZValue(20);
	arrow->show();

 	// TODO (VLEAF) need to define insertion of QPointF into the qDebug() stream
	// VL_DEBUG() << arrow->line().p1() << arrow->line().p2() << std::endl;
}


void Cell::DrawWalls(QGraphicsScene* c) const
{
	for_each( walls.begin(), walls.end(), bind2nd(mem_fun(&Wall::Draw) , c) );

	// to see the cells connected the each wall (for debugging), uncomment the following
	//for_each(walls.begin(), walls.end(), bind2nd ( mem_fun ( &Wall::ShowStructure ), c ) );
}


void Cell::DrawValence(QGraphicsScene* c) const
{
	DrawText(c, QString("%1").arg(walls.size()) );
}


/**
 * Recalculate the lengths of the cell's Walls.
 * Call this function after Monte Carlo updates, before doing reaction-diffusion.
 */
void Cell::SetWallLengths()
{
	for (list<Wall*>::iterator de = walls.begin(); de != walls.end(); de++)
	{
		// Step 1: find the path of nodes leading along the Wall.
		// A Wall often represents a curved cell wall: we want the total
		// length _along_ the wall here...

		// Locate first and second nodes of the edge in list of nodes
		list<Node*>::const_iterator first_node_edge = find(nodes.begin(), nodes.end(), (*de)->n1);
		list<Node*>::const_iterator second_node_edge_plus_1 = ++find(nodes.begin(), nodes.end(), (*de)->n2);
		double sum_length = 0.;

		// Now, walk to the second node of the edge in the list of nodes
		for (list<Node*>::const_iterator n = ++first_node_edge; n != second_node_edge_plus_1; ++n)
		{
			if (n == nodes.end())
				n = nodes.begin(); /* wrap around */
			list<Node*>::const_iterator prev_n = n;
			if (prev_n == nodes.begin())
				prev_n = nodes.end();
			--prev_n;
			// Note that Node derives from a Vector, so we can do vector calculus as defined in vector.h
			sum_length += (*(*prev_n) - *(*n)).Norm();
		}

		// We got the total length of the Wall now, store it:
		(*de)->length = sum_length;
	}
}


//! Add Wall w to the list of Walls
void Cell::AddWall(Wall* w)
{
	// if necessary, we could try later inserting it at the correct position
	if (w->c1 == w->c2 )
	{
		VL_DEBUG() << "Wall between identical cells: " << w->c1->Index()<< endl;
	}

	// Add Wall to Cell's list
	walls.push_back(w);
	// Add wall to Mesh's list if it isn't there yet
	if (find(m->walls.begin(), m->walls.end(), w) == m->walls.end())
	{
		m->walls.push_back(w);
	}
}


//! Remove Wall w from the list of Walls
list<Wall*>::iterator Cell::RemoveWall(Wall* w)
{
	// remove wall from Mesh's list
	m->walls.erase(find(m->walls.begin(), m->walls.end(), w));
	// remove wall from Cell's list
	return walls.erase(find(walls.begin(), walls.end(), w));
}


void Cell::EmitValues(double t)
{
	emit ChemMonValue(t, chem);
}


// Add this cell to the XML tree
void Cell::XMLAdd(xmlNodePtr cells_node) const
{
	// Save the cell to a stream so we can reconstruct its state later
	xmlNodePtr xmlcell = xmlNewChild(cells_node, NULL, BAD_CAST "cell", NULL);
	XMLAddCore(xmlcell);
}


void Cell::XMLAddCore(xmlNodePtr xmlcell) const
{
	{
		ostringstream text;
		text << index;
		xmlNewProp(xmlcell, BAD_CAST "index", BAD_CAST text.str().c_str());
	}
	{
		ostringstream text;
		text << area;
		xmlNewProp(xmlcell, BAD_CAST "area", BAD_CAST text.str().c_str());
	}
	{
		ostringstream text;
		text << target_area;
		xmlNewProp(xmlcell, BAD_CAST "target_area", BAD_CAST text.str().c_str());
	}
	{
		ostringstream text;
		text << target_length;
		xmlNewProp(xmlcell, BAD_CAST "target_length", BAD_CAST text.str().c_str());
	}
	{
		ostringstream text;
		text << lambda_celllength;
		xmlNewProp(xmlcell, BAD_CAST "lambda_celllength", BAD_CAST text.str().c_str());
	}
	{
		ostringstream text;
		text << stiffness;
		xmlNewProp(xmlcell, BAD_CAST "stiffness", BAD_CAST text.str().c_str());
	}
	{
		ostringstream text;
		text << bool_name(fixed);
		xmlNewProp(xmlcell, BAD_CAST "fixed", BAD_CAST text.str().c_str());
	}
	{
		ostringstream text;
		text << bool_name(pin_fixed);
		xmlNewProp(xmlcell, BAD_CAST "pin_fixed", BAD_CAST text.str().c_str());
	}
	{
		ostringstream text;
		text << bool_name(at_boundary);
		xmlNewProp(xmlcell, BAD_CAST "at_boundary", BAD_CAST text.str().c_str());
	}
	{
		ostringstream text;
		text << bool_name(dead);
		xmlNewProp(xmlcell, BAD_CAST "dead", BAD_CAST text.str().c_str());
	}
	{
		ostringstream text;
		text << bool_name(source);
		xmlNewProp(xmlcell, BAD_CAST "source", BAD_CAST text.str().c_str());
	}
	{
		ostringstream text;
		text << boundary_type_names[boundary];
		xmlNewProp(xmlcell, BAD_CAST "boundary", BAD_CAST text.str().c_str());
	}
	{
		ostringstream text;
		text << div_counter;
		xmlNewProp(xmlcell, BAD_CAST "div_counter", BAD_CAST text.str().c_str());
	}
	{
		ostringstream text;
		text << cell_type;
		xmlNewProp(xmlcell, BAD_CAST "cell_type", BAD_CAST text.str().c_str());
	}
	for (list<Node*>::const_iterator i = nodes.begin(); i != nodes.end(); i++)
	{
		{
			ostringstream text;
			xmlNodePtr node_xml = xmlNewChild(xmlcell, NULL, BAD_CAST "node", NULL);
			text << (*i)->Index();
			xmlNewProp(node_xml, BAD_CAST "n", BAD_CAST text.str().c_str());
		}
	}
	for (list<Wall*>::const_iterator i = /*this->*/walls.begin(); i != this->walls.end(); i++)//TODO this added
	{
		{
			ostringstream text;
			xmlNodePtr wall_xml = xmlNewChild(xmlcell, NULL, BAD_CAST "wall", NULL);
			text << XMLIO::list_index(m->walls.begin(), m->walls.end(), *i);
//			text << (*i)->wall_index;
			xmlNewProp(wall_xml, BAD_CAST "w", BAD_CAST text.str().c_str());
		}
	}
	xmlNodePtr chem_xml = xmlNewChild(xmlcell, NULL, BAD_CAST "chem", NULL);
	{
		ostringstream text;
		text << NChem();
		xmlNewProp(chem_xml, BAD_CAST "n", BAD_CAST text.str().c_str());
	}
	for (int i = 0; i < NChem(); i++)
	{
		xmlNodePtr chem_val_xml = xmlNewChild(chem_xml, NULL, BAD_CAST "val", NULL);
		{
			ostringstream text;
			text << chem[i];
			xmlNewProp(chem_val_xml, BAD_CAST "v", BAD_CAST text.str().c_str());
		}
	}
}


int Cell::XMLRead(xmlNode* cur)
{
	xmlNode* n = cur->xmlChildrenNode;
	QLocale standardlocale(QLocale::C);
	bool ok;
	vector<int> tmp_nodes;

	while (n != NULL)
	{
		if ((!xmlStrcmp(n->name, (const xmlChar *) "node")))
		{
			xmlChar *nc = xmlGetProp(n, BAD_CAST "n");
			if (nc == 0)
			{
				unique_warning("Token \"n\" not found in xmlwrite.cpp at or around line no. 966");
			}
			tmp_nodes.push_back(atoi((char *) nc));
			xmlFree(nc);
		}
		n = n->next;
	}

	int nnodes = tmp_nodes.size();
	for (int i = 0; i < nnodes; i++)
	{
		m->AddNodeToCell(this, m->nodes[tmp_nodes[i]], m->nodes[tmp_nodes[(nnodes + i - 1) % nnodes]],
				m->nodes[tmp_nodes[(i + 1) % nnodes]]);

	}

	n = cur->xmlChildrenNode;
	while (n != NULL)
	{
		if ((!xmlStrcmp(n->name, (const xmlChar *) "chem")))
		{
			xmlNode *v_node = n->xmlChildrenNode;
			int nv = 0;
			while (v_node != NULL)
			{
				if ((!xmlStrcmp(v_node->name, (const xmlChar *) "val")))
				{
					if (nv >= Cell::NChem())
					{
						{
							stringstream text;
							text
									<< "Exception in Mesh::XMLRead: Too many chemical values given for cell(s). Ignoring remaining values.";
							unique_warning(text.str().c_str());
							break;
						}
					}

					xmlChar *nc = xmlGetProp(v_node, (const xmlChar *) "v");
					if (nc == 0)
					{
						unique_warning("Token \"v\" not found in xmlwrite.cpp at or around line no. 1002");
					}
					double v = standardlocale.toDouble((char *) nc, &ok);
					if (!ok)
						MyWarning::error("Could not convert \"%s\" to double in XMLRead.", (char *) nc);
					chem[nv++] = v;
					xmlFree(nc);
				}
				v_node = v_node->next;
			}
		}
		n = n->next;
	}

	// read cell properties
	{
		xmlChar* v_str = xmlGetProp(cur, BAD_CAST "area");
		if (v_str == 0)
		{
			unique_warning("Token \"area\" not found in xmlwrite.cpp at or around line no. 1018");
		}
		if (v_str != NULL)
		{
			area = standardlocale.toDouble((char*) v_str, &ok);
			if (!ok) MyWarning::error("Could not convert \"%s\" to double in XMLRead.", (char *) v_str);
			xmlFree(v_str);
		}
	}
	{
		xmlChar* v_str = xmlGetProp(cur, BAD_CAST "target_area");
		if (v_str == 0)
		{
			unique_warning("Token \"target_area\" not found in xmlwrite.cpp at or around line no. 1029");
		}
		if (v_str != NULL)
		{
			target_area = standardlocale.toDouble((char *) v_str, &ok);
			if (!ok) MyWarning::error("Could not convert \"%s\" to double in XMLRead.", (char *) v_str);
			xmlFree(v_str);
		}
	}
	{
		xmlChar* v_str = xmlGetProp(cur, BAD_CAST "target_length");
		if (v_str == 0)
		{
			unique_warning("Token \"target_length\" not found in xmlwrite.cpp at or around line no. 1041");
		}
		if (v_str != NULL)
		{
			target_length = standardlocale.toDouble((char *) v_str, &ok);
			if (!ok) MyWarning::error("Could not convert \"%s\" to double in XMLRead.", (char *) v_str);
			xmlFree(v_str);
		}
	}
	{
		xmlChar* v_str = xmlGetProp(cur, BAD_CAST "lambda_celllength");
		if (v_str == 0)
		{
			unique_warning("Token \"lambda_celllength\" not found in xmlwrite.cpp at or around line no. 1052");
		}
		if (v_str != NULL)
		{
			lambda_celllength = standardlocale.toDouble((char *) v_str, &ok);
			if (!ok) MyWarning::error("Could not convert \"%s\" to double in XMLRead.", (char *) v_str);
			xmlFree(v_str);
		}
	}
	{
		xmlChar* v_str = xmlGetProp(cur, BAD_CAST "stiffness");
		if (v_str == 0)
		{
			unique_warning("Token \"stiffness\" not found in xmlwrite.cpp at or around line no. 1063");
		}
		if (v_str != NULL)
		{
			stiffness = standardlocale.toDouble((char*) v_str, &ok);
			if (!ok) MyWarning::error("Could not convert \"%s\" to double in XMLRead.", (char *) v_str);
			xmlFree(v_str);
		}
	}
	{
		xmlChar* v_str = xmlGetProp(cur, BAD_CAST "fixed");
		if (v_str == 0)
		{
			unique_warning("Token \"fixed\" not found in xmlwrite.cpp at or around line no. 1075");
		}
		if (v_str != NULL)
		{
			fixed = strtobool((char*) v_str);
			xmlFree(v_str);
		}
	}
	{
		xmlChar* v_str = xmlGetProp(cur, BAD_CAST "pin_fixed");
		if (v_str == 0)
		{
			unique_warning("Token \"pin_fixed\" not found in xmlwrite.cpp at or around line no. 1086");
		}
		if (v_str != NULL)
		{
			pin_fixed = strtobool((char*) v_str);
			xmlFree(v_str);
		}
	}
	{
		xmlChar* v_str = xmlGetProp(cur, BAD_CAST "at_boundary");
		if (v_str == 0)
		{
			unique_warning("Token \"at_boundary\" not found in xmlwrite.cpp at or around line no. 1097");
		}
		if (v_str != NULL)
		{
			at_boundary = strtobool((char*) v_str);
			xmlFree(v_str);
		}
	}
	{
		xmlChar* v_str = xmlGetProp(cur, BAD_CAST "dead");
		if (v_str == 0)
		{
			unique_warning("Token \"dead\" not found in xmlwrite.cpp at or around line no. 1108");
		}
		if (v_str != NULL)
		{
			dead = strtobool((char*) v_str);
			xmlFree(v_str);
		}
	}
	{
		xmlChar* v_str = xmlGetProp(cur, BAD_CAST "source");
		if (v_str == 0)
		{
			unique_warning("Token \"source\" not found in xmlwrite.cpp at or around line no. 1119");
		}
		if (v_str != NULL)
		{
			source = strtobool((char*) v_str);
			xmlFree(v_str);
		}
	}
	{
		xmlChar* v_str = xmlGetProp(cur, BAD_CAST "boundary");
		if (v_str == 0)
		{
			unique_warning("Token \"boundary\" not found in xmlwrite.cpp at or around line no. 1130");
		}
		if (v_str != NULL)
		{
			for (int i = 0; i < 4; i++)
			{
				if (!xmlStrcmp(v_str, (const xmlChar*) Cell::boundary_type_names[i]))
				{
					boundary = (Cell::boundary_type) i;
					break;
				}
			}
			xmlFree(v_str);
		}
	}
	{
		xmlChar* v_str = xmlGetProp(cur, BAD_CAST "div_counter");
		if (v_str == 0)
		{
			unique_warning("Token \"div_counter\" not found in xmlwrite.cpp at or around line no. 1119");
		}
		if (v_str != NULL)
		{
			div_counter = atoi((char*) v_str);
			xmlFree(v_str);
		}
	}
	{
		xmlChar* v_str = xmlGetProp(cur, BAD_CAST "cell_type");
		if (v_str == 0)
		{
			unique_warning("Token \"cell_type\" not found in xmlwrite.cpp at or around line no. 1237");
		}
		if (v_str != NULL)
		{
			cell_type = atoi((char *) v_str);
			xmlFree(v_str);
		}
	}

	// Recalculate moments and area
	SetIntegrals();
	return 0;
}
