# Supplementary material for: Putting Theory to the Test: Which Regulatory Mechanisms Can Drive Realistic Growth of a Root?
Source: PLoS Comput Biol. 2014 Oct 30;10(10):e1003910. doi: 10.1371/journal.pcbi.1003910 (PMC4214622; doi:10.1371/journal.pcbi.1003910)
Supplement: Dataset S1 — Model code. All changed (w.r.t. the public VirtualLeaf code on http://virtualleaf.googlecode.com) C++ class files (.h for header and.cpp for implementation files): Cell.h, Cell.cpp, CellBase.h, CellBase.cpp, Mesh.h, Mesh.cpp, WallBase.h, WallBase.cpp, Wortel.h, and Wortel.cpp. The last one (the model ‘plugin’) contains a detailed and structured collection of code blocks for all 12 models used in this study. Moreover, input xml files are also needed for model simulation and 3 versions are supplied: Wortel(1).xml (for models 1–8,10,11), Wortel(2).xml (for model 9), and Wortel(3).xml (for model 12). They specify the typical parameter values for the numerical integration and Monte Carlo methods, input/output behaviour, as well as some kinetic constants in the header of the file. This is followed by the list of nodes, cells and walls of the cellular grid including their geometrical and biochemical attributes. (ZIP) [file pcbi.1003910.s001.zip › Cell.h]

#ifndef CELL_H_INCLUDED
#define CELL_H_INCLUDED
/*
 *  This file is part of the VirtualLeaf.
 *
 *  VirtualLeaf is free software: you can redistribute it and/or modify
 *  it under the terms of the GNU General Public License as published by
 *  the Free Software Foundation, either version 3 of the License, or
 *  (at your option) any later version.
 *
 *  VirtualLeaf is distributed in the hope that it will be useful,
 *  but WITHOUT ANY WARRANTY; without even the implied warranty of
 *  MERCHANTABILITY or FITNESS FOR A PARTICULAR PURPOSE.  See the
 *  GNU General Public License for more details.
 *
 *  You should have received a copy of the GNU General Public License
 *  along with the VirtualLeaf.  If not, see <http://www.gnu.org/licenses/>.
 *
 *  Copyright 2010 Roeland Merks.
 *  Copyright 2011-14 Dirk De Vos, Jan Broeckhove, UA/CoMP.
 */

/**
 * @file
 * Interface for Cell.
 */
#include <list>
#include <string>
#include <vector>
#include <iostream>
#include <QGraphicsScene>
#include <QColor>
#include <QObject>
#include <QMouseEvent>
#include <QString>
#include <libxml/parser.h>
#include <libxml/tree.h>
#include "math/Vector.h"
#include "util/Parameter.h"
#include "util/warning.h"
#include "bio/CellBase.h"
#include "bio/Wall.h"

static const std::string Cell_header_id("$Id$");

/**
 * Basic building block in the model.
 */
class Cell: public CellBase
{
	Q_OBJECT
	friend class Mesh;
	friend class FigureEditor;

public:
	Cell(double x, double y, double z = 0.);

	Cell();

	Cell(const Cell& src);

	Cell operator=(const Cell& src);

    static double GetFactor() { return factor; }

    static std::vector<double>  GetOffset() { return std::vector<double>(offset, offset+3); }

	bool Cmp(Cell*) const;

	bool Eq(Cell*) const;

	inline bool IndexEquals(int i) { return i == index; }

	static void SetMagnification(const double& magn) { factor = magn; }

	static Vector Offset()
	{
		Vector offs;
		offs.x = offset[0];
		offs.y = offset[1];
		return offs;
	}

	static void Translate(double& tx, double& ty)
	{
		offset[0] += tx;
		offset[1] += ty;
	}

	static double Factor() { return factor; }

	static void setOffset(double ox, double oy)
	{
		offset[0] = ox;
		offset[1] = oy;
	}

	static double Magnification() { return factor; }

	static double Scale(double scale)
	{
		factor *= scale;
		return factor;
	}

	void DivideOverAxis(Vector axis); // divide cell over axis

	// divide over the line (if line and cell intersect)
	bool DivideOverGivenLine(Vector v1, Vector v2, bool wall_fixed =false, NodeSet* node_set =0);

	void Divide()
	{
		// Divide cell over short axis
		Vector long_axis;
		Length(&long_axis);
		DivideOverAxis(long_axis.Perp2D());
	}

	inline int NNodes() const { return nodes.size(); }

	void Move(Vector T);

	void Move(double dx, double dy, double dz = 0) { Move(Vector(dx, dy, dz)); }

	double Displace(double dx, double dy, double dh);

	void Displace();

	double Energy() const;

	bool SelfIntersect();

	bool MoveSelfIntersectsP(Node* nid, Vector new_pos);

	bool IntersectsWithLineP(Vector v1, Vector v2);

	void XMLAdd(xmlNodePtr cells_node) const;

	void ConstructWalls();

	void Flux(double* flux, double *D);

	/**
	 *  Called if a cell is clicked.
	 */
	void OnClick(QMouseEvent *e) {};

	inline Mesh& getMesh() const { return *m; }

	double MeanArea();

	/**
	 * Cell kills itself
	 */
	void Apoptose();

	std::list<Wall*>::iterator RemoveWall(Wall* w);

	void AddWall(Wall* w);

    void DrawWithToolTip(QGraphicsScene* c);

	void Draw(QGraphicsScene* c);

	/**
	 * Draw a text in the cell's center
	 */
	void DrawText(QGraphicsScene* c, const QString& text) const;

	void DrawIndex(QGraphicsScene* c) const;

	void DrawCenter(QGraphicsScene* c) const;

	void DrawNodes(QGraphicsScene* c) const;

	void DrawAxis(QGraphicsScene* c) const;

	void DrawStrain(QGraphicsScene* c) const;

	void DrawFluxes(QGraphicsScene* c);

	void DrawWalls(QGraphicsScene* c) const;

	void DrawValence(QGraphicsScene* c) const;

	void EmitValues(double t);

	signals://DDV what is this??
	void ChemMonValue(double t, double* x);

protected:
	void XMLAddCore(xmlNodePtr xmlcell) const;

	int XMLRead(xmlNode* cur);

	void DivideWalls(ItList new_node_locations, Vector from, Vector to, bool wall_fixed = false, NodeSet *node_set = 0);

private:
	static QPen* cell_outline_pen;
	static double offset[3];
	static double factor;
	Mesh* m;
	void ConstructConnections();
	void SetWallLengths();
};

#endif // end_of_include_guard
