# Supplementary material for: Putting Theory to the Test: Which Regulatory Mechanisms Can Drive Realistic Growth of a Root?
Source: PLoS Comput Biol. 2014 Oct 30;10(10):e1003910. doi: 10.1371/journal.pcbi.1003910 (PMC4214622; doi:10.1371/journal.pcbi.1003910)
Supplement: Dataset S1 — Model code. All changed (w.r.t. the public VirtualLeaf code on http://virtualleaf.googlecode.com) C++ class files (.h for header and.cpp for implementation files): Cell.h, Cell.cpp, CellBase.h, CellBase.cpp, Mesh.h, Mesh.cpp, WallBase.h, WallBase.cpp, Wortel.h, and Wortel.cpp. The last one (the model ‘plugin’) contains a detailed and structured collection of code blocks for all 12 models used in this study. Moreover, input xml files are also needed for model simulation and 3 versions are supplied: Wortel(1).xml (for models 1–8,10,11), Wortel(2).xml (for model 9), and Wortel(3).xml (for model 12). They specify the typical parameter values for the numerical integration and Monte Carlo methods, input/output behaviour, as well as some kinetic constants in the header of the file. This is followed by the list of nodes, cells and walls of the cellular grid including their geometrical and biochemical attributes. (ZIP) [file pcbi.1003910.s001.zip › CellBase.cpp]

/*
 *  This file is part of the VirtualLeaf 2.
 *
 *  VirtualLeaf is free software: you can redistribute it and/or modify
 *  it under the terms of the GNU General Public License as published by
 *  the Free Software Foundation, either version 3 of the License, or
 *  (at your option) any later version.
 *
 *  VirtualLeaf is distributed in the hope that it will be useful,
 *  but WITHOUT ANY WARRANTY; without even the implied warranty of
 *  MERCHANTABILITY or FITNESS FOR A PARTICULAR PURPOSE.  See the
 *  GNU General Public License for more details.
 *
 *  You should have received a copy of the GNU General Public License
 *  along with the VirtualLeaf.  If not, see <http://www.gnu.org/licenses/>.
 *
 *  Copyright 2010 Roeland Merks.
 *  Copyright 2011-14 Dirk De Vos, Jan Broeckhove, UA/CoMP.
 */

/**
 * @file
 * Implementation for CellBase.
 */
#include <string>
#include <list>
#include <cmath>
#include <sstream>
#include <vector>
#include <algorithm>
#include <functional>
#include "math/sqr.h"
#include "math/tiny.h"
#include "math/random.h"
#include "bio/NodeSet.h"
#include "bio/Wall.h"
#include "bio/Mesh.h"
#include "bio/CellBase.h"

static const std::string CellBase_module_id("$Id$");

using std::list;
using std::stringstream;
using std::mem_fun;
using std::ostream;
using std::endl;

namespace {
	const double Pi=3.1415926535897932384626433832795028841971693993751058209749445923078164062862089986280348253421170676;
}
const char* CellBase::boundary_type_names[4] = {"None", "NoFlux", "SourceSink", "SAM"};

int     CellBase::g_num_cells = 0;
int     CellBase::g_num_chem = 0;
double  CellBase::g_base_area = 0.0e0;


CellBase::CellBase(QObject* parent) : QObject(parent), Vector()
{
	chem = new double[NChem()];
	for( int i = 0; i < NChem(); i++ )
	{
		chem[i] = 0.;
	}
	new_chem=new double[NChem()];
	for( int i = 0; i < NChem(); i++)
	{
		new_chem[i] = 0.;
	}
	boundary          = None;
	index             = (NCells()++);
	area              = 0.;
	target_area       = 1;
	target_length     = 0; //par.target_length;
	lambda_celllength = 0;//par.lambda_celllength;
	intgrl_xx         = 0.;
	intgrl_xy         = 0.;
	intgrl_yy         = 0.;
	intgrl_x          = 0.;
	intgrl_y          = 0.;
	source            = false;
	source_conc       = 0.;
	source_chem       = 0;
	at_boundary       = false;
	fixed             = false;
	pin_fixed         = false;
	stiffness         = 0;
	marked            = false;
	dead              = false;
	div_counter       = 0;
	div_counter2      = 0;//WORTEL
	cell_type         = 0;
	flag_for_divide   = false;
	division_axis     = 0;
	cell_cycle_time	  = 0;//WORTEL
	division_time	  = 10000;//WORTEL
	astrain 	      = 0;//WORTEL
	prev_area         = 100;//WORTEL
}


CellBase::CellBase(double x, double y, double z) : QObject(), Vector(x, y, z)
{
	chem = new double[NChem()];
	for( int i = 0; i < NChem(); i++)
	{
		chem[i] = 0.;
	}
	new_chem = new double[NChem()];
	for( int i= 0 ; i < NChem(); i++ )
	{
		new_chem[i] = 0.;
	}
	boundary          = None;
	area              = 0.;
	target_area       = 1;
	target_length     = 0;
	lambda_celllength = 0;
	index             = (NCells()++);
	intgrl_xx         = 0.;
	intgrl_xy         = 0.;
	intgrl_yy         = 0.;
	intgrl_x          = 0.;
	intgrl_y          = 0.;
	source            = false;
	fixed             = false;
	at_boundary       = false;
	pin_fixed         = false;
	stiffness         = 0;
	marked            = false;
	dead              = false;
	div_counter       = 0;
	div_counter2      = 0;//WORTEL
	cell_type         = 0;
	flag_for_divide   = false;
	division_axis     = 0;
	cell_cycle_time	  = 0;//WORTEL
	division_time	  = 10000;//WORTEL
	astrain			  = 0;//WORTEL
	prev_area 	      = 100;//WORTEL
}


CellBase::CellBase(const CellBase& src) : QObject(), Vector(src)
{
	chem = new double[NChem()];
	for( int i = 0; i < NChem(); i++ )
	{
		chem[i] = src.chem[i];
	}
	new_chem = new double[NChem()];
	for( int i = 0; i < NChem(); i++ )
	{
		new_chem[i] = src.new_chem[i];
	}
	boundary          = src.boundary;
	area              = src.area;
	target_length     = src.target_length;
	lambda_celllength = src.lambda_celllength;
	intgrl_xx         = src.intgrl_xx;
	intgrl_xy         = src.intgrl_xy;
	intgrl_yy         = src.intgrl_yy;
	intgrl_x          = src.intgrl_x;
	intgrl_y          = src.intgrl_y;
	target_area       = src.target_area;
	index             = src.index;
	nodes             = src.nodes;
	neighbors         = src.neighbors;
	walls             = src.walls;
	source            = src.source;
	fixed             = src.fixed;
	source_conc       = src.source_conc;
	source_chem       = src.source_chem;
	cellvec           = src.cellvec;
	at_boundary       = src.at_boundary;
	pin_fixed         = src.pin_fixed;
	stiffness         = src.stiffness;
	marked            = src.marked;
	dead              = src.dead;
	cell_type         = src.cell_type;
	div_counter       = src.div_counter;
	div_counter2      = src.div_counter2;//WORTEL
	flag_for_divide   = src.flag_for_divide;
	division_axis     = src.division_axis;
	cell_cycle_time	  = src.cell_cycle_time;//WORTEL
	division_time	  = src.division_time;//WORTEL
	astrain	  		  = src.astrain;//WORTEL
	prev_area	  	  = src.prev_area;//WORTEL
}


CellBase CellBase::operator=(const CellBase& src)
{
	Vector::operator=(src);
	for (int i = 0; i < NChem(); i++)
	{
		chem[i] = src.chem[i];
	}
	for (int i = 0; i < NChem(); i++)
	{
		new_chem[i] = src.chem[i];
	}
	boundary          = src.boundary;
	area              = src.area;
	intgrl_xx         = src.intgrl_xx;
	intgrl_xy         = src.intgrl_xy;
	intgrl_yy         = src.intgrl_yy;
	intgrl_x          = src.intgrl_x;
	intgrl_y          = src.intgrl_y;
	target_area       = src.target_area;
	target_length     = src.target_length;
	lambda_celllength = src.lambda_celllength;
	index             = src.index;
	nodes             = src.nodes;
	neighbors         = src.neighbors;
	walls             = src.walls;
	source            = src.source;
	fixed             = src.fixed;
	source_conc       = src.source_conc;
	source_chem       = src.source_chem;
	cellvec           = src.cellvec;
	at_boundary       = src.at_boundary;
	pin_fixed         = src.pin_fixed;
	stiffness         = src.stiffness;
	marked            = src.marked;
	dead              = src.dead;
	cell_type         = src.cell_type;
	div_counter       = src.div_counter;
	div_counter2      = src.div_counter2;//WORTEL
	flag_for_divide   = src.flag_for_divide;
	division_axis     = src.division_axis;
	cell_cycle_time	  = src.cell_cycle_time;//WORTEL
	division_time	  = src.division_time;//WORTEL
	astrain	  		  = src.astrain;//WORTEL
	prev_area	  	  = src.prev_area;//WORTEL
	return *this;
}


double CellBase::GetWallCircumference() const
{
    double sum = 0.;
    for (std::list<Wall*>::const_iterator w = walls.begin(); w != walls.end(); w++)
    {
        sum += (*w)->Length();
    }
    return sum;
}


void CellBase::SetChemical(int c, double conc)
{
	if (c >= NChem())
	{
		stringstream error;
		error << "SetChemical: value c = " << c << " is out of range\n";
		throw error.str().c_str();
	}
	chem[c] = conc;
}


void CellBase::SetTransporters(int ch, double conc)
{
	if (ch >= NChem())
	{
		stringstream error;
		error << "SetChemical: value ch = " << ch << " is out of range\n";
		throw error.str().c_str();
	}
	for (list<Wall *>::iterator w = walls.begin(); w != walls.end(); w++)
	{
		(*w)->setTransporter(this, ch, conc);
  }
}


void CellBase::SetTransporters(int ch) //WORTEL
{
	if (ch >= NChem())
	{
		stringstream error;
		error << "SetChemical: value ch = " << ch << " is out of range\n";
		throw error.str().c_str();
	}

	for (list<Wall *>::iterator w = walls.begin(); w != walls.end(); w++)
	{

		Vector ref(1., 0., 0.);
		Vector wa = Vector(*(*w)->N2()) - Vector(*(*w)->N1());
		double t2 = wa.SignedAngle(ref);

		if (this->cell_type == 1)
		{
			if ((t2 > (-Pi / 4)) && (t2 <= (Pi / 4)))
			{ //UPPER WALL
				(*w)->setTransporters1(ch, 1.);
				(*w)->setTransporters2(ch, 0.);
			}
			else if ((t2 <= (-Pi * 3 / 4)) || (t2 > (Pi * 3 / 4)))
			{ //LOWER WALL
				(*w)->setTransporters1(ch, 0.);
				(*w)->setTransporters2(ch, 1.);
			}
			else if ((t2 > (-Pi * 3 / 4)) && (t2 <= (-Pi / 4)))
			{
				if ((*w)->C1() == this)
				{ //LEFT WALL WRT C1
					(*w)->setTransporters1(ch, 0.);
					(*w)->setTransporters2(ch, 0.);
				}
				else
				{ //RIGHT WALL WRT C2 
					(*w)->setTransporters1(ch, 0.);
					(*w)->setTransporters2(ch, 1.);
				}
			}
			else if ((t2 > (Pi / 4)) && (t2 <= (Pi * 3 / 4)))
			{
				if ((*w)->C1() == this)
				{ //RIGHT WALL WRT C1
					(*w)->setTransporters1(ch, 1.);
					(*w)->setTransporters2(ch, 0.);
				}
				else
				{ //LEFT WALL WRT C2 
					(*w)->setTransporters1(ch, 0.);
					(*w)->setTransporters2(ch, 0.);
				}
			}
		}
		else if (this->cell_type == 2)
		{
			if ((t2 > (-Pi / 4)) && (t2 <= (Pi / 4)))
			{ //UPPER WALL
				(*w)->setTransporters1(ch, 1.);
				(*w)->setTransporters2(ch, 0.);
			}
			else if ((t2 <= (-Pi * 3 / 4)) || (t2 > (Pi * 3 / 4)))
			{ //LOWER WALL
				(*w)->setTransporters1(ch, 0.);
				(*w)->setTransporters2(ch, 1.);
			}
			else if ((t2 > (-Pi * 3 / 4)) && (t2 <= (-Pi / 4)))
			{
				if ((*w)->C1() == this)
				{ //LEFT WALL WRT C1
					(*w)->setTransporters1(ch, 0.);
					(*w)->setTransporters2(ch, 1.);
				}
				else
				{ //RIGHT WALL WRT C2 
					(*w)->setTransporters1(ch, 0.);
					(*w)->setTransporters2(ch, 1.);
				}
			}
			else if ((t2 > (Pi / 4)) && (t2 <= (Pi * 3 / 4))/*t1 > 0.8*/)
			{
				if ((*w)->C1() == this)
				{ //RIGHT WALL WRT C1
					(*w)->setTransporters1(ch, 1.);
					(*w)->setTransporters2(ch, 0.);
				}
				else
				{ //LEFT WALL WRT C2
					(*w)->setTransporters1(ch, 1.);
					(*w)->setTransporters2(ch, 0.);
				}
			}
		}
		else if (this->cell_type == 3)
		{
			if ((t2 > (-Pi / 4)) && (t2 <= (Pi / 4)))
			{ //UPPER WALL
				(*w)->setTransporters1(ch, 0.);
				(*w)->setTransporters2(ch, 1.);
			}
			else if ((t2 <= (-Pi * 3 / 4)) || (t2 > (Pi * 3 / 4)))
			{ //LOWER WALL
				if (this->HasNeighborOfTypeZero())
				{
					(*w)->setTransporters1(ch, 1.);
					(*w)->setTransporters2(ch, 1.);
				}
				else
				{
					(*w)->setTransporters1(ch, 1.);
					(*w)->setTransporters2(ch, 0.);
				}
			}
			else if ((t2 > (-Pi * 3 / 4)) && (t2 <= (-Pi / 4)))
			{
				if ((*w)->C1() == this)
				{ //LEFT WALL WRT C1
					(*w)->setTransporters1(ch, 0.);
					(*w)->setTransporters2(ch, 1.);
				}
				else
				{ //RIGHT WALL WRT C2 
					(*w)->setTransporters1(ch, 0.);
					(*w)->setTransporters2(ch, 1.);
				}
			}
			else if ((t2 > (Pi / 4)) && (t2 <= (Pi * 3 / 4)))
			{
				if ((*w)->C1() == this)
				{ //RIGHT WALL WRT C1
					(*w)->setTransporters1(ch, 1.);
					(*w)->setTransporters2(ch, 0.);
				}
				else
				{ //LEFT WALL WRT C2 
					(*w)->setTransporters1(ch, 1.);
					(*w)->setTransporters2(ch, 0.);
				}
			}
		}
		else if (this->cell_type == 4)
		{
			if ((t2 > (-Pi / 4)) && (t2 <= (Pi / 4)))
			{ //UPPER WALL
				(*w)->setTransporters1(ch, 0.);
				(*w)->setTransporters2(ch, 1.);
			}
			else if ((t2 <= (-Pi * 3 / 4)) || (t2 > (Pi * 3 / 4)))
			{ //LOWER WALL
				if (this->HasNeighborOfTypeZero())
				{
					(*w)->setTransporters1(ch, 1.);
					(*w)->setTransporters2(ch, 1.);
				}
				else
				{
					(*w)->setTransporters1(ch, 1.);
					(*w)->setTransporters2(ch, 0.);
				}
			}
			else if ((t2 > (-Pi * 3 / 4)) && (t2 <= (-Pi / 4)))
			{
				if ((*w)->C1() == this)
				{ //LEFT WALL WRT C1
					(*w)->setTransporters1(ch, 0.);
					(*w)->setTransporters2(ch, 1.);
				}
				else
				{ //RIGHT WALL WRT C2 
					(*w)->setTransporters1(ch, 0.);
					(*w)->setTransporters2(ch, 0.);
				}
			}
			else if ((t2 > (Pi / 4)) && (t2 <= (Pi * 3 / 4)))
			{
				if ((*w)->C1() == this)
				{ //RIGHT WALL WRT C1
					(*w)->setTransporters1(ch, 0.);
					(*w)->setTransporters2(ch, 0.);
				}
				else
				{ //LEFT WALL WRT C2 
					(*w)->setTransporters1(ch, 1.);
					(*w)->setTransporters2(ch, 0.);
				}
			}
		}

		else if (this->cell_type == 5)
		{
			if ((t2 > (-Pi / 4)) && (t2 <= (Pi / 4)))
			{ //UPPER WALL
				(*w)->setTransporters1(ch, 0.);
				(*w)->setTransporters2(ch, 1.);
			}
			else if ((t2 <= (-Pi * 3 / 4)) || (t2 > (Pi * 3 / 4)))
			{ //LOWER WALL
				if (this->HasNeighborOfTypeZero())
				{
					(*w)->setTransporters1(ch, 1.);
					(*w)->setTransporters2(ch, 1.);
				}
				else
				{
					(*w)->setTransporters1(ch, 1.);
					(*w)->setTransporters2(ch, 0.);
				}
			}
			else if ((t2 > (-Pi * 3 / 4)) && (t2 <= (-Pi / 4)))
			{
				if ((*w)->C1() == this)
				{ //LEFT WALL WRT C1
					(*w)->setTransporters1(ch, 0.);
					(*w)->setTransporters2(ch, 0.);
				}
				else
				{ //RIGHT WALL WRT C2 
					(*w)->setTransporters1(ch, 0.);
					(*w)->setTransporters2(ch, 0.);
				}
			}
			else if ((t2 > (Pi / 4)) && (t2 <= (Pi * 3 / 4)))
			{
				if ((*w)->C1() == this)
				{ //RIGHT WALL WRT C1
					(*w)->setTransporters1(ch, 0.);
					(*w)->setTransporters2(ch, 0.);
				}
				else
				{ //LEFT WALL WRT C2 
					(*w)->setTransporters1(ch, 0.);
					(*w)->setTransporters2(ch, 0.);
				}
			}
		}
		else if (this->cell_type == 6)
		{
			if ((t2 > (-Pi / 4)) && (t2 <= (Pi / 4)))
			{ //UPPER WALL
				(*w)->setTransporters1(ch, 0.);
				(*w)->setTransporters2(ch, 1.);
			}
			else if ((t2 <= (-Pi * 3 / 4)) || (t2 > (Pi * 3 / 4)))
			{ //LOWER WALL
				if (this->HasNeighborOfTypeZero())
				{
					(*w)->setTransporters1(ch, 1.);
					(*w)->setTransporters2(ch, 1.);
				}
				else
				{
					(*w)->setTransporters1(ch, 1.);
					(*w)->setTransporters2(ch, 0.);
				}
			}
			else if ((t2 > (-Pi * 3 / 4)) && (t2 <= (-Pi / 4)))
			{
				if ((*w)->C1() == this)
				{ //LEFT WALL WRT C1
					(*w)->setTransporters1(ch, 0.);
					(*w)->setTransporters2(ch, 0.);
				}
				else
				{ //RIGHT WALL WRT C2
					(*w)->setTransporters1(ch, 1.);
					(*w)->setTransporters2(ch, 0.);
				}
			}
			else if ((t2 > (Pi / 4)) && (t2 <= (Pi * 3 / 4)))
			{
				if ((*w)->C1() == this)
				{ //RIGHT WALL WRT C1
					(*w)->setTransporters1(ch, 0.);
					(*w)->setTransporters2(ch, 1.);
				}
				else
				{ //LEFT WALL WRT C2
					(*w)->setTransporters1(ch, 0.);
					(*w)->setTransporters2(ch, 0.);
				}
			}
		}
		else if (this->cell_type == 7)
		{
			if ((t2 > (-Pi / 4)) && (t2 <= (Pi / 4)))
			{ //UPPER WALL
				(*w)->setTransporters1(ch, 0.);
				(*w)->setTransporters2(ch, 1.);
			}
			else if ((t2 <= (-Pi * 3 / 4)) || (t2 > (Pi * 3 / 4)))
			{ //LOWER WALL
				if (this->HasNeighborOfTypeZero())
				{
					(*w)->setTransporters1(ch, 1.);
					(*w)->setTransporters2(ch, 1.);
				}
				else
				{
					(*w)->setTransporters1(ch, 1.);
					(*w)->setTransporters2(ch, 0.);
				}
			}
			else if ((t2 > (-Pi * 3 / 4)) && (t2 <= (-Pi / 4)))
			{
				if ((*w)->C1() == this)
				{ //LEFT WALL WRT C1
					(*w)->setTransporters1(ch, 1.);
					(*w)->setTransporters2(ch, 0.);
				}
				else
				{ //RIGHT WALL WRT C2 
					(*w)->setTransporters1(ch, 1.);
					(*w)->setTransporters2(ch, 0.);
				}
			}
			else if ((t2 > (Pi / 4)) && (t2 <= (Pi * 3 / 4)))
			{
				if ((*w)->C1() == this)
				{ //RIGHT WALL WRT C1
					(*w)->setTransporters1(ch, 0.);
					(*w)->setTransporters2(ch, 1.);
				}
				else
				{ //LEFT WALL WRT C2 
					(*w)->setTransporters1(ch, 0.);
					(*w)->setTransporters2(ch, 1.);
				}
			}
		}
		else if (this->cell_type == 8)
		{
			if ((t2 > (-Pi / 4)) && (t2 <= (Pi / 4)))
			{ //UPPER WALL
				(*w)->setTransporters1(ch, 1.);
				(*w)->setTransporters2(ch, 0.);
			}
			else if ((t2 <= (-Pi * 3 / 4)) || (t2 > (Pi * 3 / 4)))
			{ //LOWER WALL
				(*w)->setTransporters1(ch, 0.);
				(*w)->setTransporters2(ch, 1.);
			}
			else if ((t2 > (-Pi * 3 / 4)) && (t2 <= (-Pi / 4)))
			{
				if ((*w)->C1() == this)
				{ //LEFT WALL WRT C1
					(*w)->setTransporters1(ch, 1.);
					(*w)->setTransporters2(ch, 0.);
				}
				else
				{ //RIGHT WALL WRT C2 
					(*w)->setTransporters1(ch, 1.);
					(*w)->setTransporters2(ch, 0.);
				}
			}
			else if ((t2 > (Pi / 4)) && (t2 <= (Pi * 3 / 4)))
			{
				if ((*w)->C1() == this)
				{ //RIGHT WALL WRT C1
					(*w)->setTransporters1(ch, 0.);
					(*w)->setTransporters2(ch, 1.);
				}
				else
				{ //LEFT WALL WRT C2 
					(*w)->setTransporters1(ch, 0.);
					(*w)->setTransporters2(ch, 1.);
				}
			}
		}
		else if (this->cell_type == 9)
		{
			if ((t2 > (-Pi / 4)) && (t2 <= (Pi / 4)))
			{ //UPPER WALL
				(*w)->setTransporters1(ch, 1.);
				(*w)->setTransporters2(ch, 0.);
			}
			else if ((t2 <= (-Pi * 3 / 4)) || (t2 > (Pi * 3 / 4)))
			{ //LOWER WALL
				(*w)->setTransporters1(ch, 0.);
				(*w)->setTransporters2(ch, 1.);
			}

			else if ((t2 > (-Pi * 3 / 4)) && (t2 <= (-Pi / 4)))
			{
				if ((*w)->C1() == this)
				{ //LEFT WALL WRT C1
					(*w)->setTransporters1(ch, 1.);
					(*w)->setTransporters2(ch, 0.);
				}
				else
				{ //RIGHT WALL WRT C2 
					(*w)->setTransporters1(ch, 0.);
					(*w)->setTransporters2(ch, 0.);
				}
			}
			else if ((t2 > (Pi / 4)) && (t2 <= (Pi * 3 / 4)))
			{
				if ((*w)->C1() == this)
				{ //RIGHT WALL WRT C1
					(*w)->setTransporters1(ch, 0.);
					(*w)->setTransporters2(ch, 0.);
				}
				else
				{ //LEFT WALL WRT C2 
					(*w)->setTransporters1(ch, 0.);
					(*w)->setTransporters2(ch, 1.);
				}
			}
		}
	}
}

void CellBase::SetTransporters(int ch, double conc, double lat)
{
	if (ch >= NChem())
	{
		stringstream error;
		error << "SetChemical: value ch = " << ch << " is out of range\n";
		throw error.str().c_str();
	}

	for (list<Wall *>::iterator w = walls.begin(); w != walls.end(); w++)
	{
		Vector ref(1., 0., 0.);
		Vector wa = Vector(*(*w)->N2()) - Vector(*(*w)->N1());
		Vector ref2(0., 1., 0.);
		double t2 = wa.SignedAngle(ref);

		if (this->cell_type == 1)
		{
			if ((t2 > (-Pi / 4)) && (t2 <= (Pi / 4)))
			{ //UPPER WALL
				(*w)->setTransporters1(ch, 1.);
				(*w)->setTransporters2(ch, 0.);
			}
			else if ((t2 <= (-Pi * 3 / 4)) || (t2 > (Pi * 3 / 4)))
			{ //LOWER WALL
				(*w)->setTransporters1(ch, 0.);
				(*w)->setTransporters2(ch, 1.);
			}
			else if ((t2 > (-Pi * 3 / 4)) && (t2 <= (-Pi / 4)))
			{
				if ((*w)->C1() == this)
				{ //LEFT WALL WRT C1
					(*w)->setTransporters1(ch, 0.);
					(*w)->setTransporters2(ch, 0.);
				}
				else
				{ //RIGHT WALL WRT C2 
					(*w)->setTransporters1(ch, 0.);
					(*w)->setTransporters2(ch, lat);
				}
			}
			else if ((t2 > (Pi / 4)) && (t2 <= (Pi * 3 / 4)))
			{
				if ((*w)->C1() == this)
				{ //RIGHT WALL WRT C1
					(*w)->setTransporters1(ch, lat);
					(*w)->setTransporters2(ch, 0.);
				}
				else
				{ //LEFT WALL WRT C2 
					(*w)->setTransporters1(ch, 0.);
					(*w)->setTransporters2(ch, 0.);
				}
			}
		}
		else if (this->cell_type == 2)
		{
			if ((t2 > (-Pi / 4)) && (t2 <= (Pi / 4)))
			{ //UPPER WALL
				(*w)->setTransporters1(ch, 1.);
				(*w)->setTransporters2(ch, 0.);
			}
			else if ((t2 <= (-Pi * 3 / 4)) || (t2 > (Pi * 3 / 4)))
			{ //LOWER WALL
				(*w)->setTransporters1(ch, 0.);
				(*w)->setTransporters2(ch, 1.);
			}
			else if ((t2 > (-Pi * 3 / 4)) && (t2 <= (-Pi / 4)))
			{
				if ((*w)->C1() == this)
				{ //LEFT WALL WRT C1
					(*w)->setTransporters1(ch, 0.);
					(*w)->setTransporters2(ch, lat);
				}
				else
				{ //RIGHT WALL WRT C2 
					(*w)->setTransporters1(ch, 0.);
					(*w)->setTransporters2(ch, lat);
				}
			}
			else if ((t2 > (Pi / 4)) && (t2 <= (Pi * 3 / 4)))
			{
				if ((*w)->C1() == this)
				{ //RIGHT WALL WRT C1
					(*w)->setTransporters1(ch, lat);
					(*w)->setTransporters2(ch, 0.);
				}
				else
				{ //LEFT WALL WRT C2 
					(*w)->setTransporters1(ch, lat);
					(*w)->setTransporters2(ch, 0.);
				}
			}
		}
		else if (this->cell_type == 3)
		{
			if ((t2 > (-Pi / 4)) && (t2 <= (Pi / 4)))
			{ //UPPER WALL
				(*w)->setTransporters1(ch, 0.);
				(*w)->setTransporters2(ch, 1.);
			}
			else if ((t2 <= (-Pi * 3 / 4)) || (t2 > (Pi * 3 / 4)))
			{ //LOWER WALL
				if (this->HasNeighborOfTypeZero())
				{
					(*w)->setTransporters1(ch, 1.);
					(*w)->setTransporters2(ch, 1.);
				}
				else
				{
					(*w)->setTransporters1(ch, 1.);
					(*w)->setTransporters2(ch, 0.);
				}
			}
			else if ((t2 > (-Pi * 3 / 4)) && (t2 <= (-Pi / 4)))
			{
				if ((*w)->C1() == this)
				{ //LEFT WALL WRT C1
					(*w)->setTransporters1(ch, 0.);
					(*w)->setTransporters2(ch, lat);
				}
				else
				{ //RIGHT WALL WRT C2 
					(*w)->setTransporters1(ch, 0.);
					(*w)->setTransporters2(ch, lat);
				}
			}
			else if ((t2 > (Pi / 4)) && (t2 <= (Pi * 3 / 4)))
			{
				if ((*w)->C1() == this)
				{ //RIGHT WALL WRT C1
					(*w)->setTransporters1(ch, lat);
					(*w)->setTransporters2(ch, 0.);
				}
				else
				{ //LEFT WALL WRT C2
					(*w)->setTransporters1(ch, lat);
					(*w)->setTransporters2(ch, 0.);
				}
			}
		}
		else if (this->cell_type == 4)
		{
			if ((t2 > (-Pi / 4)) && (t2 <= (Pi / 4)))
			{ //UPPER WALL
				(*w)->setTransporters1(ch, 0.);
				(*w)->setTransporters2(ch, 1.);
			}
			else if ((t2 <= (-Pi * 3 / 4)) || (t2 > (Pi * 3 / 4)))
			{ //LOWER WALL
				if (this->HasNeighborOfTypeZero())
				{
					(*w)->setTransporters1(ch, 1.);
					(*w)->setTransporters2(ch, 1.);
				}
				else
				{
					(*w)->setTransporters1(ch, 1.);
					(*w)->setTransporters2(ch, 0.);
				}
			}
			else if ((t2 > (-Pi * 3 / 4)) && (t2 <= (-Pi / 4)))
			{
				if ((*w)->C1() == this)
				{ //LEFT WALL WRT C1
					(*w)->setTransporters1(ch, 0.);
					(*w)->setTransporters2(ch, lat);
				}
				else
				{ //RIGHT WALL WRT C2 
					(*w)->setTransporters1(ch, 0.);
					(*w)->setTransporters2(ch, 0.);
				}
			}
			else if ((t2 > (Pi / 4)) && (t2 <= (Pi * 3 / 4)))
			{
				if ((*w)->C1() == this)
				{ //RIGHT WALL WRT C1
					(*w)->setTransporters1(ch, 0.);
					(*w)->setTransporters2(ch, 0.);
				}
				else
				{ //LEFT WALL WRT C2
					(*w)->setTransporters1(ch, lat);
					(*w)->setTransporters2(ch, 0.);
				}
			}
		}
		else if (this->cell_type == 5)
		{
			if ((t2 > (-Pi / 4)) && (t2 <= (Pi / 4)))
			{ //UPPER WALL
				(*w)->setTransporters1(ch, 0.);
				(*w)->setTransporters2(ch, 1.);
			}
			else if ((t2 <= (-Pi * 3 / 4)) || (t2 > (Pi * 3 / 4)))
			{ //LOWER WALL
				if (this->HasNeighborOfTypeZero())
				{
					(*w)->setTransporters1(ch, 1.);
					(*w)->setTransporters2(ch, 1.);
				}
				else
				{
					(*w)->setTransporters1(ch, 1.);
					(*w)->setTransporters2(ch, 0.);
				}
			}
			else if ((t2 > (-Pi * 3 / 4)) && (t2 <= (-Pi / 4)))
			{
				if ((*w)->C1() == this)
				{ //LEFT WALL WRT C1
					(*w)->setTransporters1(ch, 0.);
					(*w)->setTransporters2(ch, 0.);
				}
				else
				{ //RIGHT WALL WRT C2 
					(*w)->setTransporters1(ch, 0.);
					(*w)->setTransporters2(ch, 0.);
				}
			}
			else if ((t2 > (Pi / 4)) && (t2 <= (Pi * 3 / 4)))
			{
				if ((*w)->C1() == this)
				{ //RIGHT WALL WRT C1
					(*w)->setTransporters1(ch, 0.);
					(*w)->setTransporters2(ch, 0.);
				}
				else
				{ //LEFT WALL WRT C2 
					(*w)->setTransporters1(ch, 0.);
					(*w)->setTransporters2(ch, 0.);
				}
			}
		}
		else if (this->cell_type == 6)
		{
			if ((t2 > (-Pi / 4)) && (t2 <= (Pi / 4)))
			{ //UPPER WALL
				(*w)->setTransporters1(ch, 0.);
				(*w)->setTransporters2(ch, 1.);
			}
			else if ((t2 <= (-Pi * 3 / 4)) || (t2 > (Pi * 3 / 4)))
			{ //LOWER WALL
				if (this->HasNeighborOfTypeZero())
				{
					(*w)->setTransporters1(ch, 1.);
					(*w)->setTransporters2(ch, 1.);
				}
				else
				{
					(*w)->setTransporters1(ch, 1.);
					(*w)->setTransporters2(ch, 0.);
				}
			}
			else if ((t2 > (-Pi * 3 / 4)) && (t2 <= (-Pi / 4)))
			{
				if ((*w)->C1() == this)
				{ //LEFT WALL WRT C1
					(*w)->setTransporters1(ch, 0.);
					(*w)->setTransporters2(ch, 0.);
				}
				else
				{ //RIGHT WALL WRT C2 
					(*w)->setTransporters1(ch, lat);
					(*w)->setTransporters2(ch, 0.);
				}
			}
			else if ((t2 > (Pi / 4)) && (t2 <= (Pi * 3 / 4)))
			{
				if ((*w)->C1() == this)
				{ //RIGHT WALL WRT C1
					(*w)->setTransporters1(ch, 0.);
					(*w)->setTransporters2(ch, lat);
				}
				else
				{ //LEFT WALL WRT C2 
					(*w)->setTransporters1(ch, 0.);
					(*w)->setTransporters2(ch, 0.);
				}
			}
		}
		else if (this->cell_type == 7)
		{
			if ((t2 > (-Pi / 4)) && (t2 <= (Pi / 4)))
			{ //UPPER WALL
				(*w)->setTransporters1(ch, 0.);
				(*w)->setTransporters2(ch, 1.);
			}
			else if ((t2 <= (-Pi * 3 / 4)) || (t2 > (Pi * 3 / 4)))
			{ //LOWER WALL
				if (this->HasNeighborOfTypeZero())
				{
					(*w)->setTransporters1(ch, 1.);
					(*w)->setTransporters2(ch, 1.);
				}
				else
				{
					(*w)->setTransporters1(ch, 1.);
					(*w)->setTransporters2(ch, 0.);
				}
			}
			else if ((t2 > (-Pi * 3 / 4)) && (t2 <= (-Pi / 4)))
			{
				if ((*w)->C1() == this)
				{ //LEFT WALL WRT C1
					(*w)->setTransporters1(ch, lat);
					(*w)->setTransporters2(ch, 0.);
				}
				else
				{ //RIGHT WALL WRT C2
					(*w)->setTransporters1(ch, lat);
					(*w)->setTransporters2(ch, 0.);
				}
			}
			else if ((t2 > (Pi / 4)) && (t2 <= (Pi * 3 / 4)))
			{
				if ((*w)->C1() == this)
				{ //RIGHT WALL WRT C1
					(*w)->setTransporters1(ch, 0.);
					(*w)->setTransporters2(ch, lat);
				}
				else
				{ //LEFT WALL WRT C2 
					(*w)->setTransporters1(ch, 0.);
					(*w)->setTransporters2(ch, lat);
				}
			}
		}
		else if (this->cell_type == 8)
		{
			if ((t2 > (-Pi / 4)) && (t2 <= (Pi / 4)))
			{ //UPPER WALL
				(*w)->setTransporters1(ch, 1.);
				(*w)->setTransporters2(ch, 0.);
			}
			else if ((t2 <= (-Pi * 3 / 4)) || (t2 > (Pi * 3 / 4)))
			{ //LOWER WALL
				(*w)->setTransporters1(ch, 0.);
				(*w)->setTransporters2(ch, 1.);
			}
			else if ((t2 > (-Pi * 3 / 4)) && (t2 <= (-Pi / 4)))
			{
				if ((*w)->C1() == this)
				{ //LEFT WALL WRT C1
					(*w)->setTransporters1(ch, lat);
					(*w)->setTransporters2(ch, 0.);
				}
				else
				{ //RIGHT WALL WRT C2 
					(*w)->setTransporters1(ch, lat);
					(*w)->setTransporters2(ch, 0.);
				}
			}
			else if ((t2 > (Pi / 4)) && (t2 <= (Pi * 3 / 4)))
			{
				if ((*w)->C1() == this)
				{ //RIGHT WALL WRT C1
					(*w)->setTransporters1(ch, 0.);
					(*w)->setTransporters2(ch, lat);
				}
				else
				{ //LEFT WALL WRT C2 
					(*w)->setTransporters1(ch, 0.);
					(*w)->setTransporters2(ch, lat);
				}
			}
		}
		else if (this->cell_type == 9)
		{
			if ((t2 > (-Pi / 4)) && (t2 <= (Pi / 4)))
			{ //UPPER WALL
				(*w)->setTransporters1(ch, 1.);
				(*w)->setTransporters2(ch, 0.);
			}
			else if ((t2 <= (-Pi * 3 / 4)) || (t2 > (Pi * 3 / 4)))
			{ //LOWER WALL
				(*w)->setTransporters1(ch, 0.);
				(*w)->setTransporters2(ch, 1.);
			}

			else if ((t2 > (-Pi * 3 / 4)) && (t2 <= (-Pi / 4)))
			{
				if ((*w)->C1() == this)
				{ //LEFT WALL WRT C1
					(*w)->setTransporters1(ch, lat);
					(*w)->setTransporters2(ch, 0.);
				}
				else
				{ //RIGHT WALL WRT C2 
					(*w)->setTransporters1(ch, 0.);
					(*w)->setTransporters2(ch, 0.);
				}
			}
			else if ((t2 > (Pi / 4)) && (t2 <= (Pi * 3 / 4)))
			{
				if ((*w)->C1() == this)
				{ //RIGHT WALL WRT C1
					(*w)->setTransporters1(ch, 0.);
					(*w)->setTransporters2(ch, 0.);
				}
				else
				{ //LEFT WALL WRT C2 
					(*w)->setTransporters1(ch, 0.);
					(*w)->setTransporters2(ch, lat);
				}
			}
		}
	}
}

ostream& CellBase::print(ostream& os) const
{
	os << "[ index = " << index << " {" << x << ", " << y << ", " << z << "}: {";
	for (int i = 0; i < NChem() - 1; i++)
	{
		os << chem[i] << ", ";
	}
	os << chem[NChem() - 1] << " } ]";
	os << endl << "Nodelist = { " << endl;

	for (list<Node*>::const_iterator i = nodes.begin(); i != nodes.end(); i++)
	{
		os << (*i)->Index() << "( " << *i << ") ";
	}
	os << " } ";

	for (list<Wall*>::const_iterator i = walls.begin(); i != walls.end(); i++)
	{
		(*i)->print(os);
		os << ", ";
	}
	os << endl;

	os << " [ area = " << area << " ]";
	os << " [ walls = ";

	for (list<Wall*>::const_iterator i = walls.begin(); i != walls.end(); i++)
	{
		os << (*i)->n1->Index() << " -> " << (*i)->n2->Index() << ", " << (*i)->c1->Index() << " | "
				<< (*i)->c2->Index() << ", ";
	}
	os << " ] ";
	os << "div_counter = " << div_counter << endl;
	os << "cell_type = " << cell_type << endl;
	os << endl;
	return os;
}


ostream& operator<<(ostream& os, const CellBase& c)
{
	c.print(os);
	return os;
}


double CellBase::CalcArea() const
{
	double loc_area = 0.;
	for( list<Node*>::const_iterator i = nodes.begin(); i != (nodes.end()); i++ )
	{
		list<Node*>::const_iterator i_plus_1 = i;
		i_plus_1++;
		if (i_plus_1 == nodes.end())
			i_plus_1 = nodes.begin();
		loc_area += (*i)->x * (*i_plus_1)->y;
		loc_area -= (*i_plus_1)->x * (*i)->y;
	}

	// http://technology.niagarac.on.ca/courses/ctec1335/docs/arrays2.pdf
	return fabs(loc_area) / 2.0;
}


Vector CellBase::Centroid() const
{
	double area = 0.;
	double integral_x_dxdy = 0., integral_y_dxdy = 0.;

	for( list<Node*>::const_iterator i = nodes.begin(); i != (nodes.end()); i++ )
	{
		list<Node *>::const_iterator i_plus_1 = i;
		i_plus_1++;
		if (i_plus_1 == nodes.end())
			i_plus_1 = nodes.begin();
		area += (*i)->x * (*i_plus_1)->y;
		area -= (*i_plus_1)->x * (*i)->y;
		integral_x_dxdy += ((*i_plus_1)->x + (*i)->x) * ((*i)->x * (*i_plus_1)->y - (*i_plus_1)->x * (*i)->y);
		integral_y_dxdy += ((*i_plus_1)->y + (*i)->y) * ((*i)->x * (*i_plus_1)->y - (*i_plus_1)->x * (*i)->y);
	}

	area = fabs(area) / 2.0;
	integral_x_dxdy /= 6.;
	integral_y_dxdy /= 6.;
	Vector centroid(integral_x_dxdy, integral_y_dxdy, 0);
	centroid /= area;
	return centroid;
}


void CellBase::SetIntegrals() const
{
	// Set the initial values for the integrals over x^2, xy, yy, x, and y
	// these values will be updated after each move of the CellBase wall
	intgrl_xx = 0.;
	intgrl_xy = 0.;
	intgrl_yy = 0.;
	intgrl_x = 0.;
	intgrl_y = 0.;
	area = 0.;
	list<Node*>::const_iterator nb;
	list<Node*>::const_iterator i = nodes.begin();

	for (; i != (nodes.end()); i++)
	{
		nb = i;
		nb++;
		if (nb == nodes.end())
			nb = nodes.begin();
		area += (*i)->x * (*nb)->y;
		area -= (*nb)->x * (*i)->y;
		intgrl_xx += ((*i)->x * (*i)->x + (*nb)->x * (*i)->x + (*nb)->x * (*nb)->x)
				* ((*i)->x * (*nb)->y - (*nb)->x * (*i)->y);
		intgrl_xy += ((*nb)->x * (*i)->y - (*i)->x * (*nb)->y)
				* ((*i)->x * (2 * (*i)->y + (*nb)->y) + (*nb)->x * ((*i)->y + 2 * (*nb)->y));
		intgrl_yy += ((*i)->x * (*nb)->y - (*nb)->x * (*i)->y)
				* ((*i)->y * (*i)->y + (*nb)->y * (*i)->y + (*nb)->y * (*nb)->y);
		intgrl_x += ((*nb)->x + (*i)->x) * ((*i)->x * (*nb)->y - (*nb)->x * (*i)->y);
		intgrl_y += ((*nb)->y + (*i)->y) * ((*i)->x * (*nb)->y - (*nb)->x * (*i)->y);
	}
	area = fabs(area) / 2.0;
}


double CellBase::Length(Vector* long_axis, double* width) const
{
	// Calculate length and axes of CellBase
	// Calculate inertia tensor
	// see file inertiatensor.nb for explanation of this method
	if (!lambda_celllength)
	{
		// Without length constraint we do not keep track of the cells'
		// moments of inertia. So we must calculate them here.
		SetIntegrals();
	}

	double intrx = intgrl_x / 6.;
	double intry = intgrl_y / 6.;
	double ixx = (intgrl_xx / 12.) - (intrx * intrx) / area;
	double ixy = (intgrl_xy / 24.) + (intrx * intry) / area;
	double iyy = (intgrl_yy / 12.) - (intry * intry) / area;
	double rhs1 = (ixx + iyy) / 2., rhs2 = sqrt((ixx - iyy) * (ixx - iyy) + 4 * ixy * ixy) / 2.;
	double lambda_b = rhs1 + rhs2;

	// see: http://scienceworld.wolfram.com/physics/MomentofInertiaEllipse.html

	if (long_axis)
	{
		*long_axis = Vector(-ixy, lambda_b - ixx, 0);
	}

	if (width)
	{
		*width = 4 * sqrt((rhs1 - rhs2) / area);
	}

	return 4 * sqrt(lambda_b / area);
}


double CellBase::CalcLength(Vector* long_axis, double* width) const
{
	// Calculate length and axes of CellBase, without touching cells raw moments
	// Calculate inertia tensor
	// see file inertiatensor.nb for explanation of this method

	double my_intgrl_xx = 0., my_intgrl_xy = 0., my_intgrl_yy = 0.;
	double my_intgrl_x = 0., my_intgrl_y = 0., my_area = 0.;
	my_area = 0.;
	list<Node*>::const_iterator nb;
	list<Node*>::const_iterator i = nodes.begin();

	for (; i != (nodes.end()); i++)
	{
		nb = i;
		nb++;
		if (nb == nodes.end())
			nb = nodes.begin();

		my_area += (*i)->x * (*nb)->y;
		my_area -= (*nb)->x * (*i)->y;
		my_intgrl_xx += ((*i)->x * (*i)->x + (*nb)->x * (*i)->x + (*nb)->x * (*nb)->x)
				* ((*i)->x * (*nb)->y - (*nb)->x * (*i)->y);
		my_intgrl_xy += ((*nb)->x * (*i)->y - (*i)->x * (*nb)->y)
				* ((*i)->x * (2 * (*i)->y + (*nb)->y) + (*nb)->x * ((*i)->y + 2 * (*nb)->y));
		my_intgrl_yy += ((*i)->x * (*nb)->y - (*nb)->x * (*i)->y)
				* ((*i)->y * (*i)->y + (*nb)->y * (*i)->y + (*nb)->y * (*nb)->y);
		my_intgrl_x += ((*nb)->x + (*i)->x) * ((*i)->x * (*nb)->y - (*nb)->x * (*i)->y);
		my_intgrl_y += ((*nb)->y + (*i)->y) * ((*i)->x * (*nb)->y - (*nb)->x * (*i)->y);
	}

	my_area = fabs(my_area) / 2.0;

	double intrx = my_intgrl_x / 6.;
	double intry = my_intgrl_y / 6.;
	double ixx = (my_intgrl_xx / 12.) - (intrx * intrx) / my_area;
	double ixy = (my_intgrl_xy / 24.) + (intrx * intry) / my_area;
	double iyy = (my_intgrl_yy / 12.) - (intry * intry) / my_area;
	double rhs1 = (ixx + iyy) / 2., rhs2 = sqrt((ixx - iyy) * (ixx - iyy) + 4 * ixy * ixy) / 2.;
	double lambda_b = rhs1 + rhs2;

	// see: http://scienceworld.wolfram.com/physics/MomentofInertiaEllipse.html
	if (long_axis)
	{
		*long_axis = Vector(-ixy, lambda_b - ixx, 0);
	}

	if (width)
	{
		*width = 4 * sqrt((rhs1 - rhs2) / my_area);
	}

	return 4 * sqrt(lambda_b / my_area);
}


void CellBase::ConstructNeighborList()
{

	neighbors.clear();
	for (list<Wall *>::const_iterator wit = walls.begin(); wit != walls.end(); wit++)
	{
		if ((*wit)->C1() != this)
		{
			neighbors.push_back((*wit)->C1());
		}
		else
		{
			neighbors.push_back((*wit)->C2());
		}
	}

	// remove all boundary_polygons from the list
	list<CellBase*>::iterator e = neighbors.begin();
	at_boundary = false;

	do
	{
		// Code crashes here after cutting off part of the leaf. I can't find the problem.
		// Leaving the "Illegal" walls in the simulation helps. (c1=-1 && c2=-1)
		// Work-around: define leaf primordium. Save to XML. Restart. Read XML file.
		// Sorry about this; I hope to solve this annoying issue later. RM :-).
		// All cells in neighbors seem to be okay (I might be messing some part of the memory elsewhere
		// during the cutting operation?).
		e = find_if(neighbors.begin(), neighbors.end(), mem_fun(&CellBase::BoundaryPolP));
		if (e != neighbors.end())
		{
			e = neighbors.erase(e);
			at_boundary = true;
		}
		else
		{
			break;
		}
	} while (1);
}


// Save the cell to a stream so we can reconstruct its state later
void CellBase::Dump(ostream& os) const
{
	os << index << " " << nodes.size() << endl;

	Vector::Dump(os);
	os << endl;

	for (list<Node*>::const_iterator i = nodes.begin(); i != nodes.end(); i++)
	{
		os << *i << " ";
	}
	os << endl;

	os << index << " " << neighbors.size() << endl;
	for (list<CellBase*>::const_iterator i = neighbors.begin(); i != neighbors.end(); i++)
	{
		os << *i << " ";
	}

	os << endl << walls.size() << endl << endl;
	os << NChem() << " ";

	for (int i = 0; i < NChem(); i++)
	{
		os << chem[i] << " ";
	}
	os << endl;

	os << NChem() << " ";
	for (int i = 0; i < NChem(); i++)
	{
		os << new_chem[i] << " ";
	}
	os << endl;

	os << boundary << " " << area << " " << target_area << " " << target_length << " " << fixed << " " << intgrl_xx
			<< " " << intgrl_xy << " " << intgrl_yy << " " << intgrl_x << " " << intgrl_y << " " << source << " ";

	cellvec.Dump(os);

	os << " " << source_conc << " " << source_chem;
	os << endl;
}


void CellBase::UnfixNodes()
{
	for (list<Node *>::const_iterator i = nodes.begin(); i != nodes.end(); i++)
	{
		(*i)->Unfix();
	}
}


void CellBase::FixNodes()
{
	for (list<Node*>::const_iterator i = nodes.begin(); i != nodes.end(); i++)
	{
		(*i)->Fix();
	}
}


bool CellBase::AtBoundaryP() const
{
	return at_boundary;
}


QString CellBase::printednodelist()
{
	QString info_string = "Nodelist = { ";
	for (list<Node*>::const_iterator i = nodes.begin(); i != nodes.end(); i++)
	{
		info_string += QString("%1 ").arg((*i)->Index());
	}
	info_string += " } ";
	return info_string;
}


double CellBase::ExactCircumference() const
{
	double circumference = 0.;
	for (list<Node*>::const_iterator i = nodes.begin(); i != (nodes.end()); i++)
	{
		list<Node*>::const_iterator i_plus_1 = i;
		i_plus_1++;
		if (i_plus_1 == nodes.end())
			i_plus_1 = nodes.begin();

		double dx = ((*i_plus_1)->x - (*i)->x);
		double dy = ((*i_plus_1)->y - (*i)->y);
		double l = sqrt(dx * dx + dy * dy);
		circumference += l;
	}
	return circumference;
}
