# Supplementary material for: Putting Theory to the Test: Which Regulatory Mechanisms Can Drive Realistic Growth of a Root?
Source: PLoS Comput Biol. 2014 Oct 30;10(10):e1003910. doi: 10.1371/journal.pcbi.1003910 (PMC4214622; doi:10.1371/journal.pcbi.1003910)
Supplement: Dataset S1 — Model code. All changed (w.r.t. the public VirtualLeaf code on http://virtualleaf.googlecode.com) C++ class files (.h for header and.cpp for implementation files): Cell.h, Cell.cpp, CellBase.h, CellBase.cpp, Mesh.h, Mesh.cpp, WallBase.h, WallBase.cpp, Wortel.h, and Wortel.cpp. The last one (the model ‘plugin’) contains a detailed and structured collection of code blocks for all 12 models used in this study. Moreover, input xml files are also needed for model simulation and 3 versions are supplied: Wortel(1).xml (for models 1–8,10,11), Wortel(2).xml (for model 9), and Wortel(3).xml (for model 12). They specify the typical parameter values for the numerical integration and Monte Carlo methods, input/output behaviour, as well as some kinetic constants in the header of the file. This is followed by the list of nodes, cells and walls of the cellular grid including their geometrical and biochemical attributes. (ZIP) [file pcbi.1003910.s001.zip › CellBase.h]

#ifndef CELLBASE_H_INCLUDED
#define CELLBASE_H_INCLUDED
/*
 *  This file is part of the VirtualLeaf.
 *
 *  VirtualLeaf is free software: you can redistribute it and/or modify
 *  it under the terms of the GNU General Public License as published by
 *  the Free Software Foundation, either version 3 of the License, or
 *  (at your option) any later version.
 *
 *  VirtualLeaf is distributed in the hope that it will be useful,
 *  but WITHOUT ANY WARRANTY; without even the implied warranty of
 *  MERCHANTABILITY or FITNESS FOR A PARTICULAR PURPOSE.  See the
 *  GNU General Public License for more details.
 *
 *  You should have received a copy of the GNU General Public License
 *  along with the VirtualLeaf.  If not, see <http://www.gnu.org/licenses/>.
 *
 *  Copyright 2010 Roeland Merks.
 *  Copyright 2011-14 Dirk De Vos, Jan Broeckhove, UA/CoMP.
 */
/**
 * @file
 * Interface for CellBase.
 */
#include <list>
#include <string>
#include <iostream>
#include <QString>
#include "math/Vector.h"
#include "bio/Wall.h"
#include "util/Parameter.h"
#include "util/warning.h"

static const std::string CellBase_header_id("$Id$");

class Mesh;
class Node;
class CellBase;
class NodeSet;
//class Wall;


struct ParentInfo
{
	Vector polarization;
	double PINmembrane;
	double PINendosome;
};


/**
 * Elementary features of Cell.
 */
class CellBase: public QObject, public Vector
{
	Q_OBJECT
	friend class Mesh;
	friend class CellInfo;
	friend class Node;
	friend class WallBase;

public:
	CellBase(QObject* parent =0);

	CellBase(double x, double y, double z =0);

	virtual ~CellBase()
	{
		delete[] chem;
		delete[] new_chem;
		if (division_axis)
			delete division_axis;
	}

	CellBase(const CellBase& src);

	CellBase operator=(const CellBase& src);

	CellBase operator=(const Vector& src);

	/**
	 * Get the list of wall elements for this cell.
	 * @return          list of wall elements.
	 */
    std::list<Wall*> const&         GetWalls() const {return walls; }

    /**
     * Get the circumference, sum of wall lengths, for this cell.
     * @return          circumference of cell along the walls
     */
    double                          GetWallCircumference() const;

	virtual bool BoundaryPolP() const { return false; }

	void SetChemical(int chem, double conc);

	void SetNewChem(int chem, double conc) { new_chem[chem] = conc; }

	void SetSource(int chem, double conc)
	{
		source = true;
		source_chem = chem;
		source_conc = conc;
	}

	void SetTransporters(int chem, double conc);

	void SetTransporters(int ch);//overloaded method added for WORTEL

	void SetTransporters(int ch, double conc, double lat);//overloaded method added for WORTEL

	void UnfixNodes();

	void FixNodes();

	void UnsetSource() { source = false; }

	bool Source() { return source; }

	enum boundary_type { None, Noflux, SourceSink, SAM };

	static const char* boundary_type_names[4];

	const char* BoundaryStr() { return boundary_type_names[boundary]; }

	std::ostream& print(std::ostream& os) const;

	double Chemical(int c) const
	{
		int nchem = NChem();
		return ((c < 0) || (c >= nchem)) ? 0 : chem[c];
	}

	boundary_type SetBoundary(boundary_type bound)
	{
		if (bound != None)
		{
		}
		return boundary = bound;
	}

	boundary_type ResetBoundary() { return boundary = None; }

	boundary_type Boundary() const { return boundary; }

	double CalcArea() const;

	double RecalcArea() { return area = CalcArea(); }

	Vector Centroid() const;

	void SetIntegrals() const;

	double Length(Vector* long_axis =0, double* width =0) const;

	double CalcLength(Vector* long_axis = 0, double* width =0) const;

	double ExactCircumference() const;

	int Index() const { return index; }

	void SetTargetArea(double a) { target_area = a; }

	void SetTargetLength(double l) { target_length = l; }

	void SetLambdaLength(double l) { lambda_celllength = l; }

	double TargetArea() { return target_area; }

	void SetStiffness(double s) { stiffness = s; }

	double Stiffness() { return stiffness; }

	double EnlargeTargetArea(double a) { return target_area += a; }

	double Area() const { return area; }

	void SetDivCounter2( int dc2 ) { div_counter2 = dc2; } //WORTEL

	int GetDivCounter2() { return div_counter2; } //WORTEL

	void SetCellCycleTime( double cctime ) { cell_cycle_time = cctime; } //WORTEL

	double GetCellCycleTime() { return cell_cycle_time; } //WORTEL

	void SetDivisionTime( double dvtime ) { division_time = dvtime; } //WORTEL

	double GetDivisionTime() { return division_time; } //WORTEL

	double GetAStrain() { return astrain; } //WORTEL

	void SetAStrain( double arealstrain ) { astrain = arealstrain; } //WORTEL

	double GetPrevArea() { return prev_area; } //WORTEL

	void SetPrevArea( double previousarea ) { prev_area = previousarea; } //WORTEL


	void Divide() { flag_for_divide = true; }

	void DivideOverAxis(const Vector& v)
	{
		division_axis = new Vector(v);
		flag_for_divide = true;
	}

	void Dump(std::ostream& os) const;

	QString printednodelist();

	bool DeadP() { return dead; }

	void MarkDead() { dead = true; }

	void CheckForDivision();

	/*
	 * Write flux from neighboring cells into "flux"
	 */
	void Flux(double* flux, double* D);

	bool FixedP() { return fixed; }

	bool Fix()
	{
		FixNodes();
		return (fixed = true);
	}

	bool Unfix()
	{
		UnfixNodes();
		return (fixed = false);
	}

	void setCellVec(Vector cv) { cellvec = cv; }

	bool AtBoundaryP() const;

	void Mark() { marked = true; }

	void Unmark() { marked = false; }

	bool Marked() const { return marked; }

	/**
	 * Returns the sum of chemical "chem" of this CellBase's neighbors
	 */
	double SumChemicalsOfNeighbors(int chem)
	{
		double sum = 0.;
		for (std::list<Wall*>::const_iterator w = walls.begin(); w != walls.end(); w++)
		{
			sum += (*w)->Length() * ((*w)->c1 != this ? (*w)->c1->Chemical(chem) : (*w)->c2->Chemical(chem));
		}
		return sum;
	}

	bool HasNeighborOfTypeZero()//WORTEL
	{
		int prod = 1;
		for (std::list<Wall*>::const_iterator w = walls.begin(); w != walls.end(); w++)
				{
					prod *= ( (*w)->c1 != this ? ( (*w)->c1->cell_type ) : ( (*w)->c2->cell_type ) );
				}
		return ( prod == 0 );
	}

	/**
	 * Generalization of the previous member function
	 */
	template<class P, class Op> P ReduceNeighbors(Op f)
	{
		P sum = 0;
		for (std::list<Wall*>::const_iterator w = walls.begin(); w != walls.end(); w++)
		{
			sum += (*w)->c1 != this ? f(*((*w)->c1)) : f(*((*w)->c2));
		}
		return sum;
	}

	/**
	 * The same, but now for the walls
	 */
	template<class P, class Op> P ReduceWalls(Op f, P sum)
	{
		for (std::list<Wall*>::const_iterator w = walls.begin(); w != walls.end(); w++)
		{
			sum += f(**w);
		}
		return sum;
	}

	template<class P, class Op> P ReduceCellAndWalls(Op f)
	{
		P sum = 0;
		for (std::list<Wall*>::const_iterator w = walls.begin(); w != walls.end(); w++)
		{
			sum += ((*w)->c1 == this) ? f(((*w)->c1), ((*w)->c2), *w) : f(((*w)->c2), ((*w)->c1), *w);
		}
		return sum;
	}

	/**
	 * Sum transporters at this CellBase's side of the walls
	 */
	double SumTransporters(int ch)
	{
		double sum = 0.0;
		for (std::list<Wall*>::const_iterator w = walls.begin(); w != walls.end(); w++)
		{
			sum += (*w)->getTransporter(this, ch);
		}
		return sum;
	}

	int NumberOfDivisions() { return div_counter; }

	int NumberOfDivisions2() { return div_counter2; }//DDV

	/**
	 * Sum transporters at this CellBase's side of the walls
	 */
	double SumLengthTransporters(int ch)
	{
		double sum = 0.0;
		for (std::list<Wall*>::const_iterator w = walls.begin(); w != walls.end(); w++)
		{
			sum += (*w)->getTransporter(this, ch) * (*w)->Length();
		}
		return sum;
	}

	double SumLengthTransportersChemical(int trch, int ch)
	{
		double sum = 0.;
		for (std::list<Wall*>::const_iterator w = walls.begin(); w != walls.end(); w++)
		{
			sum += (*w)->getTransporter(this, trch)
					* ((*w)->c1 != this ? (*w)->c1->Chemical(ch) : (*w)->c2->Chemical(ch));
		}
		return sum;
	}

	int CellType() const { return cell_type; }

	void SetCellType(int ct) { cell_type = ct; }

	double TargetLength() const { return target_length; }

	static void SetNChem(int new_nchem)
	{
		if (NCells())
		{
			MyWarning::error("CellBase::SetNChem says: not permitted, call SetNChem after deleting all cells.");
		}
		else
		{
			NChem() = new_nchem;
		}
	}

    static int& NChem() { return g_num_chem; }

    static int& NCells() { return g_num_cells; }

    static double& BaseArea() { return g_base_area; }


protected:
	typedef std::list<std::list<Node*>::iterator> ItList;

	int index;

	void SetChemToNewchem()
	{
		for (int c = 0; c < CellBase::NChem(); c++)
		{
			chem[c] = new_chem[c];
		}
	}

	void SetNewChemToChem()
	{
		for (int c = 0; c < CellBase::NChem(); c++)
		{
			new_chem[c] = chem[c];
		}
	}

	double NewChem(int c) const
	{
		return new_chem[c];
	}

protected:

	void ConstructNeighborList();
	long wall_list_index(Wall* elem) const;

	std::list<CellBase*> neighbors;
	std::list<Node*>     nodes;
	std::list<Wall*> 	walls;
	double* 		chem;
	double* 		new_chem;
	boundary_type 	boundary;
	mutable double 	area;
	double 			target_area;
	double 			target_length;
	double 			lambda_celllength;
	double 			stiffness; // stiffness like in Hogeweg (2000)
	bool 			fixed;
	bool 			pin_fixed;
	bool			at_boundary;
	bool 			dead;
	bool 			flag_for_divide;
	Vector*			division_axis;
	int 			cell_type;

	// for length constraint
	mutable double 	intgrl_xx;
	mutable double 	intgrl_xy;
	mutable double	intgrl_yy;
	mutable double	intgrl_x;
	mutable double	intgrl_y;

	bool 			source;
	Vector 			cellvec;
	double 			source_conc;
	int 			source_chem;
	bool 			marked;
	int 			div_counter;
	int 			div_counter2;//DDV

	static int      g_num_cells;
	static int      g_num_chem;
	static double   g_base_area;

	static void ClearNCells()
	{
		NCells() = 0;
	}

	double 			cell_cycle_time;//WORTEL
	double			division_time;//WORTEL

	double			astrain;//WORTEL
	double			prev_area;//WORTEL

};


std::ostream &operator<<(std::ostream& os, const CellBase& v);


inline Vector PINdir(CellBase* here, CellBase* nb, Wall* w)
{
	return w->getTransporter(here, 1) * w->getInfluxVector(here);
}

#endif // end_of_include_guard
