# Supplementary material for: Putting Theory to the Test: Which Regulatory Mechanisms Can Drive Realistic Growth of a Root?
Source: PLoS Comput Biol. 2014 Oct 30;10(10):e1003910. doi: 10.1371/journal.pcbi.1003910 (PMC4214622; doi:10.1371/journal.pcbi.1003910)
Supplement: Dataset S1 — Model code. All changed (w.r.t. the public VirtualLeaf code on http://virtualleaf.googlecode.com) C++ class files (.h for header and.cpp for implementation files): Cell.h, Cell.cpp, CellBase.h, CellBase.cpp, Mesh.h, Mesh.cpp, WallBase.h, WallBase.cpp, Wortel.h, and Wortel.cpp. The last one (the model ‘plugin’) contains a detailed and structured collection of code blocks for all 12 models used in this study. Moreover, input xml files are also needed for model simulation and 3 versions are supplied: Wortel(1).xml (for models 1–8,10,11), Wortel(2).xml (for model 9), and Wortel(3).xml (for model 12). They specify the typical parameter values for the numerical integration and Monte Carlo methods, input/output behaviour, as well as some kinetic constants in the header of the file. This is followed by the list of nodes, cells and walls of the cellular grid including their geometrical and biochemical attributes. (ZIP) [file pcbi.1003910.s001.zip › Mesh.cpp]

/*
 *  This file is part of the VirtualLeaf.
 *
 *  VirtualLeaf is free software: you can redistribute it and/or modify
 *  it under the terms of the GNU General Public License as published by
 *  the Free Software Foundation, either version 3 of the License, or
 *  (at your option) any later version.
 *
 *  VirtualLeaf is distributed in the hope that it will be useful,
 *  but WITHOUT ANY WARRANTY; without even the implied warranty of
 *  MERCHANTABILITY or FITNESS FOR A PARTICULAR PURPOSE.  See the
 *  GNU General Public License for more details.
 *
 *  You should have received a copy of the GNU General Public License
 *  along with the VirtualLeaf.  If not, see <http://www.gnu.org/licenses/>.
 *
 *  Copyright 2010 Roeland Merks.
 *  Copyright 2011-14 Dirk De Vos, Jan Broeckhove, UA/CoMP.
 */

/**
 * @file
 * Implementation for Mesh.
 */
#include <string>
#include <set>
#include <list>
#include <vector>
#include <iostream>
#include <sstream>
#include <iterator>
#include <fstream>
#include <ctime>
#include <QPair>
#include <QTextStream>
#include <QString>
#include "math/hull.h"
#include "math/Matrix.h"
#include "math/random.h"
#include "math/sqr.h"
#include "math/tiny.h"
#include "util/output.h"
#include "util/xmlwrite.h"
#include "util/log_debug.h"
#include "util/parse.h"
#include "util/warning.h"
#include "util/Parameter.h"
#include "app/SimPluginInterface.h"
#include "view/NodeItem.h"
#include "bio/BoundaryPolygon.h"
#include "bio/NodeSet.h"
#include "Mesh.h"

static const std::string Mesh_module_id("$Id$");

#include <iomanip>

using std::vector;
using std::list;
using std::string;
using std::mem_fun_ref;
using std::mem_fun;
using std::bind2nd;
using std::set;
using std::cerr;
using std::cout;
using std::endl;
using std::ostream_iterator;
using std::ostringstream;
using std::stringstream;
using MyWarning::unique_warning;

namespace {
	const double Pi=3.1415926535897932384626433832795028841971693993751058209749445923078164062862089986280348253421170676;


	template<class P> P& deref_ptr(P* obj)
	{
		return *obj;
	}

	class DeltaIntgrl
	{
	public:
		double area;
		double ix, iy;
		double ixx, ixy, iyy;
		DeltaIntgrl(double sarea, double six, double siy, double sixx, double sixy, double siyy)
		{
			area = sarea;
			ix = six;
			iy = siy;
			ixx = sixx;
			ixy = sixy;
			iyy = siyy;
		}
	};
}


Mesh::Mesh()
    :  m_time(0.0), boundary_polygon(0), m_plugin(0),  m_ode_is_stationary(false)
{
    // Make sure the reserved value is large enough if a cell is added
    // in "Divide" when the capacity is insufficient, "cells" might be
    // relocated including the current Cell (i.e. the value of *this)
    // calling "Mesh::IncreaseCapacityIfNecessary" (from another
    // object than Cell, e.g. Mesh) before entering Divide will solve
    // this issue (solved now).
    cells.reserve(2);
    nodes.reserve(500);

}


Mesh::~Mesh()
{
    if (boundary_polygon)
    {
        delete boundary_polygon;
        boundary_polygon = 0;
    }
}


void Mesh::AddNodeToCellAtIndex(Cell* c, Node* n, Node* nb1, Node* nb2, list<Node*>::iterator ins_pos)
{
	c->nodes.insert(ins_pos, n);
	n->owners.push_back(Neighbor(c, nb1, nb2));
}


void Mesh::AddNodeToCell(Cell* c, Node* n, Node* nb1, Node* nb2)
{
	c->nodes.push_back(n);
	n->owners.push_back(Neighbor(c, nb1, nb2));
}


void Mesh::PerturbChem(int chemnum, double range)
{
	for (vector<Cell *>::iterator i = cells.begin(); i != cells.end(); i++)
	{
		(*i)->chem[chemnum] += range * (RANDOM() - 0.5);
		if ((*i)->chem[chemnum] < 0.)
			(*i)->chem[chemnum] = 0.;
	}
}

/**
 * Two equations per chemical for each walls, and one equation per chemical
 * for each cell. This is for generality. For a specific model you may optimize
 * this by removing superfluous (empty) equations.
 */
int Mesh::NEqs() const
{
    int const nwalls = walls.size();
    int const ncells = cells.size();
    int const nchems = Cell::NChem();
    return (2 * nwalls * nchems + ncells * nchems);
}


void Mesh::PrintQueue(std::ostream& os)
{
    while (!node_insertion_queue.empty())
    {
        os << node_insertion_queue.front() << std::endl;
        node_insertion_queue.pop();
    }
}


void Mesh::SetChemical(int ch, double value)
{
    for (vector<Cell*>::iterator c = cells.begin(); c != cells.end(); c++)
    {
        (*c)->chem[ch] = value;
    }
}

void Mesh::IncreaseCellCapacityIfNecessary()
{
    return;
    // cerr << "Entering Mesh::IncreaseCellCapacityIfNecessary \n";
    // make sure we always have enough space
    // to have each cell divide at least once
    //
    // Note that we must do this, because Cell::Divide pushes a new Cell
    // onto Mesh::cells. As a result, Mesh::cells might be relocated
    // if we are _within_ a Cell object: i.e. pointer "this" will be changed!!
    //
    // An alternative solution could be to make "Mesh::cells" a list,
    // but this won't work because we need random access for
    // the Monte Carlo algorithm.

    if (2 * cells.size() > cells.capacity())
    {
        std::cerr << "Increasing capacity to " << 2 * cells.capacity() << std::endl;
        std::cerr << "Current capacity is " << cells.capacity() << std::endl;
        cells.reserve(cells.capacity() * 2);
    }
}

void Mesh::ReserveMoreCells(int n)
{
    if (nodes.size() + n > nodes.capacity())
    {
        nodes.reserve(size() + n);
    }
}


Node* Mesh::AddNode(Node* n)
{
    nodes.push_back(n);
    shuffled_nodes.push_back(n);
    n->m = this;
    return n;
}


Cell* Mesh::AddCell(Cell* c)
{
    cells.push_back(c);
    shuffled_cells.push_back(c);
    c->m = this;
    return c;
}


void Mesh::InsertNodes()
{
    while (!node_insertion_queue.empty())
    {
        InsertNode(node_insertion_queue.front());
        node_insertion_queue.pop();
    }
}


Cell& Mesh::getCell(int i)
{
    if ((unsigned) i >= cells.size())
    {
        abort();
    }
    return *cells[i];
}


void Mesh::CellFiles(Vector ll, Vector ur)
{
	Cell* cell = RectangularCell(ll, ur, 0.001);
	Parameter& par = Parameter::getInstance();
	for (int c = 0; c < Cell::NChem(); c++)
	{
		cell->SetChemical(c, par.initval[c]);
	}

	cell->SetTargetArea(cell->CalcArea());
	Vector axis(1, 0, 0);

	// divide rectangle a number of times
	for (int i = 0; i < 6; i++)
	{
		IncreaseCellCapacityIfNecessary();

		vector<Cell*> current_cells = cells;
		for (vector<Cell*>::iterator j = current_cells.begin(); j != current_cells.end(); j++)
		{
			(*j)->DivideOverAxis(axis);
		}
		axis = axis.Perp2D();
	}

	IncreaseCellCapacityIfNecessary();
	axis = axis.Perp2D();
	vector<Cell*> current_cells = cells;
	for (vector<Cell*>::iterator j = current_cells.begin(); j != current_cells.end(); j++)
	{
		(*j)->DivideOverAxis(axis);
	}

	double sum_l = 0;
	int n_l = 0;
	for (list<Node*>::const_iterator i = cell->nodes.begin(); i != cell->nodes.end(); i++)
	{
		list<Node*>::const_iterator nb = i;
		nb++;
		if (nb == cell->nodes.end())
			nb = cell->nodes.begin();

		double l = (**nb - **i).Norm();
		sum_l += l;
		n_l++;
	}

	Node::target_length = sum_l / (double) n_l;
	// a bit more tension
	Node::target_length /= 4.;
	SetBaseArea();
}


Cell* Mesh::RectangularCell(Vector ll, Vector ur, double rotation)
{
	Cell *cell = AddCell(new Cell());
	cell->m = this;

	Matrix rotmat;
	rotmat.Rot2D(rotation); // rotation over 0,0

	Node* n1 = AddNode(new Node(rotmat * ll));
	Node* n2 = AddNode(new Node(rotmat * Vector(ll.x, ur.y, 0)));
	Node* n3 = AddNode(new Node(rotmat * ur));
	Node* n4 = AddNode(new Node(rotmat * Vector(ur.x, ll.y, 0)));

	n1->boundary = true;
	n2->boundary = true;
	n3->boundary = true;
	n4->boundary = true;

	//n1.fixed=n2.fixed=n3.fixed=n4.fixed=true;

	AddNodeToCell(cell, n4, n1, n3);
	AddNodeToCell(cell, n3, n4, n2);
	AddNodeToCell(cell, n2, n3, n1);
	AddNodeToCell(cell, n1, n2, n4);

	AddNodeToCell(boundary_polygon, n4, n1, n3);
	AddNodeToCell(boundary_polygon, n3, n4, n2);
	AddNodeToCell(boundary_polygon, n2, n3, n1);
	AddNodeToCell(boundary_polygon, n1, n2, n4);

	cell->setCellVec(Vector(0, 1, 0));

	boundary_polygon->m = this;
	boundary_polygon->area = 0;

	cell->area = cell->CalcArea();
	// target length is the length of the elements

	Node::target_length = ur.y - ll.y;
	// a bit more tension
	Node::target_length /= 2;

	cell->SetIntegrals();
	cell->ConstructNeighborList();

	return cell;
}


Cell& Mesh::EllipticCell(double xc, double yc, double ra, double rb, int nnodes, double rotation)
{
	int first_node = Node::nnodes;
	//  nodes.reserve(nodes.size()+nnodes);

	//cells.push_back(Cell(xc,yc));
	Cell *c = AddCell(new Cell(xc, yc));
	c->m = this;

	for (int i = 0; i < nnodes; i++)
	{
		double angle = 2 * Pi * (i / (double) nnodes);
		double x = xc + ra * cos(angle) * cos(rotation) - rb * sin(angle) * sin(rotation);
		double y = yc + ra * cos(angle) * sin(rotation) + rb * sin(angle) * cos(rotation);

		Node *n = AddNode(new Node(x, y, 0));
		n->boundary = true;
	}

	for (int i = 0; i < nnodes; i++)
	{
		AddNodeToCell(c, nodes[first_node + i], nodes[first_node + (nnodes + i - 1) % nnodes],
				nodes[first_node + (i + 1) % nnodes]);
		AddNodeToCell(boundary_polygon, nodes[first_node + i], nodes[first_node + (nnodes + i - 1) % nnodes],
				nodes[first_node + (i + 1) % nnodes]);
	}

	boundary_polygon->m = this;
	boundary_polygon->area = 0;
	c->area = c->CalcArea();
	// target length is the length of the elements

	Node::target_length = (2 * ((ra + rb) / 2.) * sin(Pi / nnodes));
	// a bit more tension
	Node::target_length /= 2;

	c->SetIntegrals();
	c->at_boundary = true;

	return *c;
}


Cell& Mesh::LeafPrimordium(int nnodes, double pet_length)
{
	// first leaf cell
	int first_node = Node::nnodes;

	Cell* circle = AddCell(new Cell(0, 0));
	circle->m = this;
	const double ra = 10, rb = 10;
	const double xc = 0, yc = 0;
	const double rotation = 0;
	for (int i = 0; i < nnodes; i++)
	{
		double angle = 2 * Pi * (i / (double) nnodes);
		double x = xc + ra * cos(angle) * cos(rotation) - rb * sin(angle) * sin(rotation);
		double y = yc + ra * cos(angle) * sin(rotation) + rb * sin(angle) * cos(rotation);
		Node* n = AddNode(new Node(x, y, 0));
		AddNodeToCell(circle, n, nodes[first_node + (nnodes + i - 1) % nnodes], nodes[first_node + (i + 1) % nnodes]);
	}

	boundary_polygon->m = this;
	boundary_polygon->area = 0;

	circle->area = circle->CalcArea();
	// target length is the length of the elements
	Node::target_length = (2 * ((ra + rb) / 2.) * sin(Pi / nnodes));
	// a bit more tension
	Node::target_length /= 2;

	circle->SetIntegrals();
	circle->SetTargetArea(2 * circle->Area());

	// Petiole: starts at both sides of the circular cell
	// get position of the (n/4)'th and (3*(n/4))'th node.
	list<Node *>::reverse_iterator it_n1 = circle->nodes.rbegin();
	for (int i = 0; i < nnodes / 2; i++)
		it_n1++;
	it_n1--;
	list<Node*>::reverse_iterator it_n2 = --circle->nodes.rend();

	Cell* petiole = AddCell(new Cell());
	Node* n1 = *it_n1;
	Node* n2 = *it_n2;
	Node* n3 = AddNode(new Node(*n2 + Vector(0, pet_length, 0)));
	Node* n4 = AddNode(new Node(*n1 + Vector(0, pet_length, 0)));

	n3->boundary = true;
	n4->boundary = true;

	AddNodeToCell(petiole, *it_n1, n4,
			nodes[(*it_n2)->Index() + (((*it_n1)->Index() - (*it_n2)->Index()) - 1 + nnodes) % nnodes]);

	list<Node*>::reverse_iterator i = it_n1;
	i++;
	for (; i != it_n2; ++i)
	{
		AddNodeToCell(petiole, *i, nodes[(*it_n2)->Index() + (((*i)->Index() - (*it_n2)->Index()) + 1) % nnodes],
				nodes[(*it_n2)->Index() + (((*i)->Index() - (*it_n2)->Index()) - 1 + nnodes) % nnodes]);
	}

	AddNodeToCell(petiole, *it_n2, *it_n2 + 1, n3);
	(*it_n2)->boundary = true;
	AddNodeToCell(petiole, n3, n2, n4);
	AddNodeToCell(petiole, n4, n3, n1);

	VL_DEBUG() << circle << endl;
	VL_DEBUG() << petiole << endl;

	AddNodeToCell(boundary_polygon, *it_n1, n4, *it_n2 + ((*it_n1 - *it_n2) + 1) % nnodes); // is this gonna work?

	(*it_n1)->boundary = true;
	for (int i = 0; i < nnodes; i++)
	{
		if (nodes[(first_node + i)]->owners.size() == 1)
		{
			AddNodeToCell(boundary_polygon, nodes[first_node + i], nodes[first_node + (nnodes + i - 1) % nnodes],
					nodes[first_node + (i + 1) % nnodes]);
			nodes[first_node + i]->boundary = true;
		}
	}

	AddNodeToCell(boundary_polygon, *it_n2, nodes[(nnodes + (*it_n2)->Index() - 1) % nnodes], n3);
	AddNodeToCell(boundary_polygon, n3, n2, n4);
	AddNodeToCell(boundary_polygon, n4, n3, n1);

	// make petiole solid
	for (list<Node*>::iterator i = petiole->nodes.begin(); i != petiole->nodes.end(); i++)
	{
		(*i)->Fix();
	}
	petiole->Fix();
	petiole->area = petiole->CalcArea();
	petiole->target_area = petiole->area;
	petiole->ConstructNeighborList();
	circle->ConstructNeighborList();
	boundary_polygon->ConstructConnections();
	boundary_polygon->ConstructNeighborList();
	circle->setCellVec(Vector(0, 1, 0));

	return *circle;
}


// return bounding box of mesh
void Mesh::BoundingBox(Vector& LowerLeft, Vector& UpperRight)
{
	LowerLeft = **nodes.begin();
	UpperRight = **nodes.begin();
	for (vector<Node *>::iterator c = nodes.begin(); c != nodes.end(); c++)
	{
		if ((*c)->x < LowerLeft.x)
			LowerLeft.x = (*c)->x;
		if ((*c)->y < LowerLeft.y)
			LowerLeft.y = (*c)->y;
		if ((*c)->z < LowerLeft.z)
			LowerLeft.z = (*c)->z;
		if ((*c)->x > UpperRight.x)
			UpperRight.x = (*c)->x;
		if ((*c)->y > UpperRight.y)
			UpperRight.y = (*c)->y;
		if ((*c)->z > UpperRight.z)
			UpperRight.z = (*c)->z;
	}
}


double Mesh::GetArea() const
{
	double area = 0.0;
	for (vector<Cell*>::const_iterator i = cells.begin(); i != cells.end(); i++)
	{
		area += (*i)->Area();
	}
	return area;
}


double Mesh::GetMeanArea() const
{
    return GetArea() / static_cast<double>(GetCellCount());
}


void Mesh::SetBaseArea()
{
	// Set base area to mean area.
	// This method is typically called during initiation, after defining the first cell
	Cell::BaseArea() = GetArea() / cells.size();
}


void Mesh::DoCellHouseKeeping()
{
    vector<Cell*> current_cells = cells;
    for (vector<Cell*>::iterator i = current_cells.begin(); i != current_cells.end(); i++)
    {
        m_plugin->CellHouseKeeping(*i);
        // Call functions of Cell that cannot be called from CellBase, including Division
        if ((*i)->flag_for_divide)
        {
            if ((*i)->division_axis)
            {
                (*i)->DivideOverAxis(*(*i)->division_axis);
                delete (*i)->division_axis;
                (*i)->division_axis = 0;
            }
            else
            {
                (*i)->Divide();
            }
            (*i)->flag_for_divide = false;
        }
    }
}


void Mesh::Clear()
{
	for (vector<Node*>::iterator i = nodes.begin(); i != nodes.end(); i++)
	{
		delete *i;
	}

	nodes.clear();
	Node::nnodes = 0;

	node_insertion_queue.clear();
	// Clear NodeSets
	for (vector<NodeSet*>::iterator i = node_sets.begin(); i != node_sets.end(); i++)
	{
		delete *i;
	}

	node_sets.clear();
	m_time = 0;

	// clear cells
	for (vector<Cell*>::iterator i = cells.begin(); i != cells.end(); i++)
	{
		delete *i;
	}

	cells.clear();
	Cell::NCells() = 0;

	if (boundary_polygon)
	{
		delete boundary_polygon;
		boundary_polygon = 0;
	}

	// Clear walls
	for (list<Wall*>::iterator i = walls.begin(); i != walls.end(); i++)
	{
		delete *i;
	}

	walls.clear();
	WallBase::nwalls = 0;
	shuffled_cells.clear();
	shuffled_nodes.clear();
	VL_DEBUG() << "Mesh::Clear> cells.size() = " << cells.size() << endl;
	VL_DEBUG() << "Mesh::Clear> walls.size() = " << walls.size() << endl;
	VL_DEBUG() << "Mesh::Clear> nodes.size() = " << nodes.size() << endl;
}


double Mesh::DisplaceNodes()
{
	MyUrand r(shuffled_nodes.size());
	random_shuffle(shuffled_nodes.begin(), shuffled_nodes.end(), r);
	double sum_dh = 0;
	list<DeltaIntgrl> delta_intgrl_list;
	Parameter& par = Parameter::getInstance();

	for_each(node_sets.begin(), node_sets.end(), mem_fun(&NodeSet::ResetDone));

	for (vector<Node*>::const_iterator i = shuffled_nodes.begin(); i != shuffled_nodes.end(); i++)
	{
		//int n=shuffled_nodes[*i];
		Node &node(**i);

		// Do not allow displacement if fixed if (node.fixed) continue;
		if (node.DeadP())
			continue;

		// Attempt to move this cell in a random direction
//    double rx=par.mc_stepsize*(RANDOM()-0.5);
//    double ry=par.mc_stepsize*(RANDOM()-0.5);
    double rx=par.mc_stepsize*(RANDOM()-0.5)*0.000001;//WORTEL
    double ry=par.mc_stepsize*(RANDOM()-0.5)*1.;  //WORTEL

		// Uniform with a circle of radius par.mc_stepsize
		/* double r = RANDOM() * par.mc_stepsize;
		 double th = RANDOM()*2*Pi;
		 double rx = r * cos(th);
		 double ry = r * sin(th);
		 */
		Vector new_p(node.x + rx, node.y + ry, 0);
		Vector old_p(node.x, node.y, 0);

		/* if (node.boundary  && boundary_polygon->MoveSelfIntersectsP(n,  new_p )) {
		 // reject if move of boundary results in self intersection
		 continue;
		 }*/

		if (node.node_set)
		{
			// move each node set only once
			if (!node.node_set->DoneP())
				node.node_set->AttemptMove(rx, ry);
		}
		else
		{
			// for all cells to which this node belongs: calculate energy difference
			double area_dh = 0.;
			double length_dh = 0.;
			double bending_dh = 0.;
			double cell_length_dh = 0.;
			double alignment_dh = 0.;
			double old_l1 = 0., old_l2 = 0., new_l1 = 0., new_l2 = 0.;
			double sum_stiff = 0.;
			double dh = 0.;

			for (list<Neighbor>::const_iterator cit = node.owners.begin(); cit != node.owners.end(); cit++)
			{
				Cell& c = *((Cell*) (cit->cell));
				if (c.MoveSelfIntersectsP(&node, new_p))
				{
					// reject if move results in self intersection
					// I know: using goto's is bad practice... except when jumping out of deeply nested loops :-)
					goto next_node;
				}
				// summing stiffnesses of cells. Move has to overcome this minimum required energy.
				sum_stiff += c.stiffness;
				// area - (area after displacement): see notes for derivation
				Vector i_min_1 = *(cit->nb1);
				//Vector i_plus_1 = m->getNode(cit->nb2);
				Vector i_plus_1 = *(cit->nb2);
				// We must double the weights for the perimeter (otherwise they start bulging...)
				double w1, w2;
				if (node.boundary && cit->nb1->boundary)
#ifdef FLEMING
					w1 = par.rel_perimeter_stiffness;
#else
					w1 = 2.;
#endif
				else
					w1 = 1;

				if (node.boundary && cit->nb2->boundary)
#ifdef FLEMING
					w2 = par.rel_perimeter_stiffness;
#else
					w2 = 2.;
#endif
				else
					w2 = 1;

				//WORTEL
			    string const model_choice = par.model_choice;
			    bool const      anisotropic2 = ( string(par.model_choice).find(":Anisotropic2:") != string::npos );

				if ( anisotropic2 )//second, improved, version of anisotropic growth
				{
					for (list<Wall*>::const_iterator it = cit->cell->GetWalls().begin(); it != cit->cell->GetWalls().end(); it++)
					{
						if ( ( ( (*it)->N1()->Index() == cit->nb1->Index() ) && ( (*it)->N2()->Index() == node.Index() ) ) ||
								( ( (*it)->N2()->Index() == cit->nb1->Index() ) && ( (*it)->N1()->Index() == node.Index() ) ) )
						{
							w1 *= (*it)->GetWallStrength();
						}
						else if ( ( ( (*it)->N1()->Index() == cit->nb2->Index()) && ( (*it)->N2()->Index() == node.Index() ) ) ||
								( ( (*it)->N2()->Index() == cit->nb2->Index()) && ( (*it)->N1()->Index() == node.Index() ) ) )
						{
							w2 *= (*it)->GetWallStrength();
						}
					}
				}


				if (!cit->cell->BoundaryPolP())
				{
					double delta_A = 0.5
							* ((new_p.x - old_p.x) * (i_min_1.y - i_plus_1.y)
									+ (new_p.y - old_p.y) * (i_plus_1.x - i_min_1.x));

					if ( anisotropic2 )//second, improved, version of anisotropic growth
					{
						area_dh += -1000 * ( DSQR( c.target_area / c.area - 1 ) - DSQR( c.target_area / ( c.area - delta_A ) - 1 ) );//WORTEL
					}
					else
					{
						area_dh += delta_A * (2 * c.target_area - 2 * c.area + delta_A);
					}

					// cell length constraint expensive and not always needed
					// so we check the value of lambda_celllength
					if (cit->cell->lambda_celllength)
					{
						double delta_ix = (i_min_1.x + new_p.x) * (new_p.x * i_min_1.y - i_min_1.x * new_p.y)
								+ (new_p.x + i_plus_1.x) * (i_plus_1.x * new_p.y - new_p.x * i_plus_1.y)
								- (i_min_1.x + old_p.x) * (old_p.x * i_min_1.y - i_min_1.x * old_p.y)
								- (old_p.x + i_plus_1.x) * (i_plus_1.x * old_p.y - old_p.x * i_plus_1.y);

						double delta_iy = (i_min_1.y + new_p.y) * (new_p.x * i_min_1.y - i_min_1.x * new_p.y)
								+ (new_p.y + i_plus_1.y) * (i_plus_1.x * new_p.y - new_p.x * i_plus_1.y)
								- (i_min_1.y + old_p.y) * (old_p.x * i_min_1.y - i_min_1.x * old_p.y)
								- (old_p.y + i_plus_1.y) * (i_plus_1.x * old_p.y - old_p.x * i_plus_1.y);

						double delta_ixx = (new_p.x * new_p.x + i_min_1.x * new_p.x + i_min_1.x * i_min_1.x)
								* (new_p.x * i_min_1.y - i_min_1.x * new_p.y)
								+ (i_plus_1.x * i_plus_1.x + new_p.x * i_plus_1.x + new_p.x * new_p.x)
										* (i_plus_1.x * new_p.y - new_p.x * i_plus_1.y)
								- (old_p.x * old_p.x + i_min_1.x * old_p.x + i_min_1.x * i_min_1.x)
										* (old_p.x * i_min_1.y - i_min_1.x * old_p.y)
								- (i_plus_1.x * i_plus_1.x + old_p.x * i_plus_1.x + old_p.x * old_p.x)
										* (i_plus_1.x * old_p.y - old_p.x * i_plus_1.y);

						double delta_ixy = (i_min_1.x * new_p.y - new_p.x * i_min_1.y)
								* (new_p.x * (2 * new_p.y + i_min_1.y) + i_min_1.x * (new_p.y + 2 * i_min_1.y))
								+ (new_p.x * i_plus_1.y - i_plus_1.x * new_p.y)
										* (i_plus_1.x * (2 * i_plus_1.y + new_p.y)
												+ new_p.x * (i_plus_1.y + 2 * new_p.y))
								- (i_min_1.x * old_p.y - old_p.x * i_min_1.y)
										* (old_p.x * (2 * old_p.y + i_min_1.y) + i_min_1.x * (old_p.y + 2 * i_min_1.y))
								- (old_p.x * i_plus_1.y - i_plus_1.x * old_p.y)
										* (i_plus_1.x * (2 * i_plus_1.y + old_p.y)
												+ old_p.x * (i_plus_1.y + 2 * old_p.y));

						double delta_iyy = (new_p.x * i_min_1.y - i_min_1.x * new_p.y)
								* (new_p.y * new_p.y + i_min_1.y * new_p.y + i_min_1.y * i_min_1.y)
								+ (i_plus_1.x * new_p.y - new_p.x * i_plus_1.y)
										* (i_plus_1.y * i_plus_1.y + new_p.y * i_plus_1.y + new_p.y * new_p.y)
								- (old_p.x * i_min_1.y - i_min_1.x * old_p.y)
										* (old_p.y * old_p.y + i_min_1.y * old_p.y + i_min_1.y * i_min_1.y)
								- (i_plus_1.x * old_p.y - old_p.x * i_plus_1.y)
										* (i_plus_1.y * i_plus_1.y + old_p.y * i_plus_1.y + old_p.y * old_p.y);

						delta_intgrl_list.push_back(
								DeltaIntgrl(delta_A, delta_ix, delta_iy, delta_ixx, delta_ixy, delta_iyy));

						Vector old_axis;
						double old_celllength = c.Length(&old_axis);
						old_axis = old_axis.Normalised().Perp2D();

						// calculate length after proposed update
						double intrx = (c.intgrl_x - delta_ix) / 6.;
						double intry = (c.intgrl_y - delta_iy) / 6.;
						double ixx = ((c.intgrl_xx - delta_ixx) / 12.) - (intrx * intrx) / (c.area - delta_A);
						double ixy = ((c.intgrl_xy - delta_ixy) / 24.) + (intrx * intry) / (c.area - delta_A);
						double iyy = ((c.intgrl_yy - delta_iyy) / 12.) - (intry * intry) / (c.area - delta_A);
						double rhs1 = (ixx + iyy) / 2., rhs2 = sqrt((ixx - iyy) * (ixx - iyy) + 4 * ixy * ixy) / 2.;
						double lambda_b = rhs1 + rhs2;
						double new_celllength = 4 * sqrt(lambda_b / (c.area - delta_A));

						cell_length_dh += c.lambda_celllength
								* (DSQR(c.target_length - new_celllength) - DSQR(c.target_length - old_celllength));
						Vector norm_long_axis(lambda_b - ixx, ixy, 0);
						norm_long_axis.Normalise();

						double alignment_before = InnerProduct(old_axis, c.cellvec);
						double alignment_after = InnerProduct(norm_long_axis, c.cellvec);
						alignment_dh += alignment_before - alignment_after;
					}
					else
					{
						// if we have no length constraint, still need to update area
						delta_intgrl_list.push_back(DeltaIntgrl(delta_A, 0, 0, 0, 0, 0));
					}


//				    string const model_choice = par.model_choice;
				    bool const      anisotropic1 = ( string(par.model_choice).find(":Anisotropic1:") != string::npos );

				    double  old_l1_inner =0.0e0;
				    double  old_l2_inner =0.0e0;

					old_l1 = (old_p - i_min_1).Norm();
					old_l2 = (old_p - i_plus_1).Norm();
					new_l1 = (new_p - i_min_1).Norm();
					new_l2 = (new_p - i_plus_1).Norm();

					static int count = 0;
					// Insertion of nodes (cell wall yielding)
					if (!node.fixed)
					{
						if (old_l1 > par.yielding_threshold * Node::target_length && !cit->nb1->fixed)
						{
							node_insertion_queue.push(Edge(cit->nb1, &node));
						}
						if (old_l2 > par.yielding_threshold * Node::target_length && !cit->nb2->fixed)
						{
							node_insertion_queue.push(Edge(&node, cit->nb2));
						}
						count++;

					}


				    length_dh += 2 * Node::target_length * (w1 * (old_l1 - new_l1) + w2 * (old_l2 - new_l2))
							        + w1 * (DSQR(new_l1) - DSQR(old_l1)) + w2 * (DSQR(new_l2) - DSQR(old_l2));
				}
				// bending energy also holds for outer boundary
				// first implementation. Can probably be done more efficiently
				// calculate circumcenter radius (gives local curvature)
				// the ideal bending state is flat... (K=0)
				{
					// strong bending energy to resist "cleaving" by division planes
					double r1, r2, xc, yc;
					CircumCircle(i_min_1.x, i_min_1.y, old_p.x, old_p.y, i_plus_1.x, i_plus_1.y, &xc, &yc, &r1);
					CircumCircle(i_min_1.x, i_min_1.y, new_p.x, new_p.y, i_plus_1.x, i_plus_1.y, &xc, &yc, &r2);

					if (r1 < 0 || r2 < 0)
					{
						MyWarning::warning("r1 = %f, r2 = %f", r1, r2);
					}
					bending_dh += DSQR(1 / r2 - 1 / r1);
				}
			}

			dh = area_dh + cell_length_dh + par.lambda_length * length_dh + par.bend_lambda * bending_dh
					+ par.alignment_lambda * alignment_dh;

			if (node.fixed)
			{
				// search the fixed cell to which this node belongs and displace these cells as a whole
				// WARNING: undefined things will happen for connected fixed cells...
				for (list<Neighbor>::iterator c = node.owners.begin(); c != node.owners.end(); c++)
				{
					if (!c->cell->BoundaryPolP() && c->cell->FixedP())
					{
						sum_dh += c->cell->Displace(rx, ry, 0);
					}
				}
			}
			else
			{

				if (dh < -sum_stiff || RANDOM() < exp((-dh - sum_stiff) / par.T))
				{
					// update areas of cells
					list<DeltaIntgrl>::const_iterator di_it = delta_intgrl_list.begin();
					for (list<Neighbor>::iterator cit = node.owners.begin(); cit != node.owners.end(); (cit++))
					{
						if (!cit->cell->BoundaryPolP())
						{
							cit->cell->area -= di_it->area;
							if (par.lambda_celllength)
							{
								cit->cell->intgrl_x -= di_it->ix;
								cit->cell->intgrl_y -= di_it->iy;
								cit->cell->intgrl_xx -= di_it->ixx;
								cit->cell->intgrl_xy -= di_it->ixy;
								cit->cell->intgrl_yy -= di_it->iyy;
							}
							di_it++;
						}
					}

					double old_nodex, old_nodey;
					old_nodex = node.x;
					old_nodey = node.y;
					node.x = new_p.x;
					node.y = new_p.y;

					for (list<Neighbor>::iterator cit = node.owners.begin(); cit != node.owners.end(); (cit++))
					{
						/*   if (cit->cell >= 0 && cells[cit->cell].SelfIntersect()) {
						 node.x = old_nodex;
						 node.y = old_nodey;
						 goto next_node;
						 }*/
					}
					sum_dh += dh;
				}
			}
		}
		next_node: delta_intgrl_list.clear();
	}
	return sum_dh;
}


void Mesh::InsertNode(Edge& e)
{
	// Construct a new node in the middle of the edge
	Node *new_node = AddNode(new Node((*e.first + *e.second) / 2));

	// if new node is inserted into the boundary
	// it will be part of the boundary, fixed, and source, too

	// The new node is part of the boundary only if both its neighbors are boundary nodes and the boundray proceeds from first to second.
	new_node->boundary = (e.first->BoundaryP() && e.first->BoundaryP())
			&& ((findNextBoundaryNode(e.first))->Index() == e.second->Index());
	new_node->fixed = e.first->fixed && e.second->fixed;
	new_node->sam = new_node->boundary && (e.first->sam || e.second->sam);

	// insert it into the boundary polygon;
	/* if (new_node->boundary) {

	 // find the position of the first node in the boundary
	 list<Node *>::iterator ins_pos = find
	 (boundary_polygon->nodes.begin(),
	 boundary_polygon->nodes.end(),
	 e.first);
	 // ... second node comes before or after it ...
	 if (*(++ins_pos!=boundary_polygon->nodes.end()?
	 ins_pos:boundary_polygon->nodes.begin())!=e.second) {

	 boundary_polygon->nodes.insert(((ins_pos--)!=boundary_polygon->nodes.begin()?ins_pos:(--boundary_polygon->nodes.end())), new_node);

	 // .. set the neighbors of the new node ...
	 // in this case e.second and e.first are inverted
	 new_node->owners.push_back( Neighbor(boundary_polygon, e.second, e.first ) );
	 //cerr << "pushing back " << Neighbor(boundary_polygon->index, e.second, e.first ) << endl;
	 } else {
	 // insert before second node, so leave ins_pos as it is,
	 // that is incremented
	 boundary_polygon->nodes.insert(ins_pos, new_node);

	 // .. set the neighbors of the new node ...
	 new_node->owners.push_back( Neighbor(boundary_polygon, e.first, e.second ) );
	 // cerr << "pushing back " << Neighbor(boundary_polygon->index, e.second, e.first ) << endl;
	 }

	 }*/

	list<Neighbor> owners;

	// push all cells owning the two nodes of the divided edges
	// onto a list
	copy(e.first->owners.begin(), e.first->owners.end(), back_inserter(owners));
	copy(e.second->owners.begin(), e.second->owners.end(), back_inserter(owners));
	owners.sort(mem_fun_ref(&Neighbor::Cmp));

	// the duplicates in this list indicate cells owning this edge
	list<Neighbor>::iterator c = owners.begin();
	while (c != owners.end())
	{
		c = adjacent_find(c, owners.end(), neighbor_cell_eq);

		if (c != owners.end())
		{ // else break;
			// find the position of the edge's first node in cell c...
			list<Node *>::iterator ins_pos = find(c->cell->nodes.begin(), c->cell->nodes.end(), e.first);
			// ... second node comes before or after it ...

			if (*(++ins_pos != c->cell->nodes.end() ? ins_pos : c->cell->nodes.begin()) != e.second)
			{
				c->cell->nodes.insert(
						((ins_pos--) != c->cell->nodes.begin() ? ins_pos : (--c->cell->nodes.end())), new_node);
				//cells[c->cell].nodes.insert(--ins_pos, new_node->index);
				// .. set the neighbors of the new node ...
				// in this case e.second and e.first are inverted
				//  cerr << "Inverted\n";
				new_node->owners.push_back(Neighbor(c->cell, e.second, e.first));
			}
			else
			{
				// insert before second node, so leave ins_pos as it is,
				// that is incremented
				c->cell->nodes.insert(ins_pos, new_node);
				// .. set the neighbors of the new node ...
				// cerr << "Not inverted\n";
				new_node->owners.push_back(Neighbor(c->cell, e.first, e.second));
			}

			// - find cell c among owners of Node e.first
			list<Neighbor>::iterator cpos = find_if(e.first->owners.begin(), e.first->owners.end(),
					bind2nd(mem_fun_ref(&Neighbor::CellEquals), c->cell->Index()));

			// - correct the record
			if (cpos->nb1 == e.second)
			{
				cpos->nb1 = new_node;
			}
			else if (cpos->nb2 == e.second)
			{
				cpos->nb2 = new_node;
			}

			// - same for Node e.second
			cpos = find_if(e.second->owners.begin(), e.second->owners.end(),
					bind2nd(mem_fun_ref(&Neighbor::CellEquals), c->cell->Index()));

			// - correct the record
			if (cpos->nb1 == e.first)
			{
				cpos->nb1 = new_node;
			}
			else if (cpos->nb2 == e.first)
			{
				cpos->nb2 = new_node;
			}
		}
		else
			break;
		c++;
	}

	// Repair neighborhood lists in a second loop, to make sure all
	// `administration' is up to date
	while (c != owners.end())
	{
		c = adjacent_find(c, owners.end(), neighbor_cell_eq);
		// repair neighborhood lists of cell and Wall lists

		if (!c->cell->BoundaryPolP())
		{
			c->cell->ConstructNeighborList();
		}
		c++;
	}
}


/*
 Calculate circumcircle of triangle (x1,y1), (x2,y2), (x3,y3)
 The circumcircle centre is returned in (xc,yc) and the radius in r
 NOTE: A point on the edge is inside the circumcircle
 */
void Mesh::CircumCircle(double x1, double y1, double x2, double y2, double x3, double y3, double *xc, double *yc,
		double *r)
{
	double m1, m2, mx1, mx2, my1, my2;
	double dx, dy, rsqr;

	/* Check for coincident points */
	/*if (abs(y1-y2) < tiny() && abs(y2-y3) < tiny())
	 return(false);*/

	if (abs(y2 - y1) < tiny())
	{
		m2 = -(x3 - x2) / (y3 - y2);
		mx2 = (x2 + x3) / 2.0;
		my2 = (y2 + y3) / 2.0;
		*xc = (x2 + x1) / 2.0;
		*yc = m2 * (*xc - mx2) + my2;
	}
	else if (abs(y3 - y2) < tiny())
	{
		m1 = -(x2 - x1) / (y2 - y1);
		mx1 = (x1 + x2) / 2.0;
		my1 = (y1 + y2) / 2.0;
		*xc = (x3 + x2) / 2.0;
		*yc = m1 * (*xc - mx1) + my1;
	}
	else
	{
		m1 = -(x2 - x1) / (y2 - y1);
		m2 = -(x3 - x2) / (y3 - y2);
		mx1 = (x1 + x2) / 2.0;
		mx2 = (x2 + x3) / 2.0;
		my1 = (y1 + y2) / 2.0;
		my2 = (y2 + y3) / 2.0;
		*xc = (m1 * mx1 - m2 * mx2 + my2 - my1) / (m1 - m2);
		*yc = m1 * (*xc - mx1) + my1;
	}

	dx = x2 - *xc;
	dy = y2 - *yc;
	rsqr = dx * dx + dy * dy;
	*r = sqrt(rsqr);

	return;
	// Suggested
	// return((drsqr <= rsqr + EPSILON) ? TRUE : FALSE);
}


// return the total amount of chemical "ch" in the leaf
double Mesh::SumChemical(int ch)
{
	double sum = 0.;
	for (vector<Cell *>::iterator i = cells.begin(); i != cells.end(); i++)
	{
		sum += (*i)->chem[ch];
	}
	return sum;
}


void Mesh::CleanUpCellNodeLists()
{
	typedef vector<vector<Cell *>::iterator> CellItVect;

	CellItVect cellstoberemoved;
	vector<int> cellind;

	// Start of by removing all stale walls.
	//DeleteLooseWalls();
	// collect all dead cells that need to be removed from the simulation
	for (vector<Cell *>::iterator i = cells.begin(); i != cells.end(); i++)
	{
		if ((*i)->DeadP())
		{
			// collect the iterators
			cellstoberemoved.push_back(i);

			// collect the indices
			cellind.push_back((*i)->index);
		}
		else
		{
			// Remove pointers to dead Walls
			for (list<Wall *>::iterator w = (*i)->walls.begin(); w != (*i)->walls.end(); w++)
			{
				if ((*w)->DeadP())
				{
					(*w) = 0;
				}
			}
			(*i)->walls.remove(0);
		}
	}

	// Remove pointers to dead Walls from BoundaryPolygon
	for (list<Wall *>::iterator w = boundary_polygon->walls.begin(); w != boundary_polygon->walls.end(); w++)
	{
		if ((*w)->DeadP())
		{
			(*w) = 0;
		}
	}
	boundary_polygon->walls.remove(0);

	// Renumber cells; this is most efficient if the list of dead cell indices is sorted
	sort(cellind.begin(), cellind.end());

	// Reindexing of Cells
	for (vector<int>::reverse_iterator j = cellind.rbegin(); j != cellind.rend(); j++)
	{
		for (vector<Cell *>::reverse_iterator i = cells.rbegin(); i != cells.rend(); i++)
		{
			if (*j < (*i)->index)
				(*i)->index--;
		}
	}

	// Actual deleting of Cells
	// We must delete in reverse order, otherwise the iterators become redefined
	for (CellItVect::reverse_iterator i = cellstoberemoved.rbegin(); i != cellstoberemoved.rend(); i++)
	{
		Cell::NCells()--;
		cells.erase(*i);
	}

	// same for nodes
	typedef vector<vector<Node*>::iterator> NodeItVect;

	NodeItVect nodestoberemoved;
	vector<int> nodeindlist;

	// collect iterators and indices of dead nodes
	for (vector<Node*>::iterator i = nodes.begin(); i != nodes.end(); i++)
	{
		if ((*i)->DeadP())
		{
			nodestoberemoved.push_back(i);
			nodeindlist.push_back((*i)->index);
		}
	}

	// sort the list of dead nodes for renumbering
	sort(nodeindlist.begin(), nodeindlist.end());

	// Reindicing of Nodes
	for (vector<int>::reverse_iterator j = nodeindlist.rbegin(); j != nodeindlist.rend(); j++)
	{
		for (vector<Node*>::reverse_iterator i = nodes.rbegin(); i != nodes.rend(); i++)
		{
			if (*j < (*i)->index)
			{
				(*i)->index--;
			}
		}
	}

	// Actual deleting of nodes
	// We must delete in reverse order, otherwise the iterators become redefined
	for (NodeItVect::reverse_iterator i = nodestoberemoved.rbegin(); i != nodestoberemoved.rend(); i++)
	{
		Node::nnodes--;
		nodes.erase(*i);
	}

	for (list<Wall*>::iterator w = walls.begin(); w != walls.end(); w++)
	{
		if ((*w)->DeadP())
		{
			Wall::nwalls--;
			delete *w;
			*w = 0;
		}
	}

	walls.remove(0);

	// Clean up all intercellular connections and redo everything
	for (vector<Node*>::iterator i = nodes.begin(); i != nodes.end(); i++)
	{
		(*i)->owners.clear();
	}

	for (vector<Cell *>::iterator i = cells.begin(); i != cells.end(); i++)
	{
		(*i)->ConstructConnections();
	}

	boundary_polygon->ConstructConnections();
	// remake shuffled_nodes and shuffled cells
	shuffled_nodes.clear();
	shuffled_nodes = nodes;
	shuffled_cells.clear();
	shuffled_cells = cells;
}

void Mesh::CutAwayBelowLine(Vector startpoint, Vector endpoint)
{
	// Kills all cells below the line startpoint -> endpoint
	Vector perp = (endpoint - startpoint).Perp2D().Normalised();
	VL_DEBUG() << "Mesh::CutAwayBelowLine> Before Apoptose" << endl;

	TestIllegalWalls();
	for (vector<Cell*>::iterator i = cells.begin(); i != cells.end(); i++)
	{
		// do some vector geometry to check whether the cell is below the cutting line
		Vector cellvec = ((*i)->Centroid() - startpoint);

		if (InnerProduct(perp, cellvec) < 0)
		{
			// remove those cells
			(*i)->Apoptose();
		}
	}
	VL_DEBUG() << "Mesh::CutAwayBelowLine> Before CleanUpCellNodeLists" << endl;
	TestIllegalWalls();
	CleanUpCellNodeLists();
}


void Mesh::CutAwaySAM()
{
	for (vector<Cell*>::iterator i = cells.begin(); i != cells.end(); i++)
	{
		if ((*i)->Boundary() == Cell::SAM)
		{
			(*i)->Apoptose();
		}
	}
	TestIllegalWalls();
	CleanUpCellNodeLists();
}


void Mesh::TestIllegalWalls()
{
	for (list<Wall*>::iterator w = walls.begin(); w != walls.end(); w++)
	{
		if ((*w)->IllegalP())
		{
			cerr << "Mesh::TestIllegalWalls> Wall " <<  **w << " is illegal." << endl;
		}
	}
}


void Mesh::RepairBoundaryPolygon()
{
	// After serious manipulations (e.g. after cutting part off the
	// leaf) repair the boundary polygon. It assumes the cut line has
	// already been marked "boundary" and the original boundary marks
	// were not removed.
	//
	// So, this function just puts boundary nodes into the boundary
	// polygon in the right order; it cannot detect boundaries from
	// scratch.

	Node* boundary_node = 0;
	Node* next_boundary_node = 0;
	Node* internal_node;
	set<int> original_boundary_nodes;
	set<int> repaired_boundary_nodes;
	vector<int> difference; // set difference result

	// Step 0: print out current boundary polygon
	VL_DEBUG() << endl << "Mesh::RepairBoundaryPolygon> Original Boundary Polygon node indices: ";
	foreach (Node* node, boundary_polygon->nodes)
	{
		VL_DEBUG() << node->Index() << " ";
	}
	VL_DEBUG() << endl << endl;


	// Step 1a: Create a set containing the current boundary polygon nodes' Indices.
	foreach(Node* node, boundary_polygon->nodes)
	{
		original_boundary_nodes.insert(node->Index());
	}

	// Step 1b: remove all nodes from boundary polygon
	boundary_polygon->nodes.clear();

	// Step 2: Remove all references to the boundary polygon from the Mesh's current list of nodes
	foreach(Node* node, nodes)
	{
		node->Unmark(); // remove marks, we need them to determine if we have closed the circle
		list<Neighbor>::iterator boundary_ref_pos;
		if ((boundary_ref_pos = find_if(node->owners.begin(), node->owners.end(),
				bind2nd(mem_fun_ref(&Neighbor::CellEquals), -1))) != node->owners.end())
		{
			// i.e. if one of the node's owners is the boundary polygon
			node->owners.erase(boundary_ref_pos); // remove the reference
		}
	}

	// Step 3: Search for the first boundary node.  We reconstruct the
	// boundary polygon by moving along the boundary nodes until we've
	// encircled the polygon. Since manually adding nodes may have
	// turned nodes previously along the boundary into internal nodes,
	// we search through all the node until we find first boundary node
	// and proceed from there. If findNextBoundaryNode() returns a node
	// other than the one passed to it, the original node is the first
	// boundary node.
	foreach(Node* node, nodes)
	{
		if ((findNextBoundaryNode(node))->index != node->index)
		{
			next_boundary_node = node;
			break;
		}
	}

	// We have a problem if we arrive here without having found a boundary node.
	if (!next_boundary_node)
		throw("Cannot find a boundary node!.");

	// Reconstruct the list of boundary polygon nodes.
	do
	{
		boundary_node = next_boundary_node;
		boundary_node->Mark();
		boundary_polygon->nodes.push_back(boundary_node);
		next_boundary_node = findNextBoundaryNode(boundary_node);
	} while (!next_boundary_node->Marked());

	// Create a set containing the reconstructed boundary polygon nodes' Indices.
	for (list<Node*>::iterator it = boundary_polygon->nodes.begin(); it != boundary_polygon->nodes.end(); ++it)
	{
		repaired_boundary_nodes.insert((*it)->Index());
	}

	// Calculate the difference between the original and repaired sets of boundary nodes
	// yielding the set of nodes that are no longer part of the boundary polygon.
	set_difference(original_boundary_nodes.begin(), original_boundary_nodes.end(), repaired_boundary_nodes.begin(),
			repaired_boundary_nodes.end(), back_inserter(difference));

	// Tell each node in the difference that it's no longer part of the boundary polygon
	vector<Node*>::iterator internal_node_it;
	foreach (int i, difference)
	{
		internal_node_it = find_if (nodes.begin(), nodes.end(), bind2nd(mem_fun(&Node::IndexEquals), i));
		internal_node = *internal_node_it; // dereference the itterator to get to the node pointer
		if (!internal_node) throw("Found a null Node pointer.");
		internal_node->UnsetBoundary();
	}

	boundary_polygon->ConstructConnections();
	for (list<Wall*>::iterator w = boundary_polygon->walls.begin(); w != boundary_polygon->walls.end(); w++)
	{
		if ((*w)->DeadP())
		{
			(*w) = 0;
		}
	}
	boundary_polygon->walls.remove(0);
	boundary_polygon->ConstructNeighborList();


	VL_DEBUG() << "Mesh::RepairBoundaryPolygon> Repaired Boundary Polygon node indices: ";
	foreach (Node* node, boundary_polygon->nodes)
	{
		VL_DEBUG() << node->Index() << " ";
	}
	VL_DEBUG() << endl;

#ifdef _undefined_
	VL_DEBUG() << "NODES:" << endl;
	foreach(Node* node, nodes)
	{
		VL_DEBUG() << *node;
	}
	VL_DEBUG() << endl;

	VL_DEBUG() << "WALLS:" << endl;
	foreach(Wall* wall, walls)
	{
		VL_DEBUG() << *wall;
	}
	VL_DEBUG() << endl;

	VL_DEBUG() << "CELLS:" << endl;
	foreach(Cell* cell, cells)
	{
		VL_DEBUG() << *cell;
	}
	VL_DEBUG() << endl;
#endif

}


Node* Mesh::findNextBoundaryNode(Node* boundary_node)
{
	bool found_next_boundary_node = false;
	Node* next_boundary_node = 0;
	set<int> boundary_node_owners; // This is a list of the current boundary node's owners' Ids
	vector<int> neighborIds; // A list of the current boundary node's owners' 2nd neighbor Ids
	vector<set<int>*> nodeOwners; // A vector of set pointers where each set contains the owner Ids of the nodes in the neighborIds list.
	vector<int> intersection; // set intersection result

	// The next boundary node is that which has only one owner in common with the current boundary node
	for (list<Neighbor>::iterator it = boundary_node->owners.begin(); it != boundary_node->owners.end(); ++it)
	{
		if (it->cell->Index() != -1)
			boundary_node_owners.insert(it->cell->Index()); // Save each of the current boundary node's owners' Ids - except the boundary polygon
		set<int>* owners = new set<int>; // create a set to hold a 2nd neighbor's owners' Ids
		nodeOwners.push_back(owners);
		neighborIds.push_back(it->nb2->Index());
		foreach	(Neighbor neighbor, it->nb2->owners)
		{
			if (neighbor.cell->Index() != -1) owners->insert(neighbor.cell->Index()); // Save second neighbors' owners' Ids - except the boundary polygon
		}
	}
	vector<int>::iterator itt = neighborIds.begin();
	vector<set<int>*>::iterator it = nodeOwners.begin();


	VL_DEBUG() << "Boundary node:"
	        << boundary_node->Index() << "owned by following cells:" << endl;
	foreach (int i, boundary_node_owners)
	{
		VL_DEBUG() << i << "  " << endl;
	}

	for (; it < nodeOwners.end(); it++, itt++)
	{
		intersection.clear();
		set_intersection(boundary_node_owners.begin(), boundary_node_owners.end(), (*it)->begin(), (*it)->end(),
				back_inserter(intersection));

		VL_DEBUG() << "Intersection of boundary node("
		        << boundary_node->Index() << ") owners and its 2nd neighbor("
		        << *itt << ") owners is:" << endl;
		foreach (int i, intersection)
		{
			VL_DEBUG() << i << "  " << endl;
		}
		VL_DEBUG() << endl;

		if (intersection.size() == 1)
		{
			found_next_boundary_node = true;
			vector<Node *>::iterator next_boundary_node_it = find_if(nodes.begin(), nodes.end(),
					bind2nd(mem_fun(&Node::IndexEquals), *itt));
			next_boundary_node = *next_boundary_node_it; // defeference the itterator to get to the node pointer
			VL_DEBUG() << "The Current boundary node is: " << boundary_node->Index()
			        << ". The Next boundary node is: " << *itt
			        << ((next_boundary_node->Marked()) ? " Marked" : " Unmarked") << endl << endl;

			break;
		}
	}
	if (!found_next_boundary_node)
	{
		VL_DEBUG() << "OOPS! Didn't find the next boundrary node!" << endl;
	}


	return next_boundary_node;
}


void Mesh::CleanUpWalls()
{
	for (list<Wall*>::iterator w = walls.begin(); w != walls.end(); w++)
	{
		if ((*w)->DeadP())
		{
			delete *w;
			(*w) = 0;
		}
	}
	walls.remove(0);
}


void Mesh::Rotate(double angle, Vector center)
{
	// Rotate the mesh over the angle "angle", relative to center point "center".
	Matrix rotmat;
	rotmat.Rot2D(angle);
	for (vector<Node*>::iterator n = nodes.begin(); n != nodes.end(); n++)
	{
		(*n)->setPos(rotmat * (*(*n) - center) + center);
	}
}


void Mesh::PrintWallList()
{
	transform(walls.begin(), walls.end(), ostream_iterator<Wall>(cerr, "\n"), deref_ptr<Wall>);
}


void Mesh::ODEFunc(double t, double y[], double dydt[])
{
	this->setValues(t, y);
	this->Derivatives(dydt);
}

void Mesh::ODEStationarityInspector(const ODEIntegratorState& state) {
	// Fail safely if inspector can not access dy/dt
	if (state.yp == 0) return;

	// Get access to the global parameters
	Parameter& par = Parameter::getInstance();

	// Find max( | dy/dt | )
	double max_yp = 0.0;
	for (int eqn_idx = 0; eqn_idx < state.num_equations; eqn_idx++) {
		// NOTE: (PK) make sure std::abs(double) is used!
		max_yp = ( std::abs(state.yp[eqn_idx]) > max_yp ) ? std::abs(state.yp[eqn_idx]) : max_yp;
	}

	// Check if ODE can be considered as stationary and set the m_ode_is_stationary flag accordingly
	if (max_yp < par.ode_stationarity_threshold) {
		this->m_ode_is_stationary = true;
	} else {
		this->m_ode_is_stationary = false;
	}
}

void Mesh::ReactDiffuse(double delta_t)
{
    using std::bind;
    using namespace std::placeholders;

	// Get access to the global parameters
	Parameter& par = Parameter::getInstance();

	//


	// Set Lengths of Walls
	for_each(walls.begin(), walls.end(), mem_fun(&Wall::SetLength));


	// Determine the number of coupled ODEs. Go away if none.
	int const num_eqns = this->NEqs();
	if (num_eqns > 0)
	{
        // Allocate space for vector that holds the solution
        // at t_0 and t_end and fill it with initial values.
		double* ystart = new double[num_eqns];
        getValues(ystart);

        // Function defines ODE system dy/dt = f(t,y) written as f(t, y, dy/dt)
        ODESystemFunction ode_func = bind(&Mesh::ODEFunc, this, _1, _2, _3);

		// Optionally, check whether stationary during integration using Mesh::ODEStationarityInspector
		ODEIntegratorInspector ode_inspector = bind(&Mesh::ODEStationarityInspector, this, _1);

        // Create solver and integrate from ystart_{getTime()} to ystart_{getTime() + delta_t}
		string const type  = par.ode_solver;
		double const tol   = par.ode_accuracy;
		double const step  = par.dt;
        ODEIntegrator* odeInt = ODEIntegratorFactory::Create(type, ode_func, num_eqns, tol, step);
		if (par.ode_stationarity_check)
        {
            odeInt->Integrate(GetSimTime(), ystart, GetSimTime() + delta_t, ode_inspector);
        }
        else
        {
            odeInt->Integrate(GetSimTime(), ystart, GetSimTime() + delta_t);
        }

        // Save t_end and solution at t_end and discard ystart
        SetSimTime(GetSimTime() + delta_t);
        setValues(GetSimTime(), ystart);
        delete[] ystart;

        // Clean up the solver
        delete odeInt;
	}
}


Vector Mesh::FirstConcMoment(int chem)
{
	Vector moment;
	for (vector<Cell*>::const_iterator c = cells.begin(); c != cells.end(); c++)
	{
		moment += (*c)->Chemical(chem) * (*c)->Centroid();
	}
	return moment / (double) cells.size();
}


/**
 *  This member function deletes all walls connected to two dead cells from the mesh.
 *  It should be called before the Cells are actually removed.
 *  If the cell is connect to one dead cell only, that reference is substituted
 *  for a reference to the boundary polygon.
 */
void Mesh::DeleteLooseWalls()
{
	list<Wall*>::iterator w = walls.begin();
	while (w != walls.end())
	{
		// if both cells of the wall are dead, remove the wall
		if ((*w)->C1()->DeadP() || (*w)->C2()->DeadP())
		{
			if ((*w)->C1()->DeadP() && (*w)->C2()->DeadP())
			{
				delete *w;
				w = walls.erase(w);
			}
			else
			{
				if ((*w)->C1()->DeadP())
					(*w)->c1 = boundary_polygon;
				else
					(*w)->c2 = boundary_polygon;
				w++;
			}
		}
		else
		{
			w++;
		}
	}
}


void Mesh::CleanChemicals(const vector<double> &clean_chem)
{
	if (clean_chem.size() != (unsigned) Cell::NChem())
	{
		throw "Run time error in Mesh::CleanChemicals: size of clean_chem should be equal to Cell::NChem()";
	}
	for (vector<Cell *>::iterator c = cells.begin(); c != cells.end(); c++)
	{
		for (int i = 0; i < Cell::NChem(); i++)
		{
			(*c)->SetChemical(i, clean_chem[i]);
		}
		(*c)->SetNewChemToChem();
	}
}


void Mesh::CleanTransporters(const vector<double> &clean_transporters)
{
	if (clean_transporters.size() != (unsigned) Cell::NChem())
	{
		throw "Run time error in Mesh::CleanTransporters: size ofclean_transporters should be equal to Cell::NChem()";
	}

	// clean transporters
	for (list<Wall*>::iterator w = walls.begin(); w != walls.end(); w++)
	{
		for (int i = 0; i < Cell::NChem(); i++)
		{
			(*w)->setTransporters1(i, clean_transporters[i]);
			(*w)->setNewTransporters1(i, clean_transporters[i]);
			(*w)->setTransporters2(i, clean_transporters[i]);
			(*w)->setNewTransporters2(i, clean_transporters[i]);
		}
	}
}

void Mesh::RandomizeChemicals(const vector<double>& max_chem, const vector<double>& max_transporters)
{
	if (max_chem.size() != (unsigned) Cell::NChem() || max_transporters.size() != (unsigned) Cell::NChem())
	{
		throw "Run time error in Mesh::CleanChemicals: size of max_chem and max_transporters should be equal to Cell::NChem()";
	}
	for (vector<Cell*>::iterator c = cells.begin(); c != cells.end(); c++)
	{
		for (int i = 0; i < Cell::NChem(); i++)
		{
			(*c)->SetChemical(i, max_chem[i] * RANDOM());
		}
		(*c)->SetNewChemToChem();
	}

	// randomize transporters
	for (list<Wall*>::iterator w = walls.begin(); w != walls.end(); w++)
	{
		for (int i = 0; i < Cell::NChem(); i++)
		{
			(*w)->setTransporters1(i, max_transporters[i] * RANDOM());
			(*w)->setNewTransporters1(i, (*w)->Transporters1(i));
			(*w)->setTransporters2(i, max_transporters[i] * RANDOM());
			(*w)->setNewTransporters2(i, (*w)->Transporters1(i));
		}
	}
}


void Mesh::Derivatives(double* derivs)
{
	int nwalls = walls.size();
	int ncells = cells.size();
	int nchems = Cell::NChem();

	// two eqs per chemical for each walls, and one eq per chemical for each cell
	// This is for generality. For a specific model you may optimize
	// this by removing superfluous (empty) equations.
	int neqs = 2 * nwalls * nchems + ncells * nchems;

	//static double *derivs = 0;
	// derivs is allocated by RungeKutta class.

	for (int i = 0; i < neqs; i++)
	{
		derivs[i] = 0.;
	}

	// Layout of derivatives: cells [ chem1 ... chem n]  walls [ [ w1(chem 1) ... w1(chem n) ] [ w2(chem 1) ... w2(chem n) ] ]

	int i = 0;

	for (vector<Cell*>::iterator c = cells.begin(); c != cells.end(); c++)
	{
		m_plugin->CellDynamics(*c, &(derivs[i]));
		i += nchems;
	}

	for (list<Wall*>::iterator w = walls.begin(); w != walls.end(); w++)
	{
		// (*wr)(*w, &(derivs[i]), &(derivs[i+nchems]));
		m_plugin->WallDynamics(*w, &(derivs[i]), &(derivs[i + nchems]));
		// Transport function adds to derivatives of cell chemicals
		double* dchem_c1 = &(derivs[(*w)->c1->Index() * nchems]);
		double* dchem_c2 = &(derivs[(*w)->c2->Index() * nchems]);
		//plugin->CelltoCellTransport(*w, &(derivs[(*w)->c1->Index() * nchems]),
		//	  &(derivs[(*w)->c2->Index() * nchems]));
		// quick fix: dummy values to prevent end user from writing into outer space and causing a crash :-)
		// start here if you want to implement chemical input/output into environment over boundaries
		double dummy1, dummy2;
		if ((*w)->c1->Index() < 0)
		{ // tests if c1 is the boundary pol
			dchem_c1 = &dummy1;
		}
		if ((*w)->c2->Index() < 0)
		{
			dchem_c2 = &dummy2;
		}
		m_plugin->CelltoCellTransport(*w, dchem_c1, dchem_c2);

		//(*tf)(*w, &(derivs[(*w)->c1->Index() * nchems]),
		//&(derivs[(*w)->c2->Index() * nchems] ) );
		i += 2 * nchems;
	}
}


void Mesh::setValues(double x, double* y)
{
	//int nwalls = walls.size();
	//int ncells = cells.size();
	int nchems = Cell::NChem();

	// two eqs per chemical for each walls, and one eq per chemical for each cell
	// This is for generality. For a specific model you may optimize
	// this by removing superfluous (empty) equations.
	//int neqs = 2 * nwalls * nchems + ncells * nchems;

	// Layout of derivatives: cells [ chem1 ... chem n]  walls [ [ w1(chem 1) ... w1(chem n) ] [ w2(chem 1) ... w2(chem n) ] ]
	int i = 0;
	static int emit_count = 0;
	const int stride = 100;
	for (vector<Cell*>::iterator c = cells.begin(); c != cells.end(); c++)
	{
		for (int ch = 0; ch < nchems; ch++)
		{
			(*c)->SetChemical(ch, y[i + ch]);
		}
		if (!(emit_count % stride))
		{
			(*c)->EmitValues(x);
		}
		i += nchems;
	}

	for (list<Wall*>::iterator w = walls.begin(); w != walls.end(); w++)
	{
		for (int ch = 0; ch < nchems; ch++)
		{
			(*w)->setTransporters1(ch, y[i + ch]);
		}
		i += nchems;

		for (int ch = 0; ch < nchems; ch++)
		{
			(*w)->setTransporters2(ch, y[i + ch]);
		}
		i += nchems;
	}
	emit_count++;
}


void Mesh::getValues(double* values)
{
	// two eqs per chemical for each wall, and one eq per chemical for each cell
	// This is for generality. For a specific model you may optimize
	// this by removing superfluous (empty) equations.
	// Layout of derivatives: cells [ chem1 ... chem n]  walls [ [ w1(chem 1) ... w1(chem n) ] [ w2(chem 1) ... w2(chem n) ] ]

	int nchems = Cell::NChem();
	int i = 0;
	for (vector<Cell*>::iterator c = cells.begin(); c != cells.end(); c++)
	{
		for (int ch = 0; ch < nchems; ch++)
		{
			values[i + ch] = (*c)->Chemical(ch);
		}
		i += nchems;
	}

	for (list<Wall*>::iterator w = walls.begin(); w != walls.end(); w++)
	{
		for (int ch = 0; ch < nchems; ch++)
		{
			values[i + ch] = (*w)->Transporters1(ch);
		}
		i += nchems;

		for (int ch = 0; ch < nchems; ch++)
		{
			values[i + ch] = (*w)->Transporters2(ch);
		}
		i += nchems;
	}
}


void Mesh::DrawNodes(QGraphicsScene* c) const
{
	for (vector<Node*>::const_iterator n = nodes.begin(); n != nodes.end(); n++)
	{
		Node* i = *n;
		NodeItem *item = new NodeItem(&(*i), c);
		item->setColor();
		item->setZValue(5);
		item->show();
		item->setPos(((Cell::offset[0] + i->x) * Cell::factor),
		((Cell::offset[1]+i->y)*Cell::factor) );
	}
}


/*! Returns the sum of protein "ch" of a cycling protein in cells and walls */
double Mesh::CalcProtCellsWalls(int ch) const
{
	double sum_prot = 0.;
	// At membranes
	for (list<Wall*>::const_iterator w = walls.begin(); w != walls.end(); w++)
	{
		sum_prot += (*w)->Transporters1(ch);
		sum_prot += (*w)->Transporters2(ch);
	}
	// At cells
	for (vector<Cell *>::const_iterator c = cells.begin(); c != cells.end(); c++)
	{
		sum_prot += (*c)->Chemical(ch);
	}
	return sum_prot;
}


void Mesh::SettoInitVals()
{
    Parameter& par = Parameter::getInstance();
	vector<double> clean_chem(Cell::NChem());
	vector<double> clean_transporters(Cell::NChem());
	for (int i = 0; i < Cell::NChem(); i++)
	{
		clean_transporters[i] = 0.;
		clean_chem[i] = par.initval[i];
	}
	CleanChemicals(clean_chem);
	CleanTransporters(clean_transporters);
}


QVector<qreal> Mesh::VertexAngles()
{
	QVector<qreal> angles;
	for (vector<Node*>::const_iterator n = nodes.begin(); n != nodes.end(); n++)
	{
		if ((*n)->Value() > 2 && !(*n)->BoundaryP())
		{
			angles += (*n)->NeighbourAngles();
		}
	}
	return angles;
}


QVector<QPair<qreal, int> > Mesh::VertexAnglesValues()
{
	QVector < QPair<qreal, int> > anglesvalues;
	for (vector<Node*>::const_iterator n = nodes.begin(); n != nodes.end(); n++)
	{
		if ((*n)->Value() > 2 && !(*n)->BoundaryP())
		{
			QVector < qreal > angles = (*n)->NeighbourAngles();
			int value_vertex = angles.size();
			for (QVector<qreal>::ConstIterator i = angles.begin(); i != angles.end(); i++)
			{
				anglesvalues += QPair<qreal, int>(*i, value_vertex);
			}
		}
	}
	return anglesvalues;
}


void Mesh::Clean()
{
	VL_DEBUG() << "Freeing nodes" << endl;
	for (vector<Node*>::iterator i = nodes.begin(); i != nodes.end(); i++)
	{
		delete *i;
	}
	nodes.clear();
	Node::nnodes = 0;

	VL_DEBUG() << "Freeing node sets" << endl;
	for (vector<NodeSet*>::iterator i = node_sets.begin(); i != node_sets.end(); i++)
	{
		delete *i;
	}
	node_sets.clear();

	VL_DEBUG() << "Freeing cells" << endl;
	for (vector<Cell*>::iterator i = cells.begin(); i != cells.end(); i++)
	{
		delete *i;
	}

	cells.clear();
	Cell::NCells() = 0;

	if (boundary_polygon)
	{
		delete boundary_polygon; // (already deleted during cleaning of cells?)
		boundary_polygon = 0;
	}

	VL_DEBUG() << "Freeing walls" << endl;
	for (list<Wall*>::iterator i = walls.begin(); i != walls.end(); i++)
	{
		delete *i;
	}
	walls.clear();
	Wall::nwalls = 0;
	node_insertion_queue.clear();
	shuffled_nodes.clear();
	shuffled_cells.clear();
	m_time = 0.0;
}


double Mesh::Compactness(double* res_compactness, double* res_area, double* res_cell_area, double* res_circumference)
{
	// Calculate compactness using the convex hull of the cells
	// We use Andrew's Monotone Chain Algorithm (see hull.cpp)

	// Step 1. Prepare data for 2D hull code - get boundary polygon
	int pc = 0;
	Point* p = new Point[boundary_polygon->nodes.size() + 1];
	for (list<Node *>::const_iterator i = boundary_polygon->nodes.begin();
			i != boundary_polygon->nodes.end(); i++)
	{
		p[pc++]=Point((*i)->x,(*i)->y);
	}

	// chainHull algorithm requires sorted points
	qSort(p, p + pc);

	// Step 2: call 2D Hull code
	int np = boundary_polygon->nodes.size();
	Point* hull = new Point[np + 1];int
	nph = chainHull_2D(p, np, hull);

	// Step 3: calculate area and circumference of convex hull
	double hull_area = 0.;
	double hull_circumference = 0.;
	for (int i = 0; i < nph - 1; i++)
	{
		hull_area += hull[i].x * hull[i + 1].y - hull[i + 1].x * hull[i].y;
		double s_dx = (hull[i + 1].x - hull[i].x);
		double s_dy = (hull[i + 1].y - hull[i].y);
		double l = sqrt(s_dx * s_dx + s_dy * s_dy);
		hull_circumference += l;
	}
	hull_area /= 2.;

	// Step 4: get area of boundary polygon
	double boundary_pol_area = boundary_polygon->CalcArea();

	delete[] p;
	delete[] hull;

	// put intermediate results into optional pointers
	if (res_compactness)
	{
		*res_compactness = boundary_pol_area / hull_area;
	}
	if (res_area)
	{
		*res_area = hull_area;
	}
	if (res_cell_area)
	{
		*res_cell_area = boundary_pol_area;
	}
	if (res_circumference)
	{
		*res_circumference = hull_circumference;
	}
	// return compactness
	return boundary_pol_area / hull_area;
}


void Mesh::CSVExportCellData(QTextStream& csv_stream) const
{
	csv_stream << "\"Cell Index\",\"Center of mass (x)\",\"Center of mass (y)\",\"Cell area\",\"Cell length\"";

	for (int c = 0; c < Cell::NChem(); c++)
	{
		csv_stream << ",\"Chemical " << c << "\"";
	}
	csv_stream << endl;
	for (vector<Cell *>::const_iterator i = cells.begin(); i != cells.end(); i++)
	{
		Vector centroid = (*i)->Centroid();
		csv_stream << (*i)->Index() << ", " << centroid.x << ", " << centroid.y << ", " << (*i)->Area() << ", "
				<< (*i)->Length();
		for (int c = 0; c < Cell::NChem(); c++)
		{
			csv_stream << ", " << (*i)->Chemical(c);
		}

		csv_stream << endl;
	}
}


void Mesh::CSVExportWallData(QTextStream& csv_stream) const
{
	csv_stream << "\"Wall Index\",\"Cell A\",\"Cell B\",\"Length\"";

	for (int c = 0; c < Cell::NChem(); c++)
	{
		csv_stream << ",\"Transporter A:" << c << "\"";
	}
	for (int c = 0; c < Cell::NChem(); c++)
	{
		csv_stream << ",\"Transporter B:" << c << "\"";
	}
	csv_stream << endl;
	for (list<Wall *>::const_iterator i = walls.begin(); i != walls.end(); i++)
	{
		csv_stream << (*i)->Index() << "," << (*i)->C1()->Index() << "," << (*i)->C2()->Index() << ","
				<< (*i)->Length();

		for (int c = 0; c < Cell::NChem(); c++)
		{
			csv_stream << "," << (*i)->Transporters1(c);
		}
		for (int c = 0; c < Cell::NChem(); c++)
		{
			csv_stream << "," << (*i)->Transporters2(c);
		}
		csv_stream << endl;
	}
}


void Mesh::CSVExportMeshData(QTextStream& csv_stream)
{
	csv_stream
			<< "\"Morph area\",\"Number of cells\",\"Number of nodes\",\"Compactness\",\"Hull area\",\"Morph circumference\",\"Hull circumference\""
			<< endl;

	double res_compactness, res_area, res_cell_area, hull_circumference;
	Compactness(&res_compactness, &res_area, &res_cell_area, &hull_circumference);
	double morph_circumference = boundary_polygon->ExactCircumference();
	csv_stream << GetArea() << ", " << GetCellCount() << ", "
	        << GetNodeCount() << ", " << res_compactness << ", " << res_area << ", "
			<< morph_circumference << ", " << hull_circumference << endl;

}


vector<Wall*> Mesh::InsertWall(QList<Node*> nodes)
{
	Wall* wall = 0;
	vector<set<int> *> owners;
	vector<int> intersection; // set intersection result

	vector<Cell*>::iterator it;
	vector<Cell*> cells;
	vector<Wall*> walls;

	// Collect the two nodes' owners' indices
	foreach(Node* node, nodes)
	{
		set<int>* nodeOwners = new set<int>;
		owners.push_back(nodeOwners);
		foreach	(Neighbor neighbor, node->owners)
		{
			nodeOwners->insert(neighbor.cell->Index());
		}
	}

	// The intersection of the two owner's sets should yield the set of owners common to both nodes
	set_intersection(owners[0]->begin(), owners[0]->end(), owners[1]->begin(), owners[1]->end(),
			back_inserter(intersection));


	VL_DEBUG() << "The cells in common between nodes " << nodes[0]->Index() << " and " << nodes[1]->Index() << " are: ";
	foreach (int i, intersection)
	{
	        VL_DEBUG() << i << "  ";
	}
	VL_DEBUG() << endl;

	// Use the cells' indices to look-up their pointers
	foreach( int cellIndex, intersection)
	{
		cells.push_back((cellIndex == -1) ? boundary_polygon : *(it = find_if (this->cells.begin(), this->cells.end(), bind2nd(mem_fun(&Cell::IndexEquals), cellIndex))));
	}

	if (intersection.size() == 2 && intersection[0] != -1 && intersection[1] != -1)
	{ // exclude chords
		// two nodes; one wall
		wall = new Wall(nodes[0], nodes[1], cells[0], cells[1]);
		wall->SetLength();
		walls.push_back(wall);
		VL_DEBUG() << "Creating a wall between nodes: " << nodes[0]->Index() << ", " << nodes[1]->Index()
		        << " and cells: " << cells[0]->Index() << ", " << cells[1]->Index() << endl;

		// Add the wall to each of the two cells
		foreach(Cell* cell, cells)
		{
			cell->AddWall(wall);
		}
	}
	else if (intersection.size() == 3)
	{
		// We've got three cells : the boundry polygon and two others. Explicitedly construct each wall.
		VL_DEBUG() << "Creating a wall between nodes: " << nodes[0]->Index() << ", " << nodes[1]->Index()
		        << " and cells: " << cells[0]->Index() << ", " << cells[1]->Index() << endl;
		walls.push_back(wall = new Wall(nodes[0], nodes[1], cells[0], cells[1]));
		wall->SetLength();
		cells[0]->AddWall(wall);
		cells[1]->AddWall(wall);
		VL_DEBUG() << "Creating a wall between nodes: " << nodes[0]->Index() << ", " << nodes[1]->Index()
		        << " and cells: " << cells[0]->Index() << ", " << cells[2]->Index() << endl;
		walls.push_back(wall = new Wall(nodes[0], nodes[1], cells[0], cells[2]));
		wall->SetLength();
		cells[0]->AddWall(wall);
		cells[2]->AddWall(wall);
		VL_DEBUG() << "Creating a wall between nodes: " << nodes[0]->Index() << ", " << nodes[1]->Index()
		        << " and cells: " << cells[1]->Index() << ", " << cells[2]->Index() << endl;
		walls.push_back(wall = new Wall(nodes[0], nodes[1], cells[1], cells[2]));
		wall->SetLength();
		cells[1]->AddWall(wall);
		cells[2]->AddWall(wall);
	}
	else
	{
		VL_DEBUG() << "Oops! tried to place a wall as a chord between nodes: " <<
		        nodes[0]->Index() << " and " << nodes[1]->Index() << " and cells: ";
		foreach( int cellIndex, intersection)
		{
			VL_DEBUG() << cellIndex << " ";
		}
		VL_DEBUG() << endl;
	}
	return walls;
}


Cell* Mesh::InsertCell(QList<Node*> nodes)
{
	Cell* cell = AddCell(new Cell());
	cell->m = this;
	int l = nodes.count();
	bool has_boundary;

#ifdef _UNDEFINED_  
	foreach(Node *node, nodes)
	{
		node->boundary=true;
	}
#endif

	// Append duplicates of the first two nodes to facilitate conjuring up the triples.
	nodes << nodes[0] << nodes[1];
	for (int i = 0; i < l; ++i)
	{
		AddNodeToCell(cell, nodes[i + 1], nodes[i], nodes[i + 2]);

		VL_DEBUG() << " neighbor: " << nodes[i]->Index()
		                << " node: " << nodes[i+1]->Index()
		                << " neighbor: " << nodes[i+2]->Index() << endl;

		// The only way to discern whether to add this node to the boundary polygon
		// is first to inquire whether the boundry polygon is already an owner.
		has_boundary = false;
		foreach(Neighbor neighbor, nodes[i+1]->owners)
		{
			// cycle through the node's owners
			if (neighbor.cell->Index() == -1)
			{
				// the boundary polygon is already an owner
				has_boundary = true;
				break;
			}
		}
		if (!has_boundary)
		{
			// the node is not part of the boundary polygon - add it.
			VL_DEBUG() << "Node " << nodes[i+1]->Index() << " is not part of the boundry - add it." << endl;
			AddNodeToCell(boundary_polygon, nodes[i + 1], nodes[i], nodes[i + 2]);
			nodes[i + 1]->boundary = true;
		}
	}
	boundary_polygon->m = this;
	boundary_polygon->area = 0;

	cell->area = cell->CalcArea();
	cell->SetIntegrals();

	// Call ConstructNeighborList on all cells affected by the addition of this new cell.
	list<Cell*> affected_cells;
	foreach(Node* node, nodes)
	{
	    foreach	(Neighbor neighbor, node->owners)
	    {
	        affected_cells.push_back(neighbor.cell);
	    }
	}
	affected_cells.sort(mem_fun(&Cell::Cmp));
	affected_cells.unique(mem_fun(&Cell::Eq));
	foreach(Cell* cell, affected_cells)
	{
		cell->ConstructNeighborList();
		VL_DEBUG() << "Constructing Neighbor List for cell: " << cell->Index() << endl;

	}

	VL_DEBUG() << "Cell Area is: " << cell->area << endl;
	// spit out each nodes' index and neighbors
	foreach(Node* node, nodes)
	{
		VL_DEBUG() << "Node number " << node->Index() << " has: " << node->owners.size() << " owners:" << endl;
		foreach(Neighbor neighbor, node->owners)
		{
			VL_DEBUG() << "\tCell index number: " << neighbor.cell->Index() << endl;
		}
	}
	// print the cell's walls' end nodes and adjoining cells
	list<Wall*> const& walls = cell->GetWalls();
	for (list<Wall*>::const_iterator it = walls.begin(); it != walls.end(); it++)
	{
		VL_DEBUG() << "Wall Index: " << (*it)->Index()
		        << " N1: " << (*it)->N1() << " N2: " << (*it)->N2()
		        << " C1: " << (*it)->C1() << " C2: " << (*it)->C2() << endl;
	}
	return cell;
}


void Mesh::XMLReadGeometry(const xmlNode* a_node)
{
	xmlNode* root_node = (xmlNode*) a_node;
	xmlNode* cur;
	QLocale standardlocale(QLocale::C);
	bool ok;
	// allocate Nodes
	cur = root_node->xmlChildrenNode;
	while (cur != NULL)
	{
		if ((!xmlStrcmp(cur->name, (const xmlChar*) "nodes")))
		{
			XMLReadNodes(cur);
		}
		cur = cur->next;
	}

	cur = root_node->xmlChildrenNode;
	while (cur != NULL)
	{
		if ((!xmlStrcmp(cur->name, (const xmlChar*) "nodesets")))
		{
			XMLReadNodeSets(cur);
		}
		cur = cur->next;
	}

	cur = root_node->xmlChildrenNode;
	while (cur != NULL)
	{
		if ((!xmlStrcmp(cur->name, (const xmlChar*) "nodes")))
		{
			XMLReadNodeSetsToNodes(cur);
		}
		cur = cur->next;
	}

	// allocate Cells
	cur = root_node;

	// allocate Cells
	cur = cur->xmlChildrenNode;
	while (cur != NULL)
	{
		if ((!xmlStrcmp(cur->name, (const xmlChar*) "cells")))
		{
			xmlChar* offsetxc = xmlGetProp(cur, BAD_CAST "offsetx");
			xmlChar* offsetyc = xmlGetProp(cur, BAD_CAST "offsety");

			double ox = standardlocale.toDouble((const char*) offsetxc, &ok);
			if (!ok)
				MyWarning::error("Could not convert \"%s\" to double in XMLRead.", (const char*) offsetxc);

			double oy = standardlocale.toDouble((const char*) offsetyc, &ok);
			if (!ok)
				MyWarning::error("Could not convert \"%s\" to double in XMLRead.", (const char*) offsetyc);
			Cell::setOffset(ox, oy);
			xmlFree(offsetxc);
			xmlFree(offsetyc);

			xmlChar* magnificationc = xmlGetProp(cur, BAD_CAST "magnification");

			Cell::SetMagnification(standardlocale.toDouble((const char*) magnificationc, &ok));
			if (!ok)
				MyWarning::error("Could not convert \"%s\" to double in XMLRead.", (const char*) magnificationc);
			xmlFree(magnificationc);

			xmlChar* baseareac = xmlGetProp(cur, BAD_CAST "base_area");

			Cell::BaseArea() = standardlocale.toDouble((const char*) baseareac, &ok);
			if (!ok)
				MyWarning::error("Could not convert \"%s\" to double in XMLRead.", (const char*) baseareac);
			xmlFree(baseareac);
			XMLReadCells(cur);
		}
		cur = cur->next;
	}

	// allocate Walls (we need to have read the cells before constructing walls)
	vector<Wall*> tmp_walls;
	cur = root_node->xmlChildrenNode;
	while (cur != NULL)
	{
		if ((!xmlStrcmp(cur->name, (const xmlChar*) "walls")))
		{
			XMLReadWalls(cur, &tmp_walls);
		}
		cur = cur->next;
	}

	// read walls to cells and boundary_polygon
	cur = root_node->xmlChildrenNode;
	while (cur != NULL)
	{
		if ((!xmlStrcmp(cur->name, (const xmlChar*) "cells")))
		{
			XMLReadWallsToCells(cur, &tmp_walls);
		}
		cur = cur->next;
	}

	boundary_polygon->ConstructNeighborList();
	boundary_polygon->ConstructConnections();

	for (vector<Cell*>::iterator c = cells.begin(); c != cells.end(); c++)
	{
		(*c)->ConstructNeighborList();
		(*c)->ConstructConnections();
	}

	shuffled_cells.clear();
	shuffled_cells = cells;
	MyUrand r(shuffled_cells.size());
	random_shuffle(shuffled_cells.begin(), shuffled_cells.end(), r);
}


void Mesh::XMLReadNodes(xmlNode* root)
{
	QLocale standardlocale(QLocale::C);
	bool ok;
	xmlNode* cur = root;
	cur = cur->xmlChildrenNode;

	for (vector<Node*>::iterator i = nodes.begin(); i != nodes.end(); i++)
	{
		delete *i;
	}
	nodes.clear();
	Node::nnodes = 0;
	xmlChar* tlc = xmlGetProp(root, BAD_CAST "target_length");

	if (tlc != 0)
	{
		Node::target_length = standardlocale.toDouble((const char *) tlc, &ok);
		if (!ok)
			MyWarning::error("Could not convert \"%s\" to double in XMLRead.", (const char *) tlc);
		xmlFree(tlc);
	}
	else
	{
		// note that libxml2 also defines a token "warning"
		MyWarning::unique_warning("Warning: value found in XML file for Node::target_length.");
	}

	while (cur != NULL)
	{
		if ((!xmlStrcmp(cur->name, (const xmlChar*) "node")))
		{
			xmlChar* xc = xmlGetProp(cur, BAD_CAST "x");
			if (xc == 0)
			{
				unique_warning("Token \"x\" not found in xmlwrite.cpp at or around line no. 722");
			}
			xmlChar* yc = xmlGetProp(cur, BAD_CAST "y");
			if (yc == 0)
			{
				unique_warning("Token \"y\" not found in xmlwrite.cpp at or around line no. 727");
			}
			xmlChar* fixedc = xmlGetProp(cur, BAD_CAST "fixed");
			if (fixedc == 0)
			{
				unique_warning("Token \"fixed\" not found in xmlwrite.cpp at or around line.");
			}
			xmlChar* boundaryc = xmlGetProp(cur, BAD_CAST "boundary");
			if (boundaryc == 0)
			{
				unique_warning("Token \"boundary\" not found in xmlwrite.cpp at or around line.");
			}
			xmlChar* samc = xmlGetProp(cur, BAD_CAST "sam");
			if (samc == 0)
			{
				unique_warning("Token \"sam\" not found in xmlwrite.cpp at or around line.");
			}
			double x = standardlocale.toDouble((const char*) xc, &ok);
			if (!ok)
				MyWarning::error("Could not convert \"%s\" to double in XMLRead.", (const char*) xc);
			double y = standardlocale.toDouble((const char *) yc, &ok);
			if (!ok)
				MyWarning::error("Could not convert \"%s\" to double in XMLRead.", (const char*) yc);

			Node* new_node = new Node(x, y);
			nodes.push_back(new_node);
			new_node->m = this;
			new_node->fixed = strtobool((char*) fixedc);
			new_node->boundary = strtobool((char*) boundaryc);
			new_node->sam = strtobool((char*) samc);
			new_node->node_set = 0;
			xmlFree(xc);
			xmlFree(yc);
			xmlFree(boundaryc);
			xmlFree(fixedc);
			xmlFree(samc);
		}
		cur = cur->next;
	}

	shuffled_nodes.clear();
	shuffled_nodes = nodes;
	MyUrand r(shuffled_nodes.size());
	random_shuffle(shuffled_nodes.begin(), shuffled_nodes.end(), r);
}


void Mesh::XMLReadWalls(xmlNode* root, vector<Wall*>* tmp_walls)
{
	xmlNode* cur = root;
	cur = cur->xmlChildrenNode;
	for (list<Wall *>::iterator i = walls.begin(); i != walls.end(); i++)
	{
		delete *i;
	}

	walls.clear();
	Wall::nwalls = 0;
	tmp_walls->clear();
	QLocale standardlocale(QLocale::C);
	bool ok;
	while (cur != NULL)
	{
		vector<int> tmp_nodes;
		while (cur != NULL)
		{
			if ((!xmlStrcmp(cur->name, (const xmlChar*) "wall")))
			{
				xmlChar* nc = xmlGetProp(cur, BAD_CAST "c1");
				if (nc == 0)
				{
					unique_warning("Token \"c1\" not found in xmlwrite.cpp at or around line no. 777");
				}
				int c1 = atoi((char *) nc);
				xmlFree(nc);
				nc = xmlGetProp(cur, BAD_CAST "c2");
				if (nc == 0)
				{
					unique_warning("Token \"c2\" not found in xmlwrite.cpp at or around line no. 785");
				}
				int c2 = atoi((char *) nc);
				xmlFree(nc);
				nc = xmlGetProp(cur, BAD_CAST "n1");
				if (nc == 0)
				{
					unique_warning("Token \"n1\" not found in xmlwrite.cpp at or around line no. 793");
				}
				int n1 = atoi((char *) nc);
				xmlFree(nc);
				nc = xmlGetProp(cur, BAD_CAST "n2");
				if (nc == 0)
				{
					unique_warning("Token \"n2\" not found in xmlwrite.cpp at or around line no. 801");
				}
				int n2 = atoi((char *) nc);
				xmlFree(nc);
				nc = xmlGetProp(cur, BAD_CAST "length");
				if (nc == 0)
				{
					unique_warning("Token \"length\" not found in xmlwrite.cpp at or around line no. 809");
				}
				double length = standardlocale.toDouble((const char*) nc, &ok);
				if (!ok)
					MyWarning::error("Could not convert \"%s\" to double in XMLRead.", (const char*) nc);
				xmlFree(nc);
				nc = xmlGetProp(cur, BAD_CAST "viz_flux");
				double viz_flux = 0.0;
				if (nc != 0)
				{
					viz_flux = standardlocale.toDouble((const char*) nc, &ok);
					if (!ok)
						MyWarning::error("Could not convert \"%s\" to double in XMLRead.", (const char*) nc);
				}
				xmlFree(nc);
				Wall::WallType wall_type;
				{
					xmlChar* v_str = xmlGetProp(cur, BAD_CAST "wall_type");
					if (v_str != 0)
					{
						if (!xmlStrcmp(v_str, (const xmlChar*) "aux_source"))
						{
							wall_type = Wall::AuxSource;
						}
						else
						{
							if (!xmlStrcmp(v_str, (const xmlChar* ) "aux_sink"))
							{
								wall_type = Wall::AuxSink;
							}
							else
							{
								wall_type = Wall::Normal;
							}
						}
						xmlFree(v_str);
					}
					else
					{
						wall_type = Wall::Normal;
					}
				}

				bool dead = false;
				{
					// Note: property "delete" is used to manually clean up wall lists in XML files
					// Simply add property 'delete="true"' to the wall and it will be removed from
					// the mesh. (This saves us from manually reindexing the file). Otherwise do not use it.
					xmlChar* v_str = xmlGetProp(cur, BAD_CAST "delete");

					if (v_str != 0)
					{
						dead = strtobool((char*) v_str);
						xmlFree(v_str);
					}
				}

				Cell* cc1 = c1 != -1 ? cells[c1] : boundary_polygon;
				Cell* cc2 = c2 != -1 ? cells[c2] : boundary_polygon;
				Wall* w = new Wall(nodes[n1], nodes[n2], cc1, cc2);
				w->length = length;
				w->viz_flux = viz_flux;
				w->wall_type = wall_type;
				w->dead = dead;
				tmp_walls->push_back(w);
				walls.push_back(w);

				xmlNode* w_node = cur->xmlChildrenNode;
				while (w_node != NULL)
				{
					if ((!xmlStrcmp(w_node->name, (const xmlChar*) "transporters1")))
					{
						xmlNode *v_node = w_node->xmlChildrenNode;
						int nv = 0;
						while (v_node != NULL)
						{
							if ((!xmlStrcmp(v_node->name, (const xmlChar*) "val")))
							{
								if (nv >= Cell::NChem())
								{
									{
										stringstream text;
										text
											<< "Exception in Mesh::XMLRead: Too many transporter values given for wall(s). Ignoring remaining values.";
										unique_warning(text.str().c_str());
										break;
									}
								}
								xmlChar* nc = xmlGetProp(v_node, (const xmlChar*) "v");
								if (nc == 0)
								{
									unique_warning("Token \"v\" not found in xmlwrite.cpp at or around line no. 835");
								}

								double v = standardlocale.toDouble((const char*) nc, &ok);
								if (!ok)
									MyWarning::error("Could not convert \"%s\" to double in XMLRead.",
											(const char*) nc);
								w->transporters1[nv++] = v;
								xmlFree(nc);
							}
							v_node = v_node->next;
						}
					}

					if ((!xmlStrcmp(w_node->name, (const xmlChar*) "transporters2")))
					{
						xmlNode* v_node = w_node->xmlChildrenNode;
						int nv = 0;
						while (v_node != NULL)
						{
							if ((!xmlStrcmp(v_node->name, (const xmlChar*) "val")))
							{
								if (nv >= Cell::NChem())
								{
									stringstream text;
									text
										<< "Exception in Mesh::XMLRead: Too many transporter values given for wall(s). Ignoring remaining values.";
									unique_warning(text.str().c_str());
									break;
								}

								xmlChar* nc = xmlGetProp(v_node, (const xmlChar*) "v");

								if (nc == 0)
								{
									unique_warning("Token \"v\" not found in xmlwrite.cpp at or around line no. 861");
								}

								double v = standardlocale.toDouble((const char*) nc, &ok);
								if (!ok)
									MyWarning::error("Could not convert \"%s\" to double in XMLRead.",
											(const char *) nc);

								w->transporters2[nv++] = v;
								xmlFree(nc);
							}
							v_node = v_node->next;
						}
					}

					/*  if ((!xmlStrcmp(w_node->name, (const xmlChar* )"apoplast"))) {

					 xmlNode *v_node = w_node->xmlChildrenNode;
					 int nv=0;
					 while (v_node!=NULL) {

					 if ((!xmlStrcmp(v_node->name, (const xmlChar* )"val"))) {
					 if (nv>=Cell::NChem()) {
					 {
					 stringstream text;
					 text << "Exception in Mesh::XMLRead: Too many transporter values given for wall(s). Ignoring remaining values.";

					 unique_warning(text.str().c_str());
					 break;
					 }
					 }
					 xmlChar* nc = xmlGetProp(v_node, (const xmlChar* ) "v");

					 if (nc==0) {
					 unique_warning("Token \"v\" not found in xmlwrite.cpp at or around line no. 887");
					 }

					 double v = standardlocale.toDouble((const char *)nc, &ok);
					 if (!ok) MyWarning::error("Could not convert \"%s\" to double in XMLRead.",(const char *)nc);

					 w->apoplast[nv++]=v;
					 xmlFree(nc);
					 }
					 v_node = v_node->next;
					 }
					 }*/
					w_node = w_node->next;
				}
			}
			cur = cur->next;
		}
	}
}


void Mesh::XMLReadWallsToCells(xmlNode* root, vector<Wall*>* tmp_walls)
{
	// Add the walls to the cells (do this after reading the walls; read walls after reading cells...)
	// 1. Read Nodes
	// 2. Read Cells
	// 3. Read Walls
	// 4. Read Walls into Cells

	xmlNode* cur = root->xmlChildrenNode;
	int ci = 0; // cell index
	while (cur != NULL)
	{
		if ((!xmlStrcmp(cur->name, (const xmlChar*) "cell"))
				|| (!xmlStrcmp(cur->name, (const xmlChar*) "boundary_polygon")))
		{
			vector<int> tmp_walls_ind;
			xmlNode* n = cur->xmlChildrenNode;
			while (n != NULL)
			{

				if ((!xmlStrcmp(n->name, (const xmlChar*) "wall")))
				{
					xmlChar* nc = xmlGetProp(n, BAD_CAST "w");
					if (nc == 0)
					{
						unique_warning("Token \"w\" not found in xmlwrite.cpp at or around line no. 931");
					}
					tmp_walls_ind.push_back(atoi((char *) nc));
					xmlFree(nc);
				}
				n = n->next;
			}

			if (!xmlStrcmp(cur->name, (const xmlChar*) "boundary_polygon"))
			{
				int nwalls = tmp_walls_ind.size();
				for (int i = 0; i < nwalls; i++)
				{
					boundary_polygon->walls.push_back((*tmp_walls)[tmp_walls_ind[i]]);
				}
			}
			else
			{
				int nwalls = tmp_walls_ind.size();
				for (int i = 0; i < nwalls; i++)
				{
					cells[ci]->walls.push_back((*tmp_walls)[tmp_walls_ind[i]]);
				}
				ci++;
			}
		}
		cur = cur->next;
	}
}

void Mesh::XMLReadNodeSetsToNodes(xmlNode* root)
{
	xmlNode* cur = root->xmlChildrenNode;
	int ci = 0; // cell index
	while (cur != NULL)
	{
		if ((!xmlStrcmp(cur->name, (const xmlChar*) "node")))
		{
			xmlNode* n = cur->xmlChildrenNode;
			while (n != NULL)
			{
				xmlChar* nc = xmlGetProp(n, BAD_CAST "nodeset");
				if (nc != 0)
				{
					int nodeset_n = atoi((char *) nc);
					nodes[ci]->node_set = node_sets[nodeset_n];
					xmlFree(nc);
				}
				else
				{
					nodes[ci]->node_set = 0;
				}
				n = n->next;
			}
			ci++;
		}
		cur = cur->next;
	}
}


void Mesh::XMLReadNodeSets(xmlNode* root)
{
	for (vector<NodeSet*>::iterator i = node_sets.begin(); i != node_sets.end(); i++)
	{
		delete *i;
	}
	node_sets.clear();
	xmlNode *cur = root->xmlChildrenNode;
	while (cur != NULL)
	{
		NodeSet* new_nodeset = 0;
		if ((!xmlStrcmp(cur->name, (const xmlChar*) "nodeset")))
		{
			new_nodeset = new NodeSet();
			node_sets.push_back(new_nodeset);
		}
		if (new_nodeset == 0)
		{
			cur = cur->next;
			continue;
		}
		new_nodeset->XMLRead(cur, this);
		cur = cur->next;
	}
}


void Mesh::XMLReadCells(xmlNode* root)
{
	for (vector<Cell*>::iterator i = cells.begin(); i != cells.end(); i++)
	{
		delete *i;
	}
	cells.clear();
	Cell::NCells() = 0;
	if (boundary_polygon)
	{
		delete boundary_polygon;
		boundary_polygon = 0;
	}
	xmlNode* cur = root->xmlChildrenNode;
	while (cur != NULL)
	{

		Cell *new_cell = 0;

		if ((!xmlStrcmp(cur->name, (const xmlChar*) "cell")))
		{
			new_cell = new Cell(0, 0);
			new_cell->m = this;
			cells.push_back(new_cell);
		}
		else
		{
			if ((!xmlStrcmp(cur->name, (const xmlChar*) "boundary_polygon")))
			{
				new_cell = boundary_polygon = new BoundaryPolygon(0, 0);
				boundary_polygon->m = this;
			}
		}
		if (new_cell == 0)
		{
			cur = cur->next;
			continue;
		}
		new_cell->XMLRead(cur);
		cur = cur->next;
	}
}
