# Supplementary material for: Putting Theory to the Test: Which Regulatory Mechanisms Can Drive Realistic Growth of a Root?
Source: PLoS Comput Biol. 2014 Oct 30;10(10):e1003910. doi: 10.1371/journal.pcbi.1003910 (PMC4214622; doi:10.1371/journal.pcbi.1003910)
Supplement: Dataset S1 — Model code. All changed (w.r.t. the public VirtualLeaf code on http://virtualleaf.googlecode.com) C++ class files (.h for header and.cpp for implementation files): Cell.h, Cell.cpp, CellBase.h, CellBase.cpp, Mesh.h, Mesh.cpp, WallBase.h, WallBase.cpp, Wortel.h, and Wortel.cpp. The last one (the model ‘plugin’) contains a detailed and structured collection of code blocks for all 12 models used in this study. Moreover, input xml files are also needed for model simulation and 3 versions are supplied: Wortel(1).xml (for models 1–8,10,11), Wortel(2).xml (for model 9), and Wortel(3).xml (for model 12). They specify the typical parameter values for the numerical integration and Monte Carlo methods, input/output behaviour, as well as some kinetic constants in the header of the file. This is followed by the list of nodes, cells and walls of the cellular grid including their geometrical and biochemical attributes. (ZIP) [file pcbi.1003910.s001.zip › Mesh.h]

#ifndef MESH_H_INCLUDED
#define MESH_H_INCLUDED
/*
 *  This file is part of the VirtualLeaf.
 *
 *  VirtualLeaf is free software: you can redistribute it and/or modify
 *  it under the terms of the GNU General Public License as published by
 *  the Free Software Foundation, either version 3 of the License, or
 *  (at your option) any later version.
 *
 *  VirtualLeaf is distributed in the hope that it will be useful,
 *  but WITHOUT ANY WARRANTY; without even the implied warranty of
 *  MERCHANTABILITY or FITNESS FOR A PARTICULAR PURPOSE.  See the
 *  GNU General Public License for more details.
 *
 *  You should have received a copy of the GNU General Public License
 *  along with the VirtualLeaf.  If not, see <http://www.gnu.org/licenses/>.
 *
 *  Copyright 2010 Roeland Merks.
 *  Copyright 2011-14 Dirk De Vos, Jan Broeckhove, UA/CoMP.
 */

/**
 * @file
 * Interface for Mesh.
 */
#include <string>
#include <algorithm>
#include <vector>
#include <QVector>
#include <QPair>
#include <QTextStream>
#include <QGraphicsScene>
#include "util/unique_queue.h"
#include "bio/Cell.h"
#include "bio/BoundaryPolygon.h"
#include "bio/Node.h"
#include "bio/Edge.h"
#include "app/SimPluginInterface.h"
#include "math/ODEIntegratorFactory.h"

static const std::string Mesh_header_id("$Id$");

/**
 * Structure of cells; key data structure.
 */
class Mesh
{
	friend class Cell;
	friend class Node;
	friend class FigureEditor;

public:
    // Data members
    double max_chem;
    std::vector<NodeSet*> node_sets;
//	std::vector<double> myVector;

public:
	Mesh();

	~Mesh();

    std::vector<Cell*> const&       GetCells() const {return cells; }

    unsigned int                    GetCellCount() const { return cells.size(); }

    std::vector<Node*> const&       GetNodes() const { return nodes; }

    unsigned int                    GetNodeCount() const { return nodes.size(); }

    std::list<Wall*> const&         GetWalls() const { return walls; }

    std::vector<NodeSet*> const&    GetNodeSets() const { return node_sets; }

    BoundaryPolygon* const&         GetBoundaryPolygon() const { return boundary_polygon; }

    SimPluginInterface*             GetSimPlugin() { return m_plugin; }

    void                            SetSimPlugin(SimPluginInterface* p) { m_plugin = p; }

    Cell&                           getCell(int i);

    Node&                           getNode(int i) { return *nodes[i]; }

    /// Get simulated time in seconds.
    double                          GetSimTime() const { return m_time; }

    /// Set the simulated time in seconds.
    void                            SetSimTime(double time) { m_time = time; }

    double                          GetArea() const;

    double                          GetMeanArea() const;

	/**
	 * 
	 */
	void ODEFunc(double x, double* y, double* dydx);

	/**
	 * Checks during ODE integration phase (Mesh::ReactDiffuse) if a stationary state was reached and sets Mesh::m_ode_is_stationary accordingly
	 */
	void ODEStationarityInspector(const ODEIntegratorState& state);

	/**
	 * Returns true if the ODE solved reaction/diffusion phase could be considered stationary.
	 */
	bool IsODEStationary() const { return m_ode_is_stationary; }

	void Clean();

	Cell& EllipticCell(double xc, double yc, double ra, double rb, int nnodes =10, double rotation =0.0);

	Cell& CircularCell(double xc, double yc, double r, int nnodes =10) { return EllipticCell(xc, yc, r, r, nnodes, 0); }

	Cell& LeafPrimordium(int n, double pet_length);

	Cell& LeafPrimordium2(int n);

	Cell* RectangularCell(Vector ll, Vector ur, double rotation =0.0);

	void CellFiles(Vector ll, Vector ur);


	int size() { return cells.size(); }

	int nnodes() { return nodes.size(); }

    void DoCellHouseKeeping();

	double DisplaceNodes();

	void BoundingBox(Vector& LowerLeft, Vector& UpperRight);

	int NEqs() const;

    void IncreaseCellCapacityIfNecessary();

	void ReserveMoreCells(int n);

	void SetBaseArea();

	void PrintQueue(std::ostream& os);

	void InsertNodes();

	void Clear();

	void ReactDiffuse(double delta_t =1.0);

	double SumChemical(int ch);

	void SetChemical(int ch, double value);

	/// used for interacting with ODE-solvers (e.g. NRCRungeKutta)
	void setValues(double x, double* y);

	void getValues(double* values);

	/// Calculates derivatives of all variables to pass to ODESolver.
	void Derivatives(double* derivs);

	void DrawBoundary(QGraphicsScene *c) { boundary_polygon->Draw(c); }

	void DrawNodes(QGraphicsScene *c) const;

	void XMLReadGeometry(const xmlNode* root_node);

	void XMLReadNodes(xmlNode* cur);

	void XMLReadCells(xmlNode* cur);

	void XMLReadWalls(xmlNode* cur, std::vector<Wall*>* tmp_cells);

	void XMLReadWallsToCells(xmlNode* root, std::vector<Wall*>* tmp_walls);

	void XMLReadNodeSets(xmlNode* root);

	void XMLReadNodeSetsToNodes(xmlNode* root);

	void PerturbChem(int chemnum, double range);

	void CleanUpCellNodeLists();

	void CleanUpWalls();

	void CutAwayBelowLine(Vector startpoint, Vector endpoint);

	void CutAwaySAM();

	void RepairBoundaryPolygon();

	void Rotate(double angle, Vector center);

	void PrintWallList();

	void TestIllegalWalls();

	Vector FirstConcMoment(int chem);

  	Vector Centroid() { return boundary_polygon->Centroid(); }

	Vector Offset() { return boundary_polygon->Offset(); }

	double Factor() { return boundary_polygon->Factor(); }

    void DeleteLooseWalls();

	void FitLeafToCanvas(double width, double height);

	void AddNodeSet(NodeSet* node_set) { node_sets.push_back(node_set); }

	void CleanChemicals(const std::vector<double>& clean_chem);

	void CleanTransporters(const std::vector<double>& clean_transporters);

	void RandomizeChemicals(const std::vector<double>& max_chem, const std::vector<double>& max_transporters);

	double CalcProtCellsWalls(int ch) const;

	void SettoInitVals();

	QVector<qreal> VertexAngles();

	QVector<QPair<qreal, int> > VertexAnglesValues();

	QString ModelDescriptor() { return m_plugin ? QString::fromStdString(m_plugin->ModelDescriptor()) : QString("undefined"); }

	double Compactness(double* res_compactness =0, double* res_area =0, double* res_cell_area =0, double* hull_circumference =0);

	void CSVExportCellData(QTextStream &csv_stream) const;

	void CSVExportWallData(QTextStream &csv_stream) const;

	void CSVExportMeshData(QTextStream &csv_stream);
  
    Node* findNextBoundaryNode(Node*);

	Cell* InsertCell(QList<Node*> nodes);

	std::vector<Wall*> InsertWall(QList<Node*> nodes);

    template< typename Op> void ForEachCell(Op f, bool include_border_cells = true)
    {
        for (std::vector<Cell*>::iterator i = cells.begin(); i != cells.end(); i++)
        {
            if ( include_border_cells || ((*i)->Boundary() == Cell::None) ) { f(*i); }
        }
    }

    template<class Op> void ForEachWall(Op f) { for_each(walls.begin(), walls.end(), f); }

    template<class Op> void ForEachNode(Op f) { for_each(nodes.begin(), nodes.end(), f); }

    // if the amount of cells might increase, during looping, use this template
    template<class Op> void LoopCurrentCells(Op f)
    {
        std::vector<Cell*> current_cells = cells;
        for (std::vector<Cell *>::iterator i = current_cells.begin(); i != current_cells.end(); i++)
        {
            f(**i);
        }
    }

    template<class Op> void RandomlyLoopNodes(Op f)
    {
        MyUrand r(shuffled_nodes.size());
        random_shuffle(shuffled_nodes.begin(), shuffled_nodes.end(), r);
        for (std::vector<Node*>::const_iterator i = shuffled_nodes.begin(); i != shuffled_nodes.end(); i++)
        {
            f(*shuffled_nodes[*i]);
        }
    }

    template<class Op> void RandomlyLoopCells(Op f)
    {
        MyUrand r(shuffled_cells.size());
        random_shuffle(shuffled_cells.begin(), shuffled_cells.end(), r);
        for (std::vector<Cell*>::const_iterator i = shuffled_cells.begin(); i != shuffled_cells.end(); i++)
        {
            f(*shuffled_cells[*i]);
        }
    }

    template<class Op> void cell_index_adapter(Op f, int i)
    {
        f(cells[i]);
    }

 private:
    double                  m_time;
	std::vector<Cell*> 		cells;
	std::vector<Node*> 		nodes;
	std::list<Wall*> 		walls;
	std::vector<Node*> 		shuffled_nodes;
	std::vector<Cell*> 		shuffled_cells;
	unique_queue<Edge> 	    node_insertion_queue;
	BoundaryPolygon* 	    boundary_polygon;
	SimPluginInterface*     m_plugin;
    bool                    m_ode_is_stationary;

    void AddNodeToCell(Cell* c, Node* n, Node* nb1, Node* nb2);

	void AddNodeToCellAtIndex(Cell* c, Node* n, Node* nb1, Node* nb2, std::list<Node*>::iterator ins_pos);

	void InsertNode(Edge& e);

	Node* AddNode(Node* n);

	Cell* AddCell(Cell* c);

	void CircumCircle(double x1, double y1, double x2, double y2, double x3, double y3, double* xc, double* yc, double* r);
};

#endif // end_of_include_guard
