# Supplementary material for: Putting Theory to the Test: Which Regulatory Mechanisms Can Drive Realistic Growth of a Root?
Source: PLoS Comput Biol. 2014 Oct 30;10(10):e1003910. doi: 10.1371/journal.pcbi.1003910 (PMC4214622; doi:10.1371/journal.pcbi.1003910)
Supplement: Dataset S1 — Model code. All changed (w.r.t. the public VirtualLeaf code on http://virtualleaf.googlecode.com) C++ class files (.h for header and.cpp for implementation files): Cell.h, Cell.cpp, CellBase.h, CellBase.cpp, Mesh.h, Mesh.cpp, WallBase.h, WallBase.cpp, Wortel.h, and Wortel.cpp. The last one (the model ‘plugin’) contains a detailed and structured collection of code blocks for all 12 models used in this study. Moreover, input xml files are also needed for model simulation and 3 versions are supplied: Wortel(1).xml (for models 1–8,10,11), Wortel(2).xml (for model 9), and Wortel(3).xml (for model 12). They specify the typical parameter values for the numerical integration and Monte Carlo methods, input/output behaviour, as well as some kinetic constants in the header of the file. This is followed by the list of nodes, cells and walls of the cellular grid including their geometrical and biochemical attributes. (ZIP) [file pcbi.1003910.s001.zip › WallBase.cpp]

/*
 *  This file is part of the VirtualLeaf.
 *
 *  VirtualLeaf is free software: you can redistribute it and/or modify
 *  it under the terms of the GNU General Public License as published by
 *  the Free Software Foundation, either version 3 of the License, or
 *  (at your option) any later version.
 *
 *  VirtualLeaf is distributed in the hope that it will be useful,
 *  but WITHOUT ANY WARRANTY; without even the implied warranty of
 *  MERCHANTABILITY or FITNESS FOR A PARTICULAR PURPOSE.  See the
 *  GNU General Public License for more details.
 *
 *  You should have received a copy of the GNU General Public License
 *  along with the Virtual Leaf.  If not, see <http://www.gnu.org/licenses/>.
 *
 *  Copyright 2010 Roeland Merks.
 *  Copyright 2011-14 Dirk De Vos, Jan Broeckhove, UA/CoMP.
 */
/**
 * @file
 * Implementation for WallBase.
 */
#include <string>
#include <list>
#include <ostream>
#include <fstream>
#include <sstream>
#include "util/log_debug.h"
#include "util/Parameter.h"
#include "util/warning.h"
#include "bio/Wall.h"
#include "bio/Node.h"
#include "bio/Mesh.h"
#include "bio/WallBase.h"
#include "bio/ApoplastItem.h"

static const std::string WallBase_module_id("$Id$");

using std::list;
using std::stringstream;
using std::ostream;

namespace {
	const double Pi=3.1415926535897932384626433832795028841971693993751058209749445923078164062862089986280348253421170676;
}

int WallBase::nwalls=0;

ostream& WallBase::print(ostream& os) const
{
	os << "{ " << n1->Index() << "->" << n2->Index() << ", " << c1->Index() << " | " << c2->Index() << "} ";
	return os;
}


ostream& operator<<(ostream& os, const WallBase& w)
{
	w.print(os);
	return os;
}


WallBase::WallBase(Node* sn1, Node* sn2, CellBase* sc1, CellBase* sc2)
{
	if (sc1==sc2)
	{
		VL_DEBUG() << "Attempting to build a wall between identical cells: " << sc1->Index() << endl;
	}

	c1 = sc1;
	c2 = sc2;
	n1 = sn1;
	n2 = sn2;
	transporters1 = new double[CellBase::NChem()];
	transporters2 = new double[CellBase::NChem()];
	new_transporters1 = new double[CellBase::NChem()];
	new_transporters2 = new double[CellBase::NChem()];
	for(	int i=0;i<CellBase::NChem();i++)
	{
		transporters1[i] = transporters2[i] = new_transporters1[i] = new_transporters2[i] = 0.;
	}
	apoplast = new double[CellBase::NChem()];

	SetLength();
	// to visualize flux through WallBase
	viz_flux = 0;
	dead = false;
	wall_type = Normal;
	wall_index = nwalls++;
	SetWallStrength(sn1,sn2);//WORTEL
	SetWallStrain(0);//WORTEL
}

void WallBase::SetWallStrength(Node* nn1, Node* nn2)//WORTEL
{
	Vector ref(1., 0., 0.);
	Vector tot1(*nn1);
	Vector tot2(*nn2);
	Vector tot3 = tot1 - tot2;
	
	double t2 = tot3.SignedAngle(ref);
	if ( ( t2 > (-Pi * 3 / 4) && t2 <= (-Pi / 4) ) || ( t2 > (Pi / 4) && t2 <= (Pi * 3 / 4) ) )
	{
		wall_strength = 1.;
	}
	else
	{
		wall_strength = 5.;
	}
}

void WallBase::CopyWallContents(const WallBase& src)
{
	for (int i = 0; i < CellBase::NChem(); i++)
	{
		if (transporters1)
		{
			transporters1[i] = src.transporters1[i];
		}
		if (transporters2)
		{
			transporters2[i] = src.transporters2[i];
		}
		if (new_transporters1)
		{
			new_transporters1[i] = src.new_transporters1[i];
		}
		if (new_transporters2)
		{
			new_transporters2[i] = src.new_transporters2[i];
		}
		if (apoplast)
		{
		        apoplast[i]=src.apoplast[i];
		}
	}
	dead = src.dead;
	wall_type = src.wall_type;
	wall_strength = src.wall_strength;//DDV2012
	wall_strain = src.wall_strain;//DDV2012
}


void WallBase::SwapWallContents(WallBase* src)
{
	for (int i = 0; i < CellBase::NChem(); i++)
	{
		if (transporters1)
		{
			double tmp;
			tmp = src->transporters1[i];
			src->transporters1[i] = transporters1[i];
			transporters1[i] = tmp;

		}
		if (transporters2)
		{
			double tmp;
			tmp = src->transporters2[i];
			src->transporters2[i] = transporters2[i];
			transporters2[i] = tmp;
		}
		if (new_transporters1)
		{
			double tmp;
			tmp = src->new_transporters1[i];
			src->new_transporters1[i] = new_transporters1[i];
			new_transporters1[i] = tmp;
		}
		if (new_transporters2)
		{
			double tmp;
			tmp = src->new_transporters2[i];
			src->new_transporters2[i] = new_transporters2[i];
			new_transporters2[i] = tmp;
		}
		if (apoplast)
		{
		        double tmp;
  		        tmp=src->apoplast[i];
		        src->apoplast[i]=apoplast[i];
		        apoplast[i]=tmp;
		}
	}
	bool tmp_bool;
	tmp_bool = src->dead;
	src->dead = dead;
	dead = tmp_bool;

	WallType tmp_wall_type;
	tmp_wall_type = src->wall_type;
	src->wall_type = wall_type;
	wall_type = tmp_wall_type;

}


bool WallBase::SAM_P()
{
	return N1()->sam || N2()->sam;
}


void WallBase::SetLength()
{
	// Step 1: find the path of nodes leading along the WallBase.
	// A WallBase often represents a curved cell wall: we want the total
	// length _along_ the wall here...
	// Locate first and second nodes of the edge in Cell's list of nodes
	list<Node *>::const_iterator first_node_edge = find(c1->nodes.begin(), c1->nodes.end(), n1);
	list<Node *>::const_iterator second_node_edge_plus_1 = ++find(c1->nodes.begin(), c1->nodes.end(), n2);
	// wrap around
	if (second_node_edge_plus_1 == c1->nodes.end())
	{
		second_node_edge_plus_1 = c1->nodes.begin();
	}
	length = 0.;

	// Now, walk to the second node of the edge in the list of nodes
	stringstream deb_str;
	for (list<Node*>::const_iterator n = (++first_node_edge == c1->nodes.end() ? c1->nodes.begin() : first_node_edge);
	n!=second_node_edge_plus_1;
	(++n == c1->nodes.end()) ? (n=c1->nodes.begin()):n )
	{
		list<Node *>::const_iterator prev_n = n;
		if (prev_n==c1->nodes.begin()) prev_n=c1->nodes.end();
		--prev_n;
		// Note that Node derives from a Vector, so we can do vector calculus as defined in vector.h
		deb_str << "[ " << (*prev_n)->index << " to " << (*n)->index << "]";
		length += (*(*prev_n) - *(*n)).Norm();
	}
}


void WallBase::CorrectTransporters(double orig_length)
{
	double length_factor = length / orig_length;
	for (int ch = 0; ch < CellBase::NChem(); ch++)
	{
		transporters1[ch] *= length_factor;
		transporters2[ch] *= length_factor;
		new_transporters1[ch] *= length_factor;
		new_transporters2[ch] *= length_factor;
	}
}


Vector WallBase::VizFlux()
{
	return viz_flux * ((*n2) - (*n1)).Normalised().Perp2D();
}


void WallBase::SetTransToNewTrans()
{
	for (int i = 0; i < CellBase::NChem(); i++)
	{
		transporters1[i] = new_transporters1[i];
		transporters2[i] = new_transporters2[i];
	}
}


Vector WallBase::getWallVector(CellBase* c)
{
	if (c == c1)
	{
		return (Vector(*n2) - Vector(*n1));
	}
	else
	{
		return (Vector(*n1) - Vector(*n2));
	}
}


Vector WallBase::getInfluxVector(CellBase* c)
{
	if (c == c1)
	{
		return (Vector(*n2) - Vector(*n1)).Normalised().Perp2D();
	}
	else
	{
		return (Vector(*n1) - Vector(*n2)).Normalised().Perp2D();
	}
}


/**
 * Test if this wall intersects with division plane p1 -> p2.
 * Algorithm of http://local.wasp.uwa.edu.au/~pbourke/geometry/lineline2d/
 */
bool WallBase::IntersectsWithDivisionPlaneP(const Vector& p1, const Vector& p2)
{
	double x1 = n1->x, y1 = n1->y;
	double x2 = n2->x, y2 = n2->y;
	double x3 = p1.x, y3 = p1.y;
	double x4 = p2.x, y4 = p2.y;
	double ua = ((x4 - x3) * (y1 - y3) - (y4 - y3) * (x1 - x3)) / ((y4 - y3) * (x2 - x1) - (x4 - x3) * (y2 - y1));

	// If ua is between 0 and 1, line p1 intersects the line segment
	bool intersect = false;
	if (ua >= 0. && ua <= 1.)
	{
		intersect = true;
	}
	return intersect;
}
