# Supplementary material for: Putting Theory to the Test: Which Regulatory Mechanisms Can Drive Realistic Growth of a Root?
Source: PLoS Comput Biol. 2014 Oct 30;10(10):e1003910. doi: 10.1371/journal.pcbi.1003910 (PMC4214622; doi:10.1371/journal.pcbi.1003910)
Supplement: Dataset S1 — Model code. All changed (w.r.t. the public VirtualLeaf code on http://virtualleaf.googlecode.com) C++ class files (.h for header and.cpp for implementation files): Cell.h, Cell.cpp, CellBase.h, CellBase.cpp, Mesh.h, Mesh.cpp, WallBase.h, WallBase.cpp, Wortel.h, and Wortel.cpp. The last one (the model ‘plugin’) contains a detailed and structured collection of code blocks for all 12 models used in this study. Moreover, input xml files are also needed for model simulation and 3 versions are supplied: Wortel(1).xml (for models 1–8,10,11), Wortel(2).xml (for model 9), and Wortel(3).xml (for model 12). They specify the typical parameter values for the numerical integration and Monte Carlo methods, input/output behaviour, as well as some kinetic constants in the header of the file. This is followed by the list of nodes, cells and walls of the cellular grid including their geometrical and biochemical attributes. (ZIP) [file pcbi.1003910.s001.zip › WallBase.h]

#ifndef WALLBASE_H_INCLUDED
#define WALLBASE_H_INCLUDED
/*
 *  This file is part of the VirtualLeaf.
 *
 *  VirtualLeaf is free software: you can redistribute it and/or modify
 *  it under the terms of the GNU General Public License as published by
 *  the Free Software Foundation, either version 3 of the License, or
 *  (at your option) any later version.
 *
 *  VirtualLeaf is distributed in the hope that it will be useful,
 *  but WITHOUT ANY WARRANTY; without even the implied warranty of
 *  MERCHANTABILITY or FITNESS FOR A PARTICULAR PURPOSE.  See the
 *  GNU General Public License for more details.
 *
 *  You should have received a copy of the GNU General Public License
 *  along with the VirtualLeaf.  If not, see <http://www.gnu.org/licenses/>.
 *
 *  Copyright 2010 Roeland Merks.
 *  Copyright 2011-14 Dirk De Vos, Jan Broeckhove, UA/CoMP.
 */

/**
 * @file
 * Interface for WallBase.
 */
#include <list>
#include <iostream>
#include <string>
#include <vector>//WORTEL
#include <cmath>//WORTEL
#include "math/Vector.h"
#include "math/sqr.h"//WORTEL
#include "math/tiny.h"//WORTEL
#include "math/random.h"//WORTEL

static const std::string _WallBase_header_id("$Id$");

class Node;
class CellBase;


// warning, touches original sequence
template<class In, class Out> Out duplicates_copy(In first, In last, Out res)
{
	In i = adjacent_find(first, last);
	while (i != last)
	{
		res++ = *i;
		i = adjacent_find(++i, last);
	}
	return res;
}

/**
 * A cell wall, which runs between cell corner points and consists of wall elements.
 */
class WallBase
{
protected:
	friend class CellBase;
	friend class Cell;
	friend class Mesh;
	CellBase* c1;
	CellBase* c2;
	double* transporters1;
	double* transporters2;
	double* new_transporters1;
	double* new_transporters2;

	bool IllegalP()
	{
		return c1 == c2;
	}

	//! The chemicals in the apoplast at this position
	double *apoplast;

	//! Pointers to the wall's corner nodes
	Node* n1;
	Node* n2;
	double length;
	double viz_flux;
	bool dead;
	double wall_strength;//WORTEL
	double wall_strain;//WORTEL

	WallBase()
	{
	}

	enum WallType
	{
		Normal, AuxSource, AuxSink
	};
	static int nwalls;

protected:
	int wall_index;
	WallType wall_type;

public:
	WallBase(Node *sn1, Node *sn2, CellBase *sc1, CellBase *sc2);

	/**
	 * Shallow copy
	 */
	WallBase(const WallBase& src)
	{
		c1 = src.c1;
		c2 = src.c2;
		transporters1 = src.transporters1;
		transporters2 = src.transporters2;
		new_transporters1 = src.new_transporters1;
		new_transporters2 = src.new_transporters2;
		apoplast = src.apoplast;
		n1 = src.n1;
		n2 = src.n2;
		length = src.length;
		viz_flux = src.viz_flux;
		dead = src.dead;
		wall_index = src.wall_index;
		wall_strength = src.wall_strength;//WORTEL
	}

	int Index() const
	{
		return wall_index;
	}

	bool DeadP() const
	{
		return dead;
	}

	void Kill()
	{
		dead = true;
	}

	// deep copying of chemicals and transporters
	void CopyWallContents(const WallBase& src);

	void SwapWallContents(WallBase* src);

	bool is_wall_of_cell_p(const CellBase* c)
	{
		return (c1 == c || c2 == c);
	}

	CellBase* C1() const
	{
		return c1;
	}

	CellBase* C2() const
	{
		return c2;
	}

	Node *N1() const
	{
		return n1;
	}

	Node *N2() const
	{
		return n2;
	}

	void setTransporters1(int ch, double val)
	{
		transporters1[ch] = val;
	}

	void setTransporters2(int ch, double val)
	{
		transporters2[ch] = val;
	}

	void setNewTransporters1(int ch, double val)
	{
		new_transporters1[ch] = val;
	}

	void setNewTransporters2(int ch, double val)
	{
		new_transporters2[ch] = val;
	}

	double Transporters1(int ch)
	{
		return transporters1[ch];
	}

	double Transporters2(int ch)
	{
		return transporters2[ch];
	}

	//! Return true if the WallBase adheres to the SAM (shoot apical meristem)
	bool SAM_P();
	// NB. Not checked. If cell is not found, it returns transporters2[ch]!!
	//inline double getTransporter(int ch, Cell *c) { return c1 == c ? transporters1[ch] : transporters2[ch]; }

	/// Return true if the WallBase is a source of auxin
	bool AuxinSource() const
	{
		return wall_type == AuxSource;
	}

	bool AuxinSink() const
	{
		return wall_type == AuxSink;
	}

	void cycleWallType()
	{
		if (wall_type == Normal)
			wall_type = AuxSource;
		else if (wall_type == AuxSource)
			wall_type = AuxSink;
		else if (wall_type == AuxSink)
		{
			wall_type = Normal;
		}
	}

	// checked version. Use during debugging stage.
	double getTransporter(CellBase* c, int ch) const
	{
		return c1 == c ? transporters1[ch] :
				(c2 == c ? transporters2[ch] : throw "WallBase::getTransporter called with wrong cell");
	}

	void setTransporter(CellBase* c, int ch, double val)
	{
		if (c1 == c)
		{
			transporters1[ch] = val;
		}
		else if (c2 == c)
		{
			transporters2[ch] = val;
		}
		else
		{
			throw "WallBase::setTransporter called with wrong cell";
		}
	}

	inline double getApoplast(int ch) const
        { 
                return apoplast[ch];
        }

	inline void setApoplast(int ch, double val) {
                apoplast[ch] = val;
        }

	CellBase* getOtherCell(CellBase* c)
	{
		return c1 == c ? c2 : c1;
	}

	Vector getInfluxVector(CellBase* c);

	Vector getWallVector(CellBase* c);

	void CorrectTransporters(double orig_length);

	double Length(void)
	{
		return length;
	}

	std::ostream& print(std::ostream& os) const;

	void SetLength();

	void Transport();

	void setVizFlux(double value)
	{
		viz_flux = value;
	}

	/**
	 * Return vector containing the directional flux through the wall.
	 * as defined by the value "viz_flux" which is supplied by the end-user
	 * in the TransportFunction.
	 */
	Vector VizFlux();

	bool IntersectsWithDivisionPlaneP(const Vector& p1, const Vector& p2);

	void SetTransToNewTrans();

	double GetWallStrength() const//WORTEL
	{
		return wall_strength;
	}
	void SetWallStrength(Node* nn1, Node* nn2);//WORTEL

	double GetWallStrain() const//WORTEL
	{
		return wall_strain;
	}
	void SetWallStrain(double wstrain) //WORTEL
	{
		wall_strain = wstrain;
	}
};

std::ostream& operator<<(std::ostream& os, const WallBase& w);

#endif // end_of_include_guard
