# Supplementary material for: Putting Theory to the Test: Which Regulatory Mechanisms Can Drive Realistic Growth of a Root?
Source: PLoS Comput Biol. 2014 Oct 30;10(10):e1003910. doi: 10.1371/journal.pcbi.1003910 (PMC4214622; doi:10.1371/journal.pcbi.1003910)
Supplement: Dataset S1 — Model code. All changed (w.r.t. the public VirtualLeaf code on http://virtualleaf.googlecode.com) C++ class files (.h for header and.cpp for implementation files): Cell.h, Cell.cpp, CellBase.h, CellBase.cpp, Mesh.h, Mesh.cpp, WallBase.h, WallBase.cpp, Wortel.h, and Wortel.cpp. The last one (the model ‘plugin’) contains a detailed and structured collection of code blocks for all 12 models used in this study. Moreover, input xml files are also needed for model simulation and 3 versions are supplied: Wortel(1).xml (for models 1–8,10,11), Wortel(2).xml (for model 9), and Wortel(3).xml (for model 12). They specify the typical parameter values for the numerical integration and Monte Carlo methods, input/output behaviour, as well as some kinetic constants in the header of the file. This is followed by the list of nodes, cells and walls of the cellular grid including their geometrical and biochemical attributes. (ZIP) [file pcbi.1003910.s001.zip › Wortel(1).xml]

<?xml version="1.0" encoding="UTF-8"?>
<leaf name="/export/home/ddevos/vleaf2_workspace/leaf.004320.xml" date="Mon Nov  5 20:18:49 2014" simtime="0000">
  <parameter> 
    	<!-- Model Choice -->
    <par name="model_choice" val=":Wortel:rootgrowth1:rootdivision1:Anisotropic2:" /> 		
    	<!-- Visualization -->
    <par name="arrowcolor" val="white"/> 										
    <par name="arrowsize" val="10"/>
    <par name="textcolor" val="red"/>
    <par name="cellnumsize" val="1"/>
    <par name="nodenumsize" val="1"/>
    <par name="node_mag" val="1"/>
    <par name="outlinewidth" val="1"/>
    <par name="cell_outline_color" val="black"/>
    <par name="resize_stride" val="100000"/>
    	<!-- Data export -->
    <par name="export_interval" val="300"/>										
    <par name="export_fn_prefix" val="xxx"/>
    <par name="storage_stride" val="900"/>
    <par name="xml_storage_stride" val="900"/>  
    <par name="datadir" val="vleaf2_workspace/"/>
    <par name="movie" val="false"/>
    	<!-- Cell mechanics -->
    <par name="T" val="0.03"/>
    <par name="lambda_length" val="0.2"/>
    <par name="yielding_threshold" val="100"/>
    <par name="lambda_celllength" val="0"/>
    <par name="target_length" val="6"/>
    <par name="cell_expansion_rate" val="0"/>
    <par name="cell_div_expansion_rate" val="0"/>
    <par name="auxin_dependent_growth" val="false"/>
    <par name="mc_stepsize" val="4"/>
    <par name="mc_cell_stepsize" val="4"/>
    <par name="energy_threshold" val="0.2"/>
    <par name="bend_lambda" val="0"/>
    <par name="alignment_lambda" val="0"/>
    <par name="rel_cell_div_threshold" val="2"/>
    <par name="rel_perimeter_stiffness" val="1"/>
    <par name="collapse_node_threshold" val="0.05"/>
    <par name="morphogen_div_threshold" val="0.2"/>
    <par name="morphogen_expansion_threshold" val="0.01"/>
    <par name="copy_wall" val="true"/>
        <!-- ODE integration -->
    <par name="ode_solver" val="forward_euler"/>									
    <par name="ode_stationarity_check" val="false"/>
    <par name="ode_stationarity_threshold" val="0.001"/>
    <par name="ode_accuracy" val="1e-04"/>
    <par name="dt" val="0.001"/>
    <par name="rd_dt" val="30"/>
    <par name="nit" val="100000"/>
    <par name="maxt" val="1e+06"/>
    <par name="rseed" val="-1"/>
    	<!-- Auxin transport, PIN dynamics -->
    <par name="source" val="0"/>												
    <par name="D">
      <valarray>
        <val v="900."/>
        <val v="0"/>
        <val v="0"/>
        <val v="0"/>
        <val v="0"/>
        <val v="0"/>
        <val v="0"/>
        <val v="0"/>
        <val v="0"/>
        <val v="0"/>
        <val v="0"/>
        <val v="0"/>
        <val v="0"/>
        <val v="0"/>
        <val v="0"/>
      </valarray>
    </par>
    <par name="initval">
      <valarray>
        <val v="10."/> 	<!--auxin-->
        <val v="1."/>  	
        <val v="2."/> 	
        <val v="0"/> 	
        <val v="0"/> 	
        <val v="0"/> 	
        <val v="0"/> 	
        <val v="0"/> 	
        <val v="0"/> 	
        <val v="0"/>
        <val v="0"/>
        <val v="0"/>
        <val v="0"/>
        <val v="0"/>
        <val v="0"/>
      </valarray>
    </par>
    <par name="k1" val="1"/>
    <par name="k2" val="0.3"/>
    <par name="r" val="1"/>
    <par name="kr" val="1"/>
    <par name="km" val="1"/>
    <par name="Pi_tot" val="1"/>
    <par name="transport" val="120."/>
    <par name="ka" val="1"/>
    <par name="pin_prod" val="0"/>
    <par name="pin_prod_in_epidermis" val="0"/>
    <par name="pin_breakdown" val="0"/>
    <par name="pin_breakdown_internal" val="0.001"/>
    <par name="aux1prod" val="1."/>
    <par name="aux1prodmeso" val="1"/>
    <par name="aux1decay" val="5e-04"/>
    <par name="aux1decaymeso" val="0.1"/>
    <par name="aux1transport" val="0.036"/>
    <par name="aux_cons" val="0"/>
    <par name="aux_breakdown" val="3.0e-04"/>
    <par name="kaux1" val="1"/>
    <par name="kap" val="1"/>
    <par name="leaf_tip_source" val="2e+07"/>
    <par name="sam_efflux" val="0.0001"/>
    <par name="sam_auxin" val="10"/>
    <par name="sam_auxin_breakdown" val="0"/>
    <par name="ratio_sink_2_source" val="1." /> 	
    <par name="apoplast_thickness"  val="1.0" />
     	<!-- Wortel model parameter -->
    <par name="k_import" val="60.0" /> 				<!-- Wortel model parameter -->
    <par name="MPF_threshold" val="10.0" />
    <par name="AUX_max_growth" val="10000." /> 	
    <par name="AUX_min_growth" val="0.0" /> 		
    <par name="SPF_threshold" val="5.0" /> 			
    <par name="ratio_cellarea_2_DNA" val="160." /> 	
    <par name="delta_PLDE" val="0.00001" /> 		
    <par name="k_decay_CYCD" val="0.05" /> 			
    <par name="k_SPF" val="5.0" /> 				
    <par name="k_synth_CYCD" val="1.0" /> 			
    <par name="k_decay_CDKA" val="0.0" /> 			
    <par name="k_decay_SPF" val="0.05" /> 			
    <par name="AUX_threshold_CDKB" val="10.0" /> 	
    <par name="k_decay_CDKB" val="0.05" /> 			
    <par name="k_MPF" val="5.0" /> 					
    <par name="k_synth_CDKB" val="2." /> 			
    <par name="AUX_threshold_CYCB" val="10." /> 	
    <par name="k_decay_CYCB" val="0.05" /> 			
    <par name="k_synth_CYCB" val="2.0" /> 			
    <par name="k_decay_MPF" val="0.05" /> 			
    	<!-- Meinhardt model -->
    <par name="constituous_expansion_limit" val="16"/>					
    <par name="vessel_inh_level" val="1"/>
    <par name="vessel_expansion_rate" val="0.25"/>
    <par name="d" val="0"/>
    <par name="e" val="0"/>
    <par name="f" val="0"/>
    <par name="c" val="0"/>
    <par name="mu" val="0"/>
    <par name="nu" val="0"/>
    <par name="rho0" val="0"/>
    <par name="rho1" val="0"/>
    <par name="c0" val="0"/>
    <par name="gamma" val="0"/>
    <par name="eps" val="0"/>
    	<!-- Miscellaneous -->
    <par name="van3prod" val="0.002"/>									
    <par name="van3autokat" val="0.1"/>
    <par name="van3sat" val="10"/>
    <par name="k2van3" val="0.3"/>    
    <par name="k">
      <valarray>
        <val v="0"/>
        <val v="0"/>
        <val v="0"/>
        <val v="0"/>
        <val v="0"/>
        <val v="0"/>
        <val v="0"/>
        <val v="0"/>
        <val v="0"/>
        <val v="0"/>
        <val v="0"/>
        <val v="0"/>
        <val v="0"/>
        <val v="0"/>
        <val v="0"/>
      </valarray>
    </par>
    <par name="i1" val="0"/>
    <par name="i2" val="0"/>
    <par name="i3" val="0"/>
    <par name="i4" val="0"/>
    <par name="i5" val="0"/>
    <par name="s1" val=""/>
    <par name="s2" val=""/>
    <par name="s3" val=""/>
    <par name="b1" val="false"/>
    <par name="b2" val="false"/>
    <par name="b3" val="false"/>
    <par name="b4" val="false"/>
    <par name="dir1" val="."/>
    <par name="dir2" val="."/>
  </parameter>
  <nodes n="117" target_length="3.09017">
    <node x="0" y="0" fixed="true" boundary="true" sam="false"/>
    <node x="16" y="0" fixed="true" boundary="true" sam="false"/>
    <node x="32" y="0" fixed="true" boundary="true" sam="false"/>
    <node x="40" y="0" fixed="true" boundary="true" sam="false"/>
    <node x="48" y="0" fixed="true" boundary="true" sam="false"/>
    <node x="56" y="0" fixed="true" boundary="true" sam="false"/>
    <node x="64" y="0" fixed="true" boundary="true" sam="false"/>
    <node x="72" y="0" fixed="true" boundary="true" sam="false"/>
    <node x="80" y="0" fixed="true" boundary="true" sam="false"/>
    <node x="88" y="0" fixed="true" boundary="true" sam="false"/>
    <node x="96" y="0" fixed="true" boundary="true" sam="false"/>
    <node x="112" y="0" fixed="true" boundary="true" sam="false"/>
    <node x="128" y="0" fixed="true" boundary="true" sam="false"/>
    <node x="0" y="60" fixed="true" boundary="true" sam="false"/>
    <node x="16" y="60" fixed="true" boundary="false" sam="false"/>
    <node x="32" y="60" fixed="true" boundary="false" sam="false"/>
    <node x="40" y="60" fixed="true" boundary="false" sam="false"/>
    <node x="48" y="60" fixed="true" boundary="false" sam="false"/>
    <node x="56" y="60" fixed="true" boundary="false" sam="false"/>
    <node x="64" y="60" fixed="true" boundary="false" sam="false"/>
    <node x="72" y="60" fixed="true" boundary="false" sam="false"/>
    <node x="80" y="60" fixed="true" boundary="false" sam="false"/>
    <node x="88" y="60" fixed="true" boundary="false" sam="false"/>
    <node x="96" y="60" fixed="true" boundary="false" sam="false"/>
    <node x="112" y="60" fixed="true" boundary="false" sam="false"/>
    <node x="128" y="60" fixed="true" boundary="true" sam="false"/>
    <node x="0" y="120" fixed="false" boundary="true" sam="false"/>
    <node x="16" y="120" fixed="false" boundary="false" sam="false"/>
    <node x="32" y="120" fixed="false" boundary="false" sam="false"/>
    <node x="40" y="120" fixed="false" boundary="false" sam="false"/>
    <node x="48" y="120" fixed="false" boundary="false" sam="false"/>
    <node x="56" y="120" fixed="false" boundary="false" sam="false"/>
    <node x="64" y="120" fixed="false" boundary="false" sam="false"/>
    <node x="72" y="120" fixed="false" boundary="false" sam="false"/>
    <node x="80" y="120" fixed="false" boundary="false" sam="false"/>
    <node x="88" y="120" fixed="false" boundary="false" sam="false"/>
    <node x="96" y="120" fixed="false" boundary="false" sam="false"/>
    <node x="112" y="120" fixed="false" boundary="false" sam="false"/>
    <node x="128" y="120" fixed="false" boundary="true" sam="false"/>
    <node x="0" y="144" fixed="false" boundary="true" sam="false"/>
    <node x="16" y="144" fixed="false" boundary="false" sam="false"/>
    <node x="32" y="144" fixed="false" boundary="false" sam="false"/>
    <node x="40" y="144" fixed="false" boundary="false" sam="false"/>
    <node x="48" y="144" fixed="false" boundary="false" sam="false"/>
    <node x="56" y="144" fixed="false" boundary="false" sam="false"/>
    <node x="64" y="144" fixed="false" boundary="false" sam="false"/>
    <node x="72" y="144" fixed="false" boundary="false" sam="false"/>
    <node x="80" y="144" fixed="false" boundary="false" sam="false"/>
    <node x="88" y="144" fixed="false" boundary="false" sam="false"/>
    <node x="96" y="144" fixed="false" boundary="false" sam="false"/>
    <node x="112" y="144" fixed="false" boundary="false" sam="false"/>
    <node x="128" y="144" fixed="false" boundary="true" sam="false"/>
    <node x="0" y="168" fixed="false" boundary="true" sam="false"/>
    <node x="16" y="168" fixed="false" boundary="false" sam="false"/>
    <node x="32" y="168" fixed="false" boundary="false" sam="false"/>
    <node x="40" y="168" fixed="false" boundary="false" sam="false"/>
    <node x="48" y="168" fixed="false" boundary="false" sam="false"/>
    <node x="56" y="168" fixed="false" boundary="false" sam="false"/>
    <node x="64" y="168" fixed="false" boundary="false" sam="false"/>
    <node x="72" y="168" fixed="false" boundary="false" sam="false"/>
    <node x="80" y="168" fixed="false" boundary="false" sam="false"/>
    <node x="88" y="168" fixed="false" boundary="false" sam="false"/>
    <node x="96" y="168" fixed="false" boundary="false" sam="false"/>
    <node x="112" y="168" fixed="false" boundary="false" sam="false"/>
    <node x="128" y="168" fixed="false" boundary="true" sam="false"/>
    <node x="0" y="192" fixed="false" boundary="true" sam="false"/>
    <node x="16" y="192" fixed="false" boundary="false" sam="false"/>
    <node x="32" y="192" fixed="false" boundary="false" sam="false"/>
    <node x="40" y="192" fixed="false" boundary="false" sam="false"/>
    <node x="48" y="192" fixed="false" boundary="false" sam="false"/>
    <node x="56" y="192" fixed="false" boundary="false" sam="false"/>
    <node x="64" y="192" fixed="false" boundary="false" sam="false"/>
    <node x="72" y="192" fixed="false" boundary="false" sam="false"/>
    <node x="80" y="192" fixed="false" boundary="false" sam="false"/>
    <node x="88" y="192" fixed="false" boundary="false" sam="false"/>
    <node x="96" y="192" fixed="false" boundary="false" sam="false"/>
    <node x="112" y="192" fixed="false" boundary="false" sam="false"/>
    <node x="128" y="192" fixed="false" boundary="true" sam="false"/>
    <node x="0" y="216" fixed="false" boundary="true" sam="false"/>
    <node x="16" y="216" fixed="false" boundary="false" sam="false"/>
    <node x="32" y="216" fixed="false" boundary="false" sam="false"/>
    <node x="40" y="216" fixed="false" boundary="false" sam="false"/>
    <node x="48" y="216" fixed="false" boundary="false" sam="false"/>
    <node x="56" y="216" fixed="false" boundary="false" sam="false"/>
    <node x="64" y="216" fixed="false" boundary="false" sam="false"/>
    <node x="72" y="216" fixed="false" boundary="false" sam="false"/>
    <node x="80" y="216" fixed="false" boundary="false" sam="false"/>
    <node x="88" y="216" fixed="false" boundary="false" sam="false"/>
    <node x="96" y="216" fixed="false" boundary="false" sam="false"/>
    <node x="112" y="216" fixed="false" boundary="false" sam="false"/>
    <node x="128" y="216" fixed="false" boundary="true" sam="false"/>
    <node x="0" y="240" fixed="false" boundary="true" sam="false"/>
    <node x="16" y="240" fixed="false" boundary="false" sam="false"/>
    <node x="32" y="240" fixed="false" boundary="false" sam="false"/>
    <node x="40" y="240" fixed="false" boundary="false" sam="false"/>
    <node x="48" y="240" fixed="false" boundary="false" sam="false"/>
    <node x="56" y="240" fixed="false" boundary="false" sam="false"/>
    <node x="64" y="240" fixed="false" boundary="false" sam="false"/>
    <node x="72" y="240" fixed="false" boundary="false" sam="false"/>
    <node x="80" y="240" fixed="false" boundary="false" sam="false"/>
    <node x="88" y="240" fixed="false" boundary="false" sam="false"/>
    <node x="96" y="240" fixed="false" boundary="false" sam="false"/>
    <node x="112" y="240" fixed="false" boundary="false" sam="false"/>
    <node x="128" y="240" fixed="false" boundary="true" sam="false"/>
    <node x="0" y="264" fixed="false" boundary="true" sam="false"/>
    <node x="16" y="264" fixed="false" boundary="true" sam="false"/>
    <node x="32" y="264" fixed="false" boundary="true" sam="false"/>
    <node x="40" y="264" fixed="false" boundary="true" sam="false"/>
    <node x="48" y="264" fixed="false" boundary="true" sam="false"/>
    <node x="56" y="264" fixed="false" boundary="true" sam="false"/>
    <node x="64" y="264" fixed="false" boundary="true" sam="false"/>
    <node x="72" y="264" fixed="false" boundary="true" sam="false"/>
    <node x="80" y="264" fixed="false" boundary="true" sam="false"/>
    <node x="88" y="264" fixed="false" boundary="true" sam="false"/>
    <node x="96" y="264" fixed="false" boundary="true" sam="false"/>
    <node x="112" y="264" fixed="false" boundary="true" sam="false"/>
    <node x="128" y="264" fixed="false" boundary="true" sam="false"/>
  </nodes>
  <cells n="96" offsetx="0" offsety="0" magnification="1" base_area="293.893" nchem="9">
    <cell index="0" area="960.0" target_area="960.0" target_length="60" lambda_celllength="0" stiffness="0" fixed="false" pin_fixed="false" at_boundary="true" dead="false" source="false" boundary="None" div_counter="0" cell_type="1">
      <node n="0"/>
      <node n="1"/>
      <node n="14"/>
      <node n="13"/>
      <wall w="0"/>
      <wall w="1"/>
      <wall w="2"/>
      <chem n="9">
        <val v="0.1"/> <!--auxin-->
        <val v="0"/> <!--pin-->
        <val v="2"/> <!--DNA-->
        <val v="0"/> <!--cyclin D-->
        <val v="1000"/> <!--CDKA-->
        <val v="5"/> <!--SPF-->
        <val v="0"/> <!--CDKB-->
        <val v="0"/> <!--cyclin B-->
        <val v="10"/> <!--MPF-->
      </chem>
    </cell>
    <cell index="1" area="960.0" target_area="960.0" target_length="60" lambda_celllength="0" stiffness="0" fixed="false" pin_fixed="false" at_boundary="true" dead="false" source="false" boundary="None" div_counter="0" cell_type="2">
      <node n="1"/>
      <node n="2"/>
      <node n="15"/>
      <node n="14"/>
      <wall w="3"/>
      <wall w="4"/>
      <wall w="5"/>
      <wall w="1"/>
      <chem n="9">
        <val v="0.1"/> <!--auxin-->
        <val v="0"/> <!--pin-->
        <val v="2"/> <!--DNA-->
        <val v="0"/> <!--cyclin D-->
        <val v="1000"/> <!--CDKA-->
        <val v="5"/> <!--SPF-->
        <val v="0"/> <!--CDKB-->
        <val v="0"/> <!--cyclin B-->
        <val v="10"/> <!--MPF-->
      </chem>
    </cell>
    <cell index="2" area="480.0" target_area="480.0" target_length="60" lambda_celllength="0" stiffness="0" fixed="false" pin_fixed="false" at_boundary="true" dead="false" source="false" boundary="None" div_counter="0" cell_type="3">
      <node n="2"/>
      <node n="3"/>
      <node n="16"/>
      <node n="15"/>
      <wall w="6"/>
      <wall w="7"/>
      <wall w="8"/>
      <wall w="4"/>
      <chem n="9">
        <val v="0.1"/> <!--auxin-->
        <val v="0"/> <!--pin-->
        <val v="2"/> <!--DNA-->
        <val v="0"/> <!--cyclin D-->
        <val v="1000"/> <!--CDKA-->
        <val v="5"/> <!--SPF-->
        <val v="0"/> <!--CDKB-->
        <val v="0"/> <!--cyclin B-->
        <val v="10"/> <!--MPF-->
      </chem>
    </cell>
    <cell index="3" area="480.0" target_area="480.0" target_length="60" lambda_celllength="0" stiffness="0" fixed="false" pin_fixed="false" at_boundary="true" dead="false" source="false" boundary="None" div_counter="0" cell_type="4">
      <node n="3"/>
      <node n="4"/>
      <node n="17"/>
      <node n="16"/>
      <wall w="9"/>
      <wall w="10"/>
      <wall w="11"/>
      <wall w="7"/>
      <chem n="9">
        <val v="0.1"/> <!--auxin-->
        <val v="0"/> <!--pin-->
        <val v="2"/> <!--DNA-->
        <val v="0"/> <!--cyclin D-->
        <val v="1000"/> <!--CDKA-->
        <val v="5"/> <!--SPF-->
        <val v="0"/> <!--CDKB-->
        <val v="0"/> <!--cyclin B-->
        <val v="10"/> <!--MPF-->
      </chem>
    </cell>
    <cell index="4" area="480.0" target_area="480.0" target_length="60" lambda_celllength="0" stiffness="0" fixed="false" pin_fixed="false" at_boundary="true" dead="false" source="false" boundary="None" div_counter="0" cell_type="5">
      <node n="4"/>
      <node n="5"/>
      <node n="18"/>
      <node n="17"/>
      <wall w="12"/>
      <wall w="13"/>
      <wall w="14"/>
      <wall w="10"/>
      <chem n="9">
        <val v="0.1"/> <!--auxin-->
        <val v="0"/> <!--pin-->
        <val v="2"/> <!--DNA-->
        <val v="0"/> <!--cyclin D-->
        <val v="1000"/> <!--CDKA-->
        <val v="5"/> <!--SPF-->
        <val v="0"/> <!--CDKB-->
        <val v="0"/> <!--cyclin B-->
        <val v="10"/> <!--MPF-->
      </chem>
    </cell>
    <cell index="5" area="480.0" target_area="480.0" target_length="60" lambda_celllength="0" stiffness="0" fixed="false" pin_fixed="false" at_boundary="true" dead="false" source="false" boundary="None" div_counter="0" cell_type="5">
      <node n="5"/>
      <node n="6"/>
      <node n="19"/>
      <node n="18"/>
      <wall w="15"/>
      <wall w="16"/>
      <wall w="17"/>
      <wall w="13"/>
      <chem n="9">
        <val v="0.1"/> <!--auxin-->
        <val v="0"/> <!--pin-->
        <val v="2"/> <!--DNA-->
        <val v="0"/> <!--cyclin D-->
        <val v="1000"/> <!--CDKA-->
        <val v="5"/> <!--SPF-->
        <val v="0"/> <!--CDKB-->
        <val v="0"/> <!--cyclin B-->
        <val v="10"/> <!--MPF-->
      </chem>
    </cell>
    <cell index="6" area="480.0" target_area="480.0" target_length="60" lambda_celllength="0" stiffness="0" fixed="false" pin_fixed="false" at_boundary="true" dead="false" source="false" boundary="None" div_counter="0" cell_type="5">
      <node n="6"/>
      <node n="7"/>
      <node n="20"/>
      <node n="19"/>
      <wall w="18"/>
      <wall w="19"/>
      <wall w="20"/>
      <wall w="16"/>
      <chem n="9">
        <val v="0.1"/> <!--auxin-->
        <val v="0"/> <!--pin-->
        <val v="2"/> <!--DNA-->
        <val v="0"/> <!--cyclin D-->
        <val v="1000"/> <!--CDKA-->
        <val v="5"/> <!--SPF-->
        <val v="0"/> <!--CDKB-->
        <val v="0"/> <!--cyclin B-->
        <val v="10"/> <!--MPF-->
      </chem>
    </cell>
    <cell index="7" area="480.0" target_area="480.0" target_length="60" lambda_celllength="0" stiffness="0" fixed="false" pin_fixed="false" at_boundary="true" dead="false" source="false" boundary="None" div_counter="0" cell_type="5">
      <node n="7"/>
      <node n="8"/>
      <node n="21"/>
      <node n="20"/>
      <wall w="21"/>
      <wall w="22"/>
      <wall w="23"/>
      <wall w="19"/>
      <chem n="9">
        <val v="0.1"/> <!--auxin-->
        <val v="0"/> <!--pin-->
        <val v="2"/> <!--DNA-->
        <val v="0"/> <!--cyclin D-->
        <val v="1000"/> <!--CDKA-->
        <val v="5"/> <!--SPF-->
        <val v="0"/> <!--CDKB-->
        <val v="0"/> <!--cyclin B-->
        <val v="10"/> <!--MPF-->
      </chem>
    </cell>
    <cell index="8" area="480.0" target_area="480.0" target_length="60" lambda_celllength="0" stiffness="0" fixed="false" pin_fixed="false" at_boundary="true" dead="false" source="false" boundary="None" div_counter="0" cell_type="6">
      <node n="8"/>
      <node n="9"/>
      <node n="22"/>
      <node n="21"/>
      <wall w="24"/>
      <wall w="25"/>
      <wall w="26"/>
      <wall w="22"/>
      <chem n="9">
        <val v="0.1"/> <!--auxin-->
        <val v="0"/> <!--pin-->
        <val v="2"/> <!--DNA-->
        <val v="0"/> <!--cyclin D-->
        <val v="1000"/> <!--CDKA-->
        <val v="5"/> <!--SPF-->
        <val v="0"/> <!--CDKB-->
        <val v="0"/> <!--cyclin B-->
        <val v="10"/> <!--MPF-->
      </chem>
    </cell>
    <cell index="9" area="480.0" target_area="480.0" target_length="60" lambda_celllength="0" stiffness="0" fixed="false" pin_fixed="false" at_boundary="true" dead="false" source="false" boundary="None" div_counter="0" cell_type="7">
      <node n="9"/>
      <node n="10"/>
      <node n="23"/>
      <node n="22"/>
      <wall w="27"/>
      <wall w="28"/>
      <wall w="29"/>
      <wall w="25"/>
      <chem n="9">
        <val v="0.1"/> <!--auxin-->
        <val v="0"/> <!--pin-->
        <val v="2"/> <!--DNA-->
        <val v="0"/> <!--cyclin D-->
        <val v="1000"/> <!--CDKA-->
        <val v="5"/> <!--SPF-->
        <val v="0"/> <!--CDKB-->
        <val v="0"/> <!--cyclin B-->
        <val v="10"/> <!--MPF-->
      </chem>
    </cell>
    <cell index="10" area="960.0" target_area="960.0" target_length="60" lambda_celllength="0" stiffness="0" fixed="false" pin_fixed="false" at_boundary="true" dead="false" source="false" boundary="None" div_counter="0" cell_type="8">
      <node n="10"/>
      <node n="11"/>
      <node n="24"/>
      <node n="23"/>
      <wall w="30"/>
      <wall w="31"/>
      <wall w="32"/>
      <wall w="28"/>
      <chem n="9">
        <val v="0.1"/> <!--auxin-->
        <val v="0"/> <!--pin-->
        <val v="2"/> <!--DNA-->
        <val v="0"/> <!--cyclin D-->
        <val v="1000"/> <!--CDKA-->
        <val v="5"/> <!--SPF-->
        <val v="0"/> <!--CDKB-->
        <val v="0"/> <!--cyclin B-->
        <val v="10"/> <!--MPF-->
      </chem>
    </cell>
    <cell index="11" area="960.0" target_area="960.0" target_length="60" lambda_celllength="0" stiffness="0" fixed="false" pin_fixed="false" at_boundary="true" dead="false" source="false" boundary="None" div_counter="0" cell_type="9">
      <node n="11"/>
      <node n="12"/>
      <node n="25"/>
      <node n="24"/>
      <wall w="33"/>
      <wall w="34"/>
      <wall w="31"/>
      <chem n="9">
        <val v="0.1"/> <!--auxin-->
        <val v="0"/> <!--pin-->
        <val v="2"/> <!--DNA-->
        <val v="0"/> <!--cyclin D-->
        <val v="1000"/> <!--CDKA-->
        <val v="5"/> <!--SPF-->
        <val v="0"/> <!--CDKB-->
        <val v="0"/> <!--cyclin B-->
        <val v="10"/> <!--MPF-->
      </chem>
    </cell>
    <cell index="12" area="960.0" target_area="960.0" target_length="60" lambda_celllength="0" stiffness="0" fixed="false" pin_fixed="false" at_boundary="true" dead="false" source="false" boundary="None" div_counter="0" cell_type="1">
      <node n="13"/>
      <node n="14"/>
      <node n="27"/>
      <node n="26"/>
      <wall w="35"/>
      <wall w="2"/>
      <wall w="37"/>
      <wall w="36"/>
      <chem n="9">
        <val v="0.1"/> <!--auxin-->
        <val v="0"/> <!--pin-->
        <val v="2"/> <!--DNA-->
        <val v="0"/> <!--cyclin D-->
        <val v="1000"/> <!--CDKA-->
        <val v="5"/> <!--SPF-->
        <val v="0"/> <!--CDKB-->
        <val v="0"/> <!--cyclin B-->
        <val v="10"/> <!--MPF-->
      </chem>
    </cell>
    <cell index="13" area="960.0" target_area="960.0" target_length="60" lambda_celllength="0" stiffness="0" fixed="false" pin_fixed="false" at_boundary="false" dead="false" source="false" boundary="None" div_counter="0" cell_type="2">
      <node n="14"/>
      <node n="15"/>
      <node n="28"/>
      <node n="27"/>
      <wall w="5"/>
      <wall w="38"/>
      <wall w="39"/>
      <wall w="37"/>
      <chem n="9">
        <val v="0.1"/> <!--auxin-->
        <val v="0"/> <!--pin-->
        <val v="2"/> <!--DNA-->
        <val v="0"/> <!--cyclin D-->
        <val v="1000"/> <!--CDKA-->
        <val v="5"/> <!--SPF-->
        <val v="0"/> <!--CDKB-->
        <val v="0"/> <!--cyclin B-->
        <val v="10"/> <!--MPF-->
      </chem>
    </cell>
    <cell index="14" area="480.0" target_area="480.0" target_length="60" lambda_celllength="0" stiffness="0" fixed="false" pin_fixed="false" at_boundary="false" dead="false" source="false" boundary="None" div_counter="0" cell_type="3">
      <node n="15"/>
      <node n="16"/>
      <node n="29"/>
      <node n="28"/>
      <wall w="8"/>
      <wall w="40"/>
      <wall w="41"/>
      <wall w="38"/>
      <chem n="9">
        <val v="0.1"/> <!--auxin-->
        <val v="0"/> <!--pin-->
        <val v="2"/> <!--DNA-->
        <val v="0"/> <!--cyclin D-->
        <val v="1000"/> <!--CDKA-->
        <val v="5"/> <!--SPF-->
        <val v="0"/> <!--CDKB-->
        <val v="0"/> <!--cyclin B-->
        <val v="10"/> <!--MPF-->
      </chem>
    </cell>
    <cell index="15" area="480.0" target_area="480.0" target_length="60" lambda_celllength="0" stiffness="0" fixed="false" pin_fixed="false" at_boundary="false" dead="false" source="false" boundary="None" div_counter="0" cell_type="4">
      <node n="16"/>
      <node n="17"/>
      <node n="30"/>
      <node n="29"/>
      <wall w="11"/>
      <wall w="42"/>
      <wall w="43"/>
      <wall w="40"/>
      <chem n="9">
        <val v="0.1"/> <!--auxin-->
        <val v="0"/> <!--pin-->
        <val v="2"/> <!--DNA-->
        <val v="0"/> <!--cyclin D-->
        <val v="1000"/> <!--CDKA-->
        <val v="5"/> <!--SPF-->
        <val v="0"/> <!--CDKB-->
        <val v="0"/> <!--cyclin B-->
        <val v="10"/> <!--MPF-->
      </chem>
    </cell>
    <cell index="16" area="480.0" target_area="480.0" target_length="60" lambda_celllength="0" stiffness="0" fixed="false" pin_fixed="false" at_boundary="false" dead="false" source="false" boundary="None" div_counter="0" cell_type="5">
      <node n="17"/>
      <node n="18"/>
      <node n="31"/>
      <node n="30"/>
      <wall w="14"/>
      <wall w="44"/>
      <wall w="45"/>
      <wall w="42"/>
      <chem n="9">
        <val v="0.1"/> <!--auxin-->
        <val v="0"/> <!--pin-->
        <val v="2"/> <!--DNA-->
        <val v="0"/> <!--cyclin D-->
        <val v="1000"/> <!--CDKA-->
        <val v="5"/> <!--SPF-->
        <val v="0"/> <!--CDKB-->
        <val v="0"/> <!--cyclin B-->
        <val v="10"/> <!--MPF-->
      </chem>
    </cell>
    <cell index="17" area="480.0" target_area="480.0" target_length="60" lambda_celllength="0" stiffness="0" fixed="false" pin_fixed="false" at_boundary="false" dead="false" source="false" boundary="None" div_counter="0" cell_type="5">
      <node n="18"/>
      <node n="19"/>
      <node n="32"/>
      <node n="31"/>
      <wall w="17"/>
      <wall w="46"/>
      <wall w="47"/>
      <wall w="44"/>
      <chem n="9">
        <val v="0.1"/> <!--auxin-->
        <val v="0"/> <!--pin-->
        <val v="2"/> <!--DNA-->
        <val v="0"/> <!--cyclin D-->
        <val v="1000"/> <!--CDKA-->
        <val v="5"/> <!--SPF-->
        <val v="0"/> <!--CDKB-->
        <val v="0"/> <!--cyclin B-->
        <val v="10"/> <!--MPF-->
      </chem>
    </cell>
    <cell index="18" area="480.0" target_area="480.0" target_length="60" lambda_celllength="0" stiffness="0" fixed="false" pin_fixed="false" at_boundary="false" dead="false" source="false" boundary="None" div_counter="0" cell_type="5">
      <node n="19"/>
      <node n="20"/>
      <node n="33"/>
      <node n="32"/>
      <wall w="20"/>
      <wall w="48"/>
      <wall w="49"/>
      <wall w="46"/>
      <chem n="9">
        <val v="0.1"/> <!--auxin-->
        <val v="0"/> <!--pin-->
        <val v="2"/> <!--DNA-->
        <val v="0"/> <!--cyclin D-->
        <val v="1000"/> <!--CDKA-->
        <val v="5"/> <!--SPF-->
        <val v="0"/> <!--CDKB-->
        <val v="0"/> <!--cyclin B-->
        <val v="10"/> <!--MPF-->
      </chem>
    </cell>
    <cell index="19" area="480.0" target_area="480.0" target_length="60" lambda_celllength="0" stiffness="0" fixed="false" pin_fixed="false" at_boundary="false" dead="false" source="false" boundary="None" div_counter="0" cell_type="5">
      <node n="20"/>
      <node n="21"/>
      <node n="34"/>
      <node n="33"/>
      <wall w="23"/>
      <wall w="50"/>
      <wall w="51"/>
      <wall w="48"/>
      <chem n="9">
        <val v="0.1"/> <!--auxin-->
        <val v="0"/> <!--pin-->
        <val v="2"/> <!--DNA-->
        <val v="0"/> <!--cyclin D-->
        <val v="1000"/> <!--CDKA-->
        <val v="5"/> <!--SPF-->
        <val v="0"/> <!--CDKB-->
        <val v="0"/> <!--cyclin B-->
        <val v="10"/> <!--MPF-->
      </chem>
    </cell>
    <cell index="20" area="480.0" target_area="480.0" target_length="60" lambda_celllength="0" stiffness="0" fixed="false" pin_fixed="false" at_boundary="false" dead="false" source="false" boundary="None" div_counter="0" cell_type="6">
      <node n="21"/>
      <node n="22"/>
      <node n="35"/>
      <node n="34"/>
      <wall w="26"/>
      <wall w="52"/>
      <wall w="53"/>
      <wall w="50"/>
      <chem n="9">
        <val v="0.1"/> <!--auxin-->
        <val v="0"/> <!--pin-->
        <val v="2"/> <!--DNA-->
        <val v="0"/> <!--cyclin D-->
        <val v="1000"/> <!--CDKA-->
        <val v="5"/> <!--SPF-->
        <val v="0"/> <!--CDKB-->
        <val v="0"/> <!--cyclin B-->
        <val v="10"/> <!--MPF-->
      </chem>
    </cell>
    <cell index="21" area="480.0" target_area="480.0" target_length="60" lambda_celllength="0" stiffness="0" fixed="false" pin_fixed="false" at_boundary="false" dead="false" source="false" boundary="None" div_counter="0" cell_type="7">
      <node n="22"/>
      <node n="23"/>
      <node n="36"/>
      <node n="35"/>
      <wall w="29"/>
      <wall w="54"/>
      <wall w="55"/>
      <wall w="52"/>
      <chem n="9">
        <val v="0.1"/> <!--auxin-->
        <val v="0"/> <!--pin-->
        <val v="2"/> <!--DNA-->
        <val v="0"/> <!--cyclin D-->
        <val v="1000"/> <!--CDKA-->
        <val v="5"/> <!--SPF-->
        <val v="0"/> <!--CDKB-->
        <val v="0"/> <!--cyclin B-->
        <val v="10"/> <!--MPF-->
      </chem>
    </cell>
    <cell index="22" area="960.0" target_area="960.0" target_length="60" lambda_celllength="0" stiffness="0" fixed="false" pin_fixed="false" at_boundary="false" dead="false" source="false" boundary="None" div_counter="0" cell_type="8">
      <node n="23"/>
      <node n="24"/>
      <node n="37"/>
      <node n="36"/>
      <wall w="32"/>
      <wall w="56"/>
      <wall w="57"/>
      <wall w="54"/>
      <chem n="9">
        <val v="0.1"/> <!--auxin-->
        <val v="0"/> <!--pin-->
        <val v="2"/> <!--DNA-->
        <val v="0"/> <!--cyclin D-->
        <val v="1000"/> <!--CDKA-->
        <val v="5"/> <!--SPF-->
        <val v="0"/> <!--CDKB-->
        <val v="0"/> <!--cyclin B-->
        <val v="10"/> <!--MPF-->
      </chem>
    </cell>
    <cell index="23" area="960.0" target_area="960.0" target_length="60" lambda_celllength="0" stiffness="0" fixed="false" pin_fixed="false" at_boundary="true" dead="false" source="false" boundary="None" div_counter="0" cell_type="9">
      <node n="24"/>
      <node n="25"/>
      <node n="38"/>
      <node n="37"/>
      <wall w="58"/>
      <wall w="59"/>
      <wall w="56"/>
      <wall w="34"/>
      <chem n="9">
        <val v="0.1"/> <!--auxin-->
        <val v="0"/> <!--pin-->
        <val v="2"/> <!--DNA-->
        <val v="0"/> <!--cyclin D-->
        <val v="1000"/> <!--CDKA-->
        <val v="5"/> <!--SPF-->
        <val v="0"/> <!--CDKB-->
        <val v="0"/> <!--cyclin B-->
        <val v="10"/> <!--MPF-->
      </chem>
    </cell>
    <cell index="24" area="384.0" target_area="384.0" target_length="60" lambda_celllength="0" stiffness="0" fixed="false" pin_fixed="false" at_boundary="true" dead="false" source="false" boundary="None" div_counter="0" cell_type="1">
      <node n="26"/>
      <node n="27"/>
      <node n="40"/>
      <node n="39"/>
      <wall w="60"/>
      <wall w="36"/>
      <wall w="62"/>
      <wall w="61"/>
      <chem n="9">
        <val v="0.1"/> <!--auxin-->
        <val v="0"/> <!--pin-->
        <val v="2"/> <!--DNA-->
        <val v="0"/> <!--cyclin D-->
        <val v="1000"/> <!--CDKA-->
        <val v="5"/> <!--SPF-->
        <val v="0"/> <!--CDKB-->
        <val v="0"/> <!--cyclin B-->
        <val v="10"/> <!--MPF-->
      </chem>
    </cell>
    <cell index="25" area="384.0" target_area="384.0" target_length="60" lambda_celllength="0" stiffness="0" fixed="false" pin_fixed="false" at_boundary="false" dead="false" source="false" boundary="None" div_counter="0" cell_type="2">
      <node n="27"/>
      <node n="28"/>
      <node n="41"/>
      <node n="40"/>
      <wall w="39"/>
      <wall w="63"/>
      <wall w="64"/>
      <wall w="62"/>
      <chem n="9">
        <val v="0.1"/> <!--auxin-->
        <val v="0"/> <!--pin-->
        <val v="2"/> <!--DNA-->
        <val v="0"/> <!--cyclin D-->
        <val v="1000"/> <!--CDKA-->
        <val v="5"/> <!--SPF-->
        <val v="0"/> <!--CDKB-->
        <val v="0"/> <!--cyclin B-->
        <val v="10"/> <!--MPF-->
      </chem>
    </cell>
    <cell index="26" area="192.0" target_area="192.0" target_length="60" lambda_celllength="0" stiffness="0" fixed="false" pin_fixed="false" at_boundary="false" dead="false" source="false" boundary="None" div_counter="0" cell_type="3">
      <node n="28"/>
      <node n="29"/>
      <node n="42"/>
      <node n="41"/>
      <wall w="41"/>
      <wall w="65"/>
      <wall w="66"/>
      <wall w="63"/>
      <chem n="9">
        <val v="0.1"/> <!--auxin-->
        <val v="0"/> <!--pin-->
        <val v="2"/> <!--DNA-->
        <val v="0"/> <!--cyclin D-->
        <val v="1000"/> <!--CDKA-->
        <val v="5"/> <!--SPF-->
        <val v="0"/> <!--CDKB-->
        <val v="0"/> <!--cyclin B-->
        <val v="10"/> <!--MPF-->
      </chem>
    </cell>
    <cell index="27" area="192.0" target_area="192.0" target_length="60" lambda_celllength="0" stiffness="0" fixed="false" pin_fixed="false" at_boundary="false" dead="false" source="false" boundary="None" div_counter="0" cell_type="4">
      <node n="29"/>
      <node n="30"/>
      <node n="43"/>
      <node n="42"/>
      <wall w="43"/>
      <wall w="67"/>
      <wall w="68"/>
      <wall w="65"/>
      <chem n="9">
        <val v="0.1"/> <!--auxin-->
        <val v="0"/> <!--pin-->
        <val v="2"/> <!--DNA-->
        <val v="0"/> <!--cyclin D-->
        <val v="1000"/> <!--CDKA-->
        <val v="5"/> <!--SPF-->
        <val v="0"/> <!--CDKB-->
        <val v="0"/> <!--cyclin B-->
        <val v="10"/> <!--MPF-->
      </chem>
    </cell>
    <cell index="28" area="192.0" target_area="192.0" target_length="60" lambda_celllength="0" stiffness="0" fixed="false" pin_fixed="false" at_boundary="false" dead="false" source="false" boundary="None" div_counter="0" cell_type="5">
      <node n="30"/>
      <node n="31"/>
      <node n="44"/>
      <node n="43"/>
      <wall w="45"/>
      <wall w="69"/>
      <wall w="70"/>
      <wall w="67"/>
      <chem n="9">
        <val v="0.1"/> <!--auxin-->
        <val v="0"/> <!--pin-->
        <val v="2"/> <!--DNA-->
        <val v="0"/> <!--cyclin D-->
        <val v="1000"/> <!--CDKA-->
        <val v="5"/> <!--SPF-->
        <val v="0"/> <!--CDKB-->
        <val v="0"/> <!--cyclin B-->
        <val v="10"/> <!--MPF-->
      </chem>
    </cell>
    <cell index="29" area="192.0" target_area="192.0" target_length="60" lambda_celllength="0" stiffness="0" fixed="false" pin_fixed="false" at_boundary="false" dead="false" source="false" boundary="None" div_counter="0" cell_type="5">
      <node n="31"/>
      <node n="32"/>
      <node n="45"/>
      <node n="44"/>
      <wall w="47"/>
      <wall w="71"/>
      <wall w="72"/>
      <wall w="69"/>
      <chem n="9">
        <val v="0.1"/> <!--auxin-->
        <val v="0"/> <!--pin-->
        <val v="2"/> <!--DNA-->
        <val v="0"/> <!--cyclin D-->
        <val v="1000"/> <!--CDKA-->
        <val v="5"/> <!--SPF-->
        <val v="0"/> <!--CDKB-->
        <val v="0"/> <!--cyclin B-->
        <val v="10"/> <!--MPF-->
      </chem>
    </cell>
    <cell index="30" area="192.0" target_area="192.0" target_length="60" lambda_celllength="0" stiffness="0" fixed="false" pin_fixed="false" at_boundary="false" dead="false" source="false" boundary="None" div_counter="0" cell_type="5">
      <node n="32"/>
      <node n="33"/>
      <node n="46"/>
      <node n="45"/>
      <wall w="49"/>
      <wall w="73"/>
      <wall w="74"/>
      <wall w="71"/>
      <chem n="9">
        <val v="0.1"/> <!--auxin-->
        <val v="0"/> <!--pin-->
        <val v="2"/> <!--DNA-->
        <val v="0"/> <!--cyclin D-->
        <val v="1000"/> <!--CDKA-->
        <val v="5"/> <!--SPF-->
        <val v="0"/> <!--CDKB-->
        <val v="0"/> <!--cyclin B-->
        <val v="10"/> <!--MPF-->
      </chem>
    </cell>
    <cell index="31" area="192.0" target_area="192.0" target_length="60" lambda_celllength="0" stiffness="0" fixed="false" pin_fixed="false" at_boundary="false" dead="false" source="false" boundary="None" div_counter="0" cell_type="5">
      <node n="33"/>
      <node n="34"/>
      <node n="47"/>
      <node n="46"/>
      <wall w="51"/>
      <wall w="75"/>
      <wall w="76"/>
      <wall w="73"/>
      <chem n="9">
        <val v="0.1"/> <!--auxin-->
        <val v="0"/> <!--pin-->
        <val v="2"/> <!--DNA-->
        <val v="0"/> <!--cyclin D-->
        <val v="1000"/> <!--CDKA-->
        <val v="5"/> <!--SPF-->
        <val v="0"/> <!--CDKB-->
        <val v="0"/> <!--cyclin B-->
        <val v="10"/> <!--MPF-->
      </chem>
    </cell>
    <cell index="32" area="192.0" target_area="192.0" target_length="60" lambda_celllength="0" stiffness="0" fixed="false" pin_fixed="false" at_boundary="false" dead="false" source="false" boundary="None" div_counter="0" cell_type="6">
      <node n="34"/>
      <node n="35"/>
      <node n="48"/>
      <node n="47"/>
      <wall w="53"/>
      <wall w="77"/>
      <wall w="78"/>
      <wall w="75"/>
      <chem n="9">
        <val v="0.1"/> <!--auxin-->
        <val v="0"/> <!--pin-->
        <val v="2"/> <!--DNA-->
        <val v="0"/> <!--cyclin D-->
        <val v="1000"/> <!--CDKA-->
        <val v="5"/> <!--SPF-->
        <val v="0"/> <!--CDKB-->
        <val v="0"/> <!--cyclin B-->
        <val v="10"/> <!--MPF-->
      </chem>
    </cell>
    <cell index="33" area="192.0" target_area="192.0" target_length="60" lambda_celllength="0" stiffness="0" fixed="false" pin_fixed="false" at_boundary="false" dead="false" source="false" boundary="None" div_counter="0" cell_type="7">
      <node n="35"/>
      <node n="36"/>
      <node n="49"/>
      <node n="48"/>
      <wall w="55"/>
      <wall w="79"/>
      <wall w="80"/>
      <wall w="77"/>
      <chem n="9">
        <val v="0.1"/> <!--auxin-->
        <val v="0"/> <!--pin-->
        <val v="2"/> <!--DNA-->
        <val v="0"/> <!--cyclin D-->
        <val v="1000"/> <!--CDKA-->
        <val v="5"/> <!--SPF-->
        <val v="0"/> <!--CDKB-->
        <val v="0"/> <!--cyclin B-->
        <val v="10"/> <!--MPF-->
      </chem>
    </cell>
    <cell index="34" area="384.0" target_area="384.0" target_length="60" lambda_celllength="0" stiffness="0" fixed="false" pin_fixed="false" at_boundary="false" dead="false" source="false" boundary="None" div_counter="0" cell_type="8">
      <node n="36"/>
      <node n="37"/>
      <node n="50"/>
      <node n="49"/>
      <wall w="57"/>
      <wall w="81"/>
      <wall w="82"/>
      <wall w="79"/>
      <chem n="9">
        <val v="0.1"/> <!--auxin-->
        <val v="0"/> <!--pin-->
        <val v="2"/> <!--DNA-->
        <val v="0"/> <!--cyclin D-->
        <val v="1000"/> <!--CDKA-->
        <val v="5"/> <!--SPF-->
        <val v="0"/> <!--CDKB-->
        <val v="0"/> <!--cyclin B-->
        <val v="10"/> <!--MPF-->
      </chem>
    </cell>
    <cell index="35" area="384.0" target_area="384.0" target_length="60" lambda_celllength="0" stiffness="0" fixed="false" pin_fixed="false" at_boundary="true" dead="false" source="false" boundary="None" div_counter="0" cell_type="9">
      <node n="37"/>
      <node n="38"/>
      <node n="51"/>
      <node n="50"/>
      <wall w="83"/>
      <wall w="84"/>
      <wall w="81"/>
      <wall w="59"/>
      <chem n="9">
        <val v="0.1"/> <!--auxin-->
        <val v="0"/> <!--pin-->
        <val v="2"/> <!--DNA-->
        <val v="0"/> <!--cyclin D-->
        <val v="1000"/> <!--CDKA-->
        <val v="5"/> <!--SPF-->
        <val v="0"/> <!--CDKB-->
        <val v="0"/> <!--cyclin B-->
        <val v="10"/> <!--MPF-->
      </chem>
    </cell>
    <cell index="36" area="384.0" target_area="384.0" target_length="60" lambda_celllength="0" stiffness="0" fixed="false" pin_fixed="false" at_boundary="true" dead="false" source="false" boundary="None" div_counter="0" cell_type="1">
      <node n="39"/>
      <node n="40"/>
      <node n="53"/>
      <node n="52"/>
      <wall w="85"/>
      <wall w="61"/>
      <wall w="87"/>
      <wall w="86"/>
      <chem n="9">
        <val v="0.1"/> <!--auxin-->
        <val v="0"/> <!--pin-->
        <val v="2"/> <!--DNA-->
        <val v="0"/> <!--cyclin D-->
        <val v="1000"/> <!--CDKA-->
        <val v="5"/> <!--SPF-->
        <val v="0"/> <!--CDKB-->
        <val v="0"/> <!--cyclin B-->
        <val v="10"/> <!--MPF-->
      </chem>
    </cell>
    <cell index="37" area="384.0" target_area="384.0" target_length="60" lambda_celllength="0" stiffness="0" fixed="false" pin_fixed="false" at_boundary="false" dead="false" source="false" boundary="None" div_counter="0" cell_type="2">
      <node n="40"/>
      <node n="41"/>
      <node n="54"/>
      <node n="53"/>
      <wall w="64"/>
      <wall w="88"/>
      <wall w="89"/>
      <wall w="87"/>
      <chem n="9">
        <val v="0.1"/> <!--auxin-->
        <val v="0"/> <!--pin-->
        <val v="2"/> <!--DNA-->
        <val v="0"/> <!--cyclin D-->
        <val v="1000"/> <!--CDKA-->
        <val v="5"/> <!--SPF-->
        <val v="0"/> <!--CDKB-->
        <val v="0"/> <!--cyclin B-->
        <val v="10"/> <!--MPF-->
      </chem>
    </cell>
    <cell index="38" area="192.0" target_area="192.0" target_length="60" lambda_celllength="0" stiffness="0" fixed="false" pin_fixed="false" at_boundary="false" dead="false" source="false" boundary="None" div_counter="0" cell_type="3">
      <node n="41"/>
      <node n="42"/>
      <node n="55"/>
      <node n="54"/>
      <wall w="66"/>
      <wall w="90"/>
      <wall w="91"/>
      <wall w="88"/>
      <chem n="9">
        <val v="0.1"/> <!--auxin-->
        <val v="0"/> <!--pin-->
        <val v="2"/> <!--DNA-->
        <val v="0"/> <!--cyclin D-->
        <val v="1000"/> <!--CDKA-->
        <val v="5"/> <!--SPF-->
        <val v="0"/> <!--CDKB-->
        <val v="0"/> <!--cyclin B-->
        <val v="10"/> <!--MPF-->
      </chem>
    </cell>
    <cell index="39" area="192.0" target_area="192.0" target_length="60" lambda_celllength="0" stiffness="0" fixed="false" pin_fixed="false" at_boundary="false" dead="false" source="false" boundary="None" div_counter="0" cell_type="4">
      <node n="42"/>
      <node n="43"/>
      <node n="56"/>
      <node n="55"/>
      <wall w="68"/>
      <wall w="92"/>
      <wall w="93"/>
      <wall w="90"/>
      <chem n="9">
        <val v="0.1"/> <!--auxin-->
        <val v="0"/> <!--pin-->
        <val v="2"/> <!--DNA-->
        <val v="0"/> <!--cyclin D-->
        <val v="1000"/> <!--CDKA-->
        <val v="5"/> <!--SPF-->
        <val v="0"/> <!--CDKB-->
        <val v="0"/> <!--cyclin B-->
        <val v="10"/> <!--MPF-->
      </chem>
    </cell>
    <cell index="40" area="192.0" target_area="192.0" target_length="60" lambda_celllength="0" stiffness="0" fixed="false" pin_fixed="false" at_boundary="false" dead="false" source="false" boundary="None" div_counter="0" cell_type="5">
      <node n="43"/>
      <node n="44"/>
      <node n="57"/>
      <node n="56"/>
      <wall w="70"/>
      <wall w="94"/>
      <wall w="95"/>
      <wall w="92"/>
      <chem n="9">
        <val v="0.1"/> <!--auxin-->
        <val v="0"/> <!--pin-->
        <val v="2"/> <!--DNA-->
        <val v="0"/> <!--cyclin D-->
        <val v="1000"/> <!--CDKA-->
        <val v="5"/> <!--SPF-->
        <val v="0"/> <!--CDKB-->
        <val v="0"/> <!--cyclin B-->
        <val v="10"/> <!--MPF-->
      </chem>
    </cell>
    <cell index="41" area="192.0" target_area="192.0" target_length="60" lambda_celllength="0" stiffness="0" fixed="false" pin_fixed="false" at_boundary="false" dead="false" source="false" boundary="None" div_counter="0" cell_type="5">
      <node n="44"/>
      <node n="45"/>
      <node n="58"/>
      <node n="57"/>
      <wall w="72"/>
      <wall w="96"/>
      <wall w="97"/>
      <wall w="94"/>
      <chem n="9">
        <val v="0.1"/> <!--auxin-->
        <val v="0"/> <!--pin-->
        <val v="2"/> <!--DNA-->
        <val v="0"/> <!--cyclin D-->
        <val v="1000"/> <!--CDKA-->
        <val v="5"/> <!--SPF-->
        <val v="0"/> <!--CDKB-->
        <val v="0"/> <!--cyclin B-->
        <val v="10"/> <!--MPF-->
      </chem>
    </cell>
    <cell index="42" area="192.0" target_area="192.0" target_length="60" lambda_celllength="0" stiffness="0" fixed="false" pin_fixed="false" at_boundary="false" dead="false" source="false" boundary="None" div_counter="0" cell_type="5">
      <node n="45"/>
      <node n="46"/>
      <node n="59"/>
      <node n="58"/>
      <wall w="74"/>
      <wall w="98"/>
      <wall w="99"/>
      <wall w="96"/>
      <chem n="9">
        <val v="0.1"/> <!--auxin-->
        <val v="0"/> <!--pin-->
        <val v="2"/> <!--DNA-->
        <val v="0"/> <!--cyclin D-->
        <val v="1000"/> <!--CDKA-->
        <val v="5"/> <!--SPF-->
        <val v="0"/> <!--CDKB-->
        <val v="0"/> <!--cyclin B-->
        <val v="10"/> <!--MPF-->
      </chem>
    </cell>
    <cell index="43" area="192.0" target_area="192.0" target_length="60" lambda_celllength="0" stiffness="0" fixed="false" pin_fixed="false" at_boundary="false" dead="false" source="false" boundary="None" div_counter="0" cell_type="5">
      <node n="46"/>
      <node n="47"/>
      <node n="60"/>
      <node n="59"/>
      <wall w="76"/>
      <wall w="100"/>
      <wall w="101"/>
      <wall w="98"/>
      <chem n="9">
        <val v="0.1"/> <!--auxin-->
        <val v="0"/> <!--pin-->
        <val v="2"/> <!--DNA-->
        <val v="0"/> <!--cyclin D-->
        <val v="1000"/> <!--CDKA-->
        <val v="5"/> <!--SPF-->
        <val v="0"/> <!--CDKB-->
        <val v="0"/> <!--cyclin B-->
        <val v="10"/> <!--MPF-->
      </chem>
    </cell>
    <cell index="44" area="192.0" target_area="192.0" target_length="60" lambda_celllength="0" stiffness="0" fixed="false" pin_fixed="false" at_boundary="false" dead="false" source="false" boundary="None" div_counter="0" cell_type="6">
      <node n="47"/>
      <node n="48"/>
      <node n="61"/>
      <node n="60"/>
      <wall w="78"/>
      <wall w="102"/>
      <wall w="103"/>
      <wall w="100"/>
      <chem n="9">
        <val v="0.1"/> <!--auxin-->
        <val v="0"/> <!--pin-->
        <val v="2"/> <!--DNA-->
        <val v="0"/> <!--cyclin D-->
        <val v="1000"/> <!--CDKA-->
        <val v="5"/> <!--SPF-->
        <val v="0"/> <!--CDKB-->
        <val v="0"/> <!--cyclin B-->
        <val v="10"/> <!--MPF-->
      </chem>
    </cell>
    <cell index="45" area="192.0" target_area="192.0" target_length="60" lambda_celllength="0" stiffness="0" fixed="false" pin_fixed="false" at_boundary="false" dead="false" source="false" boundary="None" div_counter="0" cell_type="7">
      <node n="48"/>
      <node n="49"/>
      <node n="62"/>
      <node n="61"/>
      <wall w="80"/>
      <wall w="104"/>
      <wall w="105"/>
      <wall w="102"/>
      <chem n="9">
        <val v="0.1"/> <!--auxin-->
        <val v="0"/> <!--pin-->
        <val v="2"/> <!--DNA-->
        <val v="0"/> <!--cyclin D-->
        <val v="1000"/> <!--CDKA-->
        <val v="5"/> <!--SPF-->
        <val v="0"/> <!--CDKB-->
        <val v="0"/> <!--cyclin B-->
        <val v="10"/> <!--MPF-->
      </chem>
    </cell>
    <cell index="46" area="384.0" target_area="384.0" target_length="60" lambda_celllength="0" stiffness="0" fixed="false" pin_fixed="false" at_boundary="false" dead="false" source="false" boundary="None" div_counter="0" cell_type="8">
      <node n="49"/>
      <node n="50"/>
      <node n="63"/>
      <node n="62"/>
      <wall w="82"/>
      <wall w="106"/>
      <wall w="107"/>
      <wall w="104"/>
      <chem n="9">
        <val v="0.1"/> <!--auxin-->
        <val v="0"/> <!--pin-->
        <val v="2"/> <!--DNA-->
        <val v="0"/> <!--cyclin D-->
        <val v="1000"/> <!--CDKA-->
        <val v="5"/> <!--SPF-->
        <val v="0"/> <!--CDKB-->
        <val v="0"/> <!--cyclin B-->
        <val v="10"/> <!--MPF-->
      </chem>
    </cell>
    <cell index="47" area="384.0" target_area="384.0" target_length="60" lambda_celllength="0" stiffness="0" fixed="false" pin_fixed="false" at_boundary="true" dead="false" source="false" boundary="None" div_counter="0" cell_type="9">
      <node n="50"/>
      <node n="51"/>
      <node n="64"/>
      <node n="63"/>
      <wall w="108"/>
      <wall w="109"/>
      <wall w="106"/>
      <wall w="84"/>
      <chem n="9">
        <val v="0.1"/> <!--auxin-->
        <val v="0"/> <!--pin-->
        <val v="2"/> <!--DNA-->
        <val v="0"/> <!--cyclin D-->
        <val v="1000"/> <!--CDKA-->
        <val v="5"/> <!--SPF-->
        <val v="0"/> <!--CDKB-->
        <val v="0"/> <!--cyclin B-->
        <val v="10"/> <!--MPF-->
      </chem>
    </cell>
    <cell index="48" area="384.0" target_area="384.0" target_length="60" lambda_celllength="0" stiffness="0" fixed="false" pin_fixed="false" at_boundary="true" dead="false" source="false" boundary="None" div_counter="0" cell_type="1">
      <node n="52"/>
      <node n="53"/>
      <node n="66"/>
      <node n="65"/>
      <wall w="110"/>
      <wall w="86"/>
      <wall w="112"/>
      <wall w="111"/>
      <chem n="9">
        <val v="0.1"/> <!--auxin-->
        <val v="0"/> <!--pin-->
        <val v="2"/> <!--DNA-->
        <val v="0"/> <!--cyclin D-->
        <val v="1000"/> <!--CDKA-->
        <val v="5"/> <!--SPF-->
        <val v="0"/> <!--CDKB-->
        <val v="0"/> <!--cyclin B-->
        <val v="10"/> <!--MPF-->
      </chem>
    </cell>
    <cell index="49" area="384.0" target_area="384.0" target_length="60" lambda_celllength="0" stiffness="0" fixed="false" pin_fixed="false" at_boundary="false" dead="false" source="false" boundary="None" div_counter="0" cell_type="2">
      <node n="53"/>
      <node n="54"/>
      <node n="67"/>
      <node n="66"/>
      <wall w="89"/>
      <wall w="113"/>
      <wall w="114"/>
      <wall w="112"/>
      <chem n="9">
        <val v="0.1"/> <!--auxin-->
        <val v="0"/> <!--pin-->
        <val v="2"/> <!--DNA-->
        <val v="0"/> <!--cyclin D-->
        <val v="1000"/> <!--CDKA-->
        <val v="5"/> <!--SPF-->
        <val v="0"/> <!--CDKB-->
        <val v="0"/> <!--cyclin B-->
        <val v="10"/> <!--MPF-->
      </chem>
    </cell>
    <cell index="50" area="192.0" target_area="192.0" target_length="60" lambda_celllength="0" stiffness="0" fixed="false" pin_fixed="false" at_boundary="false" dead="false" source="false" boundary="None" div_counter="0" cell_type="3">
      <node n="54"/>
      <node n="55"/>
      <node n="68"/>
      <node n="67"/>
      <wall w="91"/>
      <wall w="115"/>
      <wall w="116"/>
      <wall w="113"/>
      <chem n="9">
        <val v="0.1"/> <!--auxin-->
        <val v="0"/> <!--pin-->
        <val v="2"/> <!--DNA-->
        <val v="0"/> <!--cyclin D-->
        <val v="1000"/> <!--CDKA-->
        <val v="5"/> <!--SPF-->
        <val v="0"/> <!--CDKB-->
        <val v="0"/> <!--cyclin B-->
        <val v="10"/> <!--MPF-->
      </chem>
    </cell>
    <cell index="51" area="192.0" target_area="192.0" target_length="60" lambda_celllength="0" stiffness="0" fixed="false" pin_fixed="false" at_boundary="false" dead="false" source="false" boundary="None" div_counter="0" cell_type="4">
      <node n="55"/>
      <node n="56"/>
      <node n="69"/>
      <node n="68"/>
      <wall w="93"/>
      <wall w="117"/>
      <wall w="118"/>
      <wall w="115"/>
      <chem n="9">
        <val v="0.1"/> <!--auxin-->
        <val v="0"/> <!--pin-->
        <val v="2"/> <!--DNA-->
        <val v="0"/> <!--cyclin D-->
        <val v="1000"/> <!--CDKA-->
        <val v="5"/> <!--SPF-->
        <val v="0"/> <!--CDKB-->
        <val v="0"/> <!--cyclin B-->
        <val v="10"/> <!--MPF-->
      </chem>
    </cell>
    <cell index="52" area="192.0" target_area="192.0" target_length="60" lambda_celllength="0" stiffness="0" fixed="false" pin_fixed="false" at_boundary="false" dead="false" source="false" boundary="None" div_counter="0" cell_type="5">
      <node n="56"/>
      <node n="57"/>
      <node n="70"/>
      <node n="69"/>
      <wall w="95"/>
      <wall w="119"/>
      <wall w="120"/>
      <wall w="117"/>
      <chem n="9">
        <val v="0.1"/> <!--auxin-->
        <val v="0"/> <!--pin-->
        <val v="2"/> <!--DNA-->
        <val v="0"/> <!--cyclin D-->
        <val v="1000"/> <!--CDKA-->
        <val v="5"/> <!--SPF-->
        <val v="0"/> <!--CDKB-->
        <val v="0"/> <!--cyclin B-->
        <val v="10"/> <!--MPF-->
      </chem>
    </cell>
    <cell index="53" area="192.0" target_area="192.0" target_length="60" lambda_celllength="0" stiffness="0" fixed="false" pin_fixed="false" at_boundary="false" dead="false" source="false" boundary="None" div_counter="0" cell_type="5">
      <node n="57"/>
      <node n="58"/>
      <node n="71"/>
      <node n="70"/>
      <wall w="97"/>
      <wall w="121"/>
      <wall w="122"/>
      <wall w="119"/>
      <chem n="9">
        <val v="0.1"/> <!--auxin-->
        <val v="0"/> <!--pin-->
        <val v="2"/> <!--DNA-->
        <val v="0"/> <!--cyclin D-->
        <val v="1000"/> <!--CDKA-->
        <val v="5"/> <!--SPF-->
        <val v="0"/> <!--CDKB-->
        <val v="0"/> <!--cyclin B-->
        <val v="10"/> <!--MPF-->
      </chem>
    </cell>
    <cell index="54" area="192.0" target_area="192.0" target_length="60" lambda_celllength="0" stiffness="0" fixed="false" pin_fixed="false" at_boundary="false" dead="false" source="false" boundary="None" div_counter="0" cell_type="5">
      <node n="58"/>
      <node n="59"/>
      <node n="72"/>
      <node n="71"/>
      <wall w="99"/>
      <wall w="123"/>
      <wall w="124"/>
      <wall w="121"/>
      <chem n="9">
        <val v="0.1"/> <!--auxin-->
        <val v="0"/> <!--pin-->
        <val v="2"/> <!--DNA-->
        <val v="0"/> <!--cyclin D-->
        <val v="1000"/> <!--CDKA-->
        <val v="5"/> <!--SPF-->
        <val v="0"/> <!--CDKB-->
        <val v="0"/> <!--cyclin B-->
        <val v="10"/> <!--MPF-->
      </chem>
    </cell>
    <cell index="55" area="192.0" target_area="192.0" target_length="60" lambda_celllength="0" stiffness="0" fixed="false" pin_fixed="false" at_boundary="false" dead="false" source="false" boundary="None" div_counter="0" cell_type="5">
      <node n="59"/>
      <node n="60"/>
      <node n="73"/>
      <node n="72"/>
      <wall w="101"/>
      <wall w="125"/>
      <wall w="126"/>
      <wall w="123"/>
      <chem n="9">
        <val v="0.1"/> <!--auxin-->
        <val v="0"/> <!--pin-->
        <val v="2"/> <!--DNA-->
        <val v="0"/> <!--cyclin D-->
        <val v="1000"/> <!--CDKA-->
        <val v="5"/> <!--SPF-->
        <val v="0"/> <!--CDKB-->
        <val v="0"/> <!--cyclin B-->
        <val v="10"/> <!--MPF-->
      </chem>
    </cell>
    <cell index="56" area="192.0" target_area="192.0" target_length="60" lambda_celllength="0" stiffness="0" fixed="false" pin_fixed="false" at_boundary="false" dead="false" source="false" boundary="None" div_counter="0" cell_type="6">
      <node n="60"/>
      <node n="61"/>
      <node n="74"/>
      <node n="73"/>
      <wall w="103"/>
      <wall w="127"/>
      <wall w="128"/>
      <wall w="125"/>
      <chem n="9">
        <val v="0.1"/> <!--auxin-->
        <val v="0"/> <!--pin-->
        <val v="2"/> <!--DNA-->
        <val v="0"/> <!--cyclin D-->
        <val v="1000"/> <!--CDKA-->
        <val v="5"/> <!--SPF-->
        <val v="0"/> <!--CDKB-->
        <val v="0"/> <!--cyclin B-->
        <val v="10"/> <!--MPF-->
      </chem>
    </cell>
    <cell index="57" area="192.0" target_area="192.0" target_length="60" lambda_celllength="0" stiffness="0" fixed="false" pin_fixed="false" at_boundary="false" dead="false" source="false" boundary="None" div_counter="0" cell_type="7">
      <node n="61"/>
      <node n="62"/>
      <node n="75"/>
      <node n="74"/>
      <wall w="105"/>
      <wall w="129"/>
      <wall w="130"/>
      <wall w="127"/>
      <chem n="9">
        <val v="0.1"/> <!--auxin-->
        <val v="0"/> <!--pin-->
        <val v="2"/> <!--DNA-->
        <val v="0"/> <!--cyclin D-->
        <val v="1000"/> <!--CDKA-->
        <val v="5"/> <!--SPF-->
        <val v="0"/> <!--CDKB-->
        <val v="0"/> <!--cyclin B-->
        <val v="10"/> <!--MPF-->
      </chem>
    </cell>
    <cell index="58" area="384.0" target_area="384.0" target_length="60" lambda_celllength="0" stiffness="0" fixed="false" pin_fixed="false" at_boundary="false" dead="false" source="false" boundary="None" div_counter="0" cell_type="8">
      <node n="62"/>
      <node n="63"/>
      <node n="76"/>
      <node n="75"/>
      <wall w="107"/>
      <wall w="131"/>
      <wall w="132"/>
      <wall w="129"/>
      <chem n="9">
        <val v="0.1"/> <!--auxin-->
        <val v="0"/> <!--pin-->
        <val v="2"/> <!--DNA-->
        <val v="0"/> <!--cyclin D-->
        <val v="1000"/> <!--CDKA-->
        <val v="5"/> <!--SPF-->
        <val v="0"/> <!--CDKB-->
        <val v="0"/> <!--cyclin B-->
        <val v="10"/> <!--MPF-->
      </chem>
    </cell>
    <cell index="59" area="384.0" target_area="384.0" target_length="60" lambda_celllength="0" stiffness="0" fixed="false" pin_fixed="false" at_boundary="true" dead="false" source="false" boundary="None" div_counter="0" cell_type="9">
      <node n="63"/>
      <node n="64"/>
      <node n="77"/>
      <node n="76"/>
      <wall w="133"/>
      <wall w="134"/>
      <wall w="131"/>
      <wall w="109"/>
      <chem n="9">
        <val v="0.1"/> <!--auxin-->
        <val v="0"/> <!--pin-->
        <val v="2"/> <!--DNA-->
        <val v="0"/> <!--cyclin D-->
        <val v="1000"/> <!--CDKA-->
        <val v="5"/> <!--SPF-->
        <val v="0"/> <!--CDKB-->
        <val v="0"/> <!--cyclin B-->
        <val v="10"/> <!--MPF-->
      </chem>
    </cell>
    <cell index="60" area="384.0" target_area="384.0" target_length="60" lambda_celllength="0" stiffness="0" fixed="false" pin_fixed="false" at_boundary="true" dead="false" source="false" boundary="None" div_counter="0" cell_type="0">
      <node n="65"/>
      <node n="66"/>
      <node n="79"/>
      <node n="78"/>
      <wall w="135"/>
      <wall w="111"/>
      <wall w="137"/>
      <wall w="136"/>
      <chem n="9">
        <val v="0.1"/> <!--auxin-->
        <val v="0"/> <!--pin-->
        <val v="2"/> <!--DNA-->
        <val v="0"/> <!--cyclin D-->
        <val v="1000"/> <!--CDKA-->
        <val v="5"/> <!--SPF-->
        <val v="0"/> <!--CDKB-->
        <val v="0"/> <!--cyclin B-->
        <val v="10"/> <!--MPF-->
      </chem>
    </cell>
    <cell index="61" area="384.0" target_area="384.0" target_length="60" lambda_celllength="0" stiffness="0" fixed="false" pin_fixed="false" at_boundary="false" dead="false" source="false" boundary="None" div_counter="0" cell_type="0">
      <node n="66"/>
      <node n="67"/>
      <node n="80"/>
      <node n="79"/>
      <wall w="114"/>
      <wall w="138"/>
      <wall w="139"/>
      <wall w="137"/>
      <chem n="9">
        <val v="0.1"/> <!--auxin-->
        <val v="0"/> <!--pin-->
        <val v="2"/> <!--DNA-->
        <val v="0"/> <!--cyclin D-->
        <val v="1000"/> <!--CDKA-->
        <val v="5"/> <!--SPF-->
        <val v="0"/> <!--CDKB-->
        <val v="0"/> <!--cyclin B-->
        <val v="10"/> <!--MPF-->
      </chem>
    </cell>
    <cell index="62" area="192.0" target_area="192.0" target_length="60" lambda_celllength="0" stiffness="0" fixed="false" pin_fixed="false" at_boundary="false" dead="false" source="false" boundary="None" div_counter="0" cell_type="0">
      <node n="67"/>
      <node n="68"/>
      <node n="81"/>
      <node n="80"/>
      <wall w="116"/>
      <wall w="140"/>
      <wall w="141"/>
      <wall w="138"/>
      <chem n="9">
        <val v="0.1"/> <!--auxin-->
        <val v="0"/> <!--pin-->
        <val v="2"/> <!--DNA-->
        <val v="0"/> <!--cyclin D-->
        <val v="1000"/> <!--CDKA-->
        <val v="5"/> <!--SPF-->
        <val v="0"/> <!--CDKB-->
        <val v="0"/> <!--cyclin B-->
        <val v="10"/> <!--MPF-->
      </chem>
    </cell>
    <cell index="63" area="192.0" target_area="192.0" target_length="60" lambda_celllength="0" stiffness="0" fixed="false" pin_fixed="false" at_boundary="false" dead="false" source="false" boundary="None" div_counter="0" cell_type="0">
      <node n="68"/>
      <node n="69"/>
      <node n="82"/>
      <node n="81"/>
      <wall w="118"/>
      <wall w="142"/>
      <wall w="143"/>
      <wall w="140"/>
      <chem n="9">
        <val v="0.1"/> <!--auxin-->
        <val v="0"/> <!--pin-->
        <val v="2"/> <!--DNA-->
        <val v="0"/> <!--cyclin D-->
        <val v="1000"/> <!--CDKA-->
        <val v="5"/> <!--SPF-->
        <val v="0"/> <!--CDKB-->
        <val v="0"/> <!--cyclin B-->
        <val v="10"/> <!--MPF-->
      </chem>
    </cell>
    <cell index="64" area="192.0" target_area="192.0" target_length="60" lambda_celllength="0" stiffness="0" fixed="false" pin_fixed="false" at_boundary="false" dead="false" source="false" boundary="None" div_counter="0" cell_type="0">
      <node n="69"/>
      <node n="70"/>
      <node n="83"/>
      <node n="82"/>
      <wall w="120"/>
      <wall w="144"/>
      <wall w="145"/>
      <wall w="142"/>
      <chem n="9">
        <val v="0.1"/> <!--auxin-->
        <val v="0"/> <!--pin-->
        <val v="2"/> <!--DNA-->
        <val v="0"/> <!--cyclin D-->
        <val v="1000"/> <!--CDKA-->
        <val v="5"/> <!--SPF-->
        <val v="0"/> <!--CDKB-->
        <val v="0"/> <!--cyclin B-->
        <val v="10"/> <!--MPF-->
      </chem>
    </cell>
    <cell index="65" area="192.0" target_area="192.0" target_length="60" lambda_celllength="0" stiffness="0" fixed="false" pin_fixed="false" at_boundary="false" dead="false" source="false" boundary="None" div_counter="0" cell_type="0">
      <node n="70"/>
      <node n="71"/>
      <node n="84"/>
      <node n="83"/>
      <wall w="122"/>
      <wall w="146"/>
      <wall w="147"/>
      <wall w="144"/>
      <chem n="9">
        <val v="0.1"/> <!--auxin-->
        <val v="0"/> <!--pin-->
        <val v="2"/> <!--DNA-->
        <val v="0"/> <!--cyclin D-->
        <val v="1000"/> <!--CDKA-->
        <val v="5"/> <!--SPF-->
        <val v="0"/> <!--CDKB-->
        <val v="0"/> <!--cyclin B-->
        <val v="10"/> <!--MPF-->
      </chem>
    </cell>
    <cell index="66" area="192.0" target_area="192.0" target_length="60" lambda_celllength="0" stiffness="0" fixed="false" pin_fixed="false" at_boundary="false" dead="false" source="false" boundary="None" div_counter="0" cell_type="0">
      <node n="71"/>
      <node n="72"/>
      <node n="85"/>
      <node n="84"/>
      <wall w="124"/>
      <wall w="148"/>
      <wall w="149"/>
      <wall w="146"/>
      <chem n="9">
        <val v="0.1"/> <!--auxin-->
        <val v="0"/> <!--pin-->
        <val v="2"/> <!--DNA-->
        <val v="0"/> <!--cyclin D-->
        <val v="1000"/> <!--CDKA-->
        <val v="5"/> <!--SPF-->
        <val v="0"/> <!--CDKB-->
        <val v="0"/> <!--cyclin B-->
        <val v="10"/> <!--MPF-->
      </chem>
    </cell>
    <cell index="67" area="192.0" target_area="192.0" target_length="60" lambda_celllength="0" stiffness="0" fixed="false" pin_fixed="false" at_boundary="false" dead="false" source="false" boundary="None" div_counter="0" cell_type="0">
      <node n="72"/>
      <node n="73"/>
      <node n="86"/>
      <node n="85"/>
      <wall w="126"/>
      <wall w="150"/>
      <wall w="151"/>
      <wall w="148"/>
      <chem n="9">
        <val v="0.1"/> <!--auxin-->
        <val v="0"/> <!--pin-->
        <val v="2"/> <!--DNA-->
        <val v="0"/> <!--cyclin D-->
        <val v="1000"/> <!--CDKA-->
        <val v="5"/> <!--SPF-->
        <val v="0"/> <!--CDKB-->
        <val v="0"/> <!--cyclin B-->
        <val v="10"/> <!--MPF-->
      </chem>
    </cell>
    <cell index="68" area="192.0" target_area="192.0" target_length="60" lambda_celllength="0" stiffness="0" fixed="false" pin_fixed="false" at_boundary="false" dead="false" source="false" boundary="None" div_counter="0" cell_type="0">
      <node n="73"/>
      <node n="74"/>
      <node n="87"/>
      <node n="86"/>
      <wall w="128"/>
      <wall w="152"/>
      <wall w="153"/>
      <wall w="150"/>
      <chem n="9">
        <val v="0.1"/> <!--auxin-->
        <val v="0"/> <!--pin-->
        <val v="2"/> <!--DNA-->
        <val v="0"/> <!--cyclin D-->
        <val v="1000"/> <!--CDKA-->
        <val v="5"/> <!--SPF-->
        <val v="0"/> <!--CDKB-->
        <val v="0"/> <!--cyclin B-->
        <val v="10"/> <!--MPF-->
      </chem>
    </cell>
    <cell index="69" area="192.0" target_area="192.0" target_length="60" lambda_celllength="0" stiffness="0" fixed="false" pin_fixed="false" at_boundary="false" dead="false" source="false" boundary="None" div_counter="0" cell_type="0">
      <node n="74"/>
      <node n="75"/>
      <node n="88"/>
      <node n="87"/>
      <wall w="130"/>
      <wall w="154"/>
      <wall w="155"/>
      <wall w="152"/>
      <chem n="9">
        <val v="0.1"/> <!--auxin-->
        <val v="0"/> <!--pin-->
        <val v="2"/> <!--DNA-->
        <val v="0"/> <!--cyclin D-->
        <val v="1000"/> <!--CDKA-->
        <val v="5"/> <!--SPF-->
        <val v="0"/> <!--CDKB-->
        <val v="0"/> <!--cyclin B-->
        <val v="10"/> <!--MPF-->
      </chem>
    </cell>
    <cell index="70" area="384.0" target_area="384.0" target_length="60" lambda_celllength="0" stiffness="0" fixed="false" pin_fixed="false" at_boundary="false" dead="false" source="false" boundary="None" div_counter="0" cell_type="0">
      <node n="75"/>
      <node n="76"/>
      <node n="89"/>
      <node n="88"/>
      <wall w="132"/>
      <wall w="156"/>
      <wall w="157"/>
      <wall w="154"/>
      <chem n="9">
        <val v="0.1"/> <!--auxin-->
        <val v="0"/> <!--pin-->
        <val v="2"/> <!--DNA-->
        <val v="0"/> <!--cyclin D-->
        <val v="1000"/> <!--CDKA-->
        <val v="5"/> <!--SPF-->
        <val v="0"/> <!--CDKB-->
        <val v="0"/> <!--cyclin B-->
        <val v="10"/> <!--MPF-->
      </chem>
    </cell>
    <cell index="71" area="384.0" target_area="384.0" target_length="60" lambda_celllength="0" stiffness="0" fixed="false" pin_fixed="false" at_boundary="true" dead="false" source="false" boundary="None" div_counter="0" cell_type="0">
      <node n="76"/>
      <node n="77"/>
      <node n="90"/>
      <node n="89"/>
      <wall w="158"/>
      <wall w="159"/>
      <wall w="156"/>
      <wall w="134"/>
      <chem n="9">
        <val v="0.1"/> <!--auxin-->
        <val v="0"/> <!--pin-->
        <val v="2"/> <!--DNA-->
        <val v="0"/> <!--cyclin D-->
        <val v="1000"/> <!--CDKA-->
        <val v="5"/> <!--SPF-->
        <val v="0"/> <!--CDKB-->
        <val v="0"/> <!--cyclin B-->
        <val v="10"/> <!--MPF-->
      </chem>
    </cell>
    <cell index="72" area="384.0" target_area="384.0" target_length="60" lambda_celllength="0" stiffness="0" fixed="false" pin_fixed="false" at_boundary="true" dead="false" source="false" boundary="None" div_counter="0" cell_type="0">
      <node n="78"/>
      <node n="79"/>
      <node n="92"/>
      <node n="91"/>
      <wall w="160"/>
      <wall w="136"/>
      <wall w="162"/>
      <wall w="161"/>
      <chem n="9">
        <val v="0.1"/> <!--auxin-->
        <val v="0"/> <!--pin-->
        <val v="2"/> <!--DNA-->
        <val v="0"/> <!--cyclin D-->
        <val v="1000"/> <!--CDKA-->
        <val v="5"/> <!--SPF-->
        <val v="0"/> <!--CDKB-->
        <val v="0"/> <!--cyclin B-->
        <val v="10"/> <!--MPF-->
      </chem>
    </cell>
    <cell index="73" area="384.0" target_area="384.0" target_length="60" lambda_celllength="0" stiffness="0" fixed="false" pin_fixed="false" at_boundary="false" dead="false" source="false" boundary="None" div_counter="0" cell_type="0">
      <node n="79"/>
      <node n="80"/>
      <node n="93"/>
      <node n="92"/>
      <wall w="139"/>
      <wall w="163"/>
      <wall w="164"/>
      <wall w="162"/>
      <chem n="9">
        <val v="0.1"/> <!--auxin-->
        <val v="0"/> <!--pin-->
        <val v="2"/> <!--DNA-->
        <val v="0"/> <!--cyclin D-->
        <val v="1000"/> <!--CDKA-->
        <val v="5"/> <!--SPF-->
        <val v="0"/> <!--CDKB-->
        <val v="0"/> <!--cyclin B-->
        <val v="10"/> <!--MPF-->
      </chem>
    </cell>
    <cell index="74" area="192.0" target_area="192.0" target_length="60" lambda_celllength="0" stiffness="0" fixed="false" pin_fixed="false" at_boundary="false" dead="false" source="false" boundary="None" div_counter="0" cell_type="0">
      <node n="80"/>
      <node n="81"/>
      <node n="94"/>
      <node n="93"/>
      <wall w="141"/>
      <wall w="165"/>
      <wall w="166"/>
      <wall w="163"/>
      <chem n="9">
        <val v="0.1"/> <!--auxin-->
        <val v="0"/> <!--pin-->
        <val v="2"/> <!--DNA-->
        <val v="0"/> <!--cyclin D-->
        <val v="1000"/> <!--CDKA-->
        <val v="5"/> <!--SPF-->
        <val v="0"/> <!--CDKB-->
        <val v="0"/> <!--cyclin B-->
        <val v="10"/> <!--MPF-->
      </chem>
    </cell>
    <cell index="75" area="192.0" target_area="192.0" target_length="60" lambda_celllength="0" stiffness="0" fixed="false" pin_fixed="false" at_boundary="false" dead="false" source="false" boundary="None" div_counter="0" cell_type="0">
      <node n="81"/>
      <node n="82"/>
      <node n="95"/>
      <node n="94"/>
      <wall w="143"/>
      <wall w="167"/>
      <wall w="168"/>
      <wall w="165"/>
      <chem n="9">
        <val v="0.1"/> <!--auxin-->
        <val v="0"/> <!--pin-->
        <val v="2"/> <!--DNA-->
        <val v="0"/> <!--cyclin D-->
        <val v="1000"/> <!--CDKA-->
        <val v="5"/> <!--SPF-->
        <val v="0"/> <!--CDKB-->
        <val v="0"/> <!--cyclin B-->
        <val v="10"/> <!--MPF-->
      </chem>
    </cell>
    <cell index="76" area="192.0" target_area="192.0" target_length="60" lambda_celllength="0" stiffness="0" fixed="false" pin_fixed="false" at_boundary="false" dead="false" source="false" boundary="None" div_counter="0" cell_type="0">
      <node n="82"/>
      <node n="83"/>
      <node n="96"/>
      <node n="95"/>
      <wall w="145"/>
      <wall w="169"/>
      <wall w="170"/>
      <wall w="167"/>
      <chem n="9">
        <val v="0.1"/> <!--auxin-->
        <val v="0"/> <!--pin-->
        <val v="2"/> <!--DNA-->
        <val v="0"/> <!--cyclin D-->
        <val v="1000"/> <!--CDKA-->
        <val v="5"/> <!--SPF-->
        <val v="0"/> <!--CDKB-->
        <val v="0"/> <!--cyclin B-->
        <val v="10"/> <!--MPF-->
      </chem>
    </cell>
    <cell index="77" area="192.0" target_area="192.0" target_length="60" lambda_celllength="0" stiffness="0" fixed="false" pin_fixed="false" at_boundary="false" dead="false" source="false" boundary="None" div_counter="0" cell_type="0">
      <node n="83"/>
      <node n="84"/>
      <node n="97"/>
      <node n="96"/>
      <wall w="147"/>
      <wall w="171"/>
      <wall w="172"/>
      <wall w="169"/>
      <chem n="9">
        <val v="0.1"/> <!--auxin-->
        <val v="0"/> <!--pin-->
        <val v="2"/> <!--DNA-->
        <val v="0"/> <!--cyclin D-->
        <val v="1000"/> <!--CDKA-->
        <val v="5"/> <!--SPF-->
        <val v="0"/> <!--CDKB-->
        <val v="0"/> <!--cyclin B-->
        <val v="10"/> <!--MPF-->
      </chem>
    </cell>
    <cell index="78" area="192.0" target_area="192.0" target_length="60" lambda_celllength="0" stiffness="0" fixed="false" pin_fixed="false" at_boundary="false" dead="false" source="false" boundary="None" div_counter="0" cell_type="0">
      <node n="84"/>
      <node n="85"/>
      <node n="98"/>
      <node n="97"/>
      <wall w="149"/>
      <wall w="173"/>
      <wall w="174"/>
      <wall w="171"/>
      <chem n="9">
        <val v="0.1"/> <!--auxin-->
        <val v="0"/> <!--pin-->
        <val v="2"/> <!--DNA-->
        <val v="0"/> <!--cyclin D-->
        <val v="1000"/> <!--CDKA-->
        <val v="5"/> <!--SPF-->
        <val v="0"/> <!--CDKB-->
        <val v="0"/> <!--cyclin B-->
        <val v="10"/> <!--MPF-->
      </chem>
    </cell>
    <cell index="79" area="192.0" target_area="192.0" target_length="60" lambda_celllength="0" stiffness="0" fixed="false" pin_fixed="false" at_boundary="false" dead="false" source="false" boundary="None" div_counter="0" cell_type="0">
      <node n="85"/>
      <node n="86"/>
      <node n="99"/>
      <node n="98"/>
      <wall w="151"/>
      <wall w="175"/>
      <wall w="176"/>
      <wall w="173"/>
      <chem n="9">
        <val v="0.1"/> <!--auxin-->
        <val v="0"/> <!--pin-->
        <val v="2"/> <!--DNA-->
        <val v="0"/> <!--cyclin D-->
        <val v="1000"/> <!--CDKA-->
        <val v="5"/> <!--SPF-->
        <val v="0"/> <!--CDKB-->
        <val v="0"/> <!--cyclin B-->
        <val v="10"/> <!--MPF-->
      </chem>
    </cell>
    <cell index="80" area="192.0" target_area="192.0" target_length="60" lambda_celllength="0" stiffness="0" fixed="false" pin_fixed="false" at_boundary="false" dead="false" source="false" boundary="None" div_counter="0" cell_type="0">
      <node n="86"/>
      <node n="87"/>
      <node n="100"/>
      <node n="99"/>
      <wall w="153"/>
      <wall w="177"/>
      <wall w="178"/>
      <wall w="175"/>
      <chem n="9">
        <val v="0.1"/> <!--auxin-->
        <val v="0"/> <!--pin-->
        <val v="2"/> <!--DNA-->
        <val v="0"/> <!--cyclin D-->
        <val v="1000"/> <!--CDKA-->
        <val v="5"/> <!--SPF-->
        <val v="0"/> <!--CDKB-->
        <val v="0"/> <!--cyclin B-->
        <val v="10"/> <!--MPF-->
      </chem>
    </cell>
    <cell index="81" area="192.0" target_area="192.0" target_length="60" lambda_celllength="0" stiffness="0" fixed="false" pin_fixed="false" at_boundary="false" dead="false" source="false" boundary="None" div_counter="0" cell_type="0">
      <node n="87"/>
      <node n="88"/>
      <node n="101"/>
      <node n="100"/>
      <wall w="155"/>
      <wall w="179"/>
      <wall w="180"/>
      <wall w="177"/>
      <chem n="9">
        <val v="0.1"/> <!--auxin-->
        <val v="0"/> <!--pin-->
        <val v="2"/> <!--DNA-->
        <val v="0"/> <!--cyclin D-->
        <val v="1000"/> <!--CDKA-->
        <val v="5"/> <!--SPF-->
        <val v="0"/> <!--CDKB-->
        <val v="0"/> <!--cyclin B-->
        <val v="10"/> <!--MPF-->
      </chem>
    </cell>
    <cell index="82" area="384.0" target_area="384.0" target_length="60" lambda_celllength="0" stiffness="0" fixed="false" pin_fixed="false" at_boundary="false" dead="false" source="false" boundary="None" div_counter="0" cell_type="0">
      <node n="88"/>
      <node n="89"/>
      <node n="102"/>
      <node n="101"/>
      <wall w="157"/>
      <wall w="181"/>
      <wall w="182"/>
      <wall w="179"/>
      <chem n="9">
        <val v="0.1"/> <!--auxin-->
        <val v="0"/> <!--pin-->
        <val v="2"/> <!--DNA-->
        <val v="0"/> <!--cyclin D-->
        <val v="1000"/> <!--CDKA-->
        <val v="5"/> <!--SPF-->
        <val v="0"/> <!--CDKB-->
        <val v="0"/> <!--cyclin B-->
        <val v="10"/> <!--MPF-->
      </chem>
    </cell>
    <cell index="83" area="384.0" target_area="384.0" target_length="60" lambda_celllength="0" stiffness="0" fixed="false" pin_fixed="false" at_boundary="true" dead="false" source="false" boundary="None" div_counter="0" cell_type="0">
      <node n="89"/>
      <node n="90"/>
      <node n="103"/>
      <node n="102"/>
      <wall w="183"/>
      <wall w="184"/>
      <wall w="181"/>
      <wall w="159"/>
      <chem n="9">
        <val v="0.1"/> <!--auxin-->
        <val v="0"/> <!--pin-->
        <val v="2"/> <!--DNA-->
        <val v="0"/> <!--cyclin D-->
        <val v="1000"/> <!--CDKA-->
        <val v="5"/> <!--SPF-->
        <val v="0"/> <!--CDKB-->
        <val v="0"/> <!--cyclin B-->
        <val v="10"/> <!--MPF-->
      </chem>
    </cell>
    <cell index="84" area="384.0" target_area="384.0" target_length="60" lambda_celllength="0" stiffness="0" fixed="false" pin_fixed="false" at_boundary="true" dead="false" source="false" boundary="None" div_counter="0" cell_type="0">
      <node n="91"/>
      <node n="92"/>
      <node n="105"/>
      <node n="104"/>
      <wall w="185"/>
      <wall w="161"/>
      <wall w="186"/>
      <chem n="9">
        <val v="0.1"/> <!--auxin-->
        <val v="0"/> <!--pin-->
        <val v="2"/> <!--DNA-->
        <val v="0"/> <!--cyclin D-->
        <val v="1000"/> <!--CDKA-->
        <val v="5"/> <!--SPF-->
        <val v="0"/> <!--CDKB-->
        <val v="0"/> <!--cyclin B-->
        <val v="10"/> <!--MPF-->
      </chem>
    </cell>
    <cell index="85" area="384.0" target_area="384.0" target_length="60" lambda_celllength="0" stiffness="0" fixed="false" pin_fixed="false" at_boundary="true" dead="false" source="false" boundary="None" div_counter="0" cell_type="0">
      <node n="92"/>
      <node n="93"/>
      <node n="106"/>
      <node n="105"/>
      <wall w="188"/>
      <wall w="186"/>
      <wall w="164"/>
      <wall w="187"/>
      <chem n="9">
        <val v="0.1"/> <!--auxin-->
        <val v="0"/> <!--pin-->
        <val v="2"/> <!--DNA-->
        <val v="0"/> <!--cyclin D-->
        <val v="1000"/> <!--CDKA-->
        <val v="5"/> <!--SPF-->
        <val v="0"/> <!--CDKB-->
        <val v="0"/> <!--cyclin B-->
        <val v="10"/> <!--MPF-->
      </chem>
    </cell>
    <cell index="86" area="192.0" target_area="192.0" target_length="60" lambda_celllength="0" stiffness="0" fixed="false" pin_fixed="false" at_boundary="true" dead="false" source="false" boundary="None" div_counter="0" cell_type="0">
      <node n="93"/>
      <node n="94"/>
      <node n="107"/>
      <node n="106"/>
      <wall w="190"/>
      <wall w="187"/>
      <wall w="166"/>
      <wall w="189"/>
      <chem n="9">
        <val v="0.1"/> <!--auxin-->
        <val v="0"/> <!--pin-->
        <val v="2"/> <!--DNA-->
        <val v="0"/> <!--cyclin D-->
        <val v="1000"/> <!--CDKA-->
        <val v="5"/> <!--SPF-->
        <val v="0"/> <!--CDKB-->
        <val v="0"/> <!--cyclin B-->
        <val v="10"/> <!--MPF-->
      </chem>
    </cell>
    <cell index="87" area="192.0" target_area="192.0" target_length="60" lambda_celllength="0" stiffness="0" fixed="false" pin_fixed="false" at_boundary="true" dead="false" source="false" boundary="None" div_counter="0" cell_type="0">
      <node n="94"/>
      <node n="95"/>
      <node n="108"/>
      <node n="107"/>
      <wall w="192"/>
      <wall w="189"/>
      <wall w="168"/>
      <wall w="191"/>
      <chem n="9">
        <val v="0.1"/> <!--auxin-->
        <val v="0"/> <!--pin-->
        <val v="2"/> <!--DNA-->
        <val v="0"/> <!--cyclin D-->
        <val v="1000"/> <!--CDKA-->
        <val v="5"/> <!--SPF-->
        <val v="0"/> <!--CDKB-->
        <val v="0"/> <!--cyclin B-->
        <val v="10"/> <!--MPF-->
      </chem>
    </cell>
    <cell index="88" area="192.0" target_area="192.0" target_length="60" lambda_celllength="0" stiffness="0" fixed="false" pin_fixed="false" at_boundary="true" dead="false" source="false" boundary="None" div_counter="0" cell_type="0">
      <node n="95"/>
      <node n="96"/>
      <node n="109"/>
      <node n="108"/>
      <wall w="194"/>
      <wall w="191"/>
      <wall w="170"/>
      <wall w="193"/>
      <chem n="9">
        <val v="0.1"/> <!--auxin-->
        <val v="0"/> <!--pin-->
        <val v="2"/> <!--DNA-->
        <val v="0"/> <!--cyclin D-->
        <val v="1000"/> <!--CDKA-->
        <val v="5"/> <!--SPF-->
        <val v="0"/> <!--CDKB-->
        <val v="0"/> <!--cyclin B-->
        <val v="10"/> <!--MPF-->
      </chem>
    </cell>
    <cell index="89" area="192.0" target_area="192.0" target_length="60" lambda_celllength="0" stiffness="0" fixed="false" pin_fixed="false" at_boundary="true" dead="false" source="false" boundary="None" div_counter="0" cell_type="0">
      <node n="96"/>
      <node n="97"/>
      <node n="110"/>
      <node n="109"/>
      <wall w="196"/>
      <wall w="193"/>
      <wall w="172"/>
      <wall w="195"/>
      <chem n="9">
        <val v="0.1"/> <!--auxin-->
        <val v="0"/> <!--pin-->
        <val v="2"/> <!--DNA-->
        <val v="0"/> <!--cyclin D-->
        <val v="1000"/> <!--CDKA-->
        <val v="5"/> <!--SPF-->
        <val v="0"/> <!--CDKB-->
        <val v="0"/> <!--cyclin B-->
        <val v="10"/> <!--MPF-->
      </chem>
    </cell>
    <cell index="90" area="192.0" target_area="192.0" target_length="60" lambda_celllength="0" stiffness="0" fixed="false" pin_fixed="false" at_boundary="true" dead="false" source="false" boundary="None" div_counter="0" cell_type="0">
      <node n="97"/>
      <node n="98"/>
      <node n="111"/>
      <node n="110"/>
      <wall w="198"/>
      <wall w="195"/>
      <wall w="174"/>
      <wall w="197"/>
      <chem n="9">
        <val v="0.1"/> <!--auxin-->
        <val v="0"/> <!--pin-->
        <val v="2"/> <!--DNA-->
        <val v="0"/> <!--cyclin D-->
        <val v="1000"/> <!--CDKA-->
        <val v="5"/> <!--SPF-->
        <val v="0"/> <!--CDKB-->
        <val v="0"/> <!--cyclin B-->
        <val v="10"/> <!--MPF-->
      </chem>
    </cell>
    <cell index="91" area="192.0" target_area="192.0" target_length="60" lambda_celllength="0" stiffness="0" fixed="false" pin_fixed="false" at_boundary="true" dead="false" source="false" boundary="None" div_counter="0" cell_type="0">
      <node n="98"/>
      <node n="99"/>
      <node n="112"/>
      <node n="111"/>
      <wall w="200"/>
      <wall w="197"/>
      <wall w="176"/>
      <wall w="199"/>
      <chem n="9">
        <val v="0.1"/> <!--auxin-->
        <val v="0"/> <!--pin-->
        <val v="2"/> <!--DNA-->
        <val v="0"/> <!--cyclin D-->
        <val v="1000"/> <!--CDKA-->
        <val v="5"/> <!--SPF-->
        <val v="0"/> <!--CDKB-->
        <val v="0"/> <!--cyclin B-->
        <val v="10"/> <!--MPF-->
      </chem>
    </cell>
    <cell index="92" area="192.0" target_area="192.0" target_length="60" lambda_celllength="0" stiffness="0" fixed="false" pin_fixed="false" at_boundary="true" dead="false" source="false" boundary="None" div_counter="0" cell_type="0">
      <node n="99"/>
      <node n="100"/>
      <node n="113"/>
      <node n="112"/>
      <wall w="202"/>
      <wall w="199"/>
      <wall w="178"/>
      <wall w="201"/>
      <chem n="9">
        <val v="0.1"/> <!--auxin-->
        <val v="0"/> <!--pin-->
        <val v="2"/> <!--DNA-->
        <val v="0"/> <!--cyclin D-->
        <val v="1000"/> <!--CDKA-->
        <val v="5"/> <!--SPF-->
        <val v="0"/> <!--CDKB-->
        <val v="0"/> <!--cyclin B-->
        <val v="10"/> <!--MPF-->
      </chem>
    </cell>
    <cell index="93" area="192.0" target_area="192.0" target_length="60" lambda_celllength="0" stiffness="0" fixed="false" pin_fixed="false" at_boundary="true" dead="false" source="false" boundary="None" div_counter="0" cell_type="0">
      <node n="100"/>
      <node n="101"/>
      <node n="114"/>
      <node n="113"/>
      <wall w="204"/>
      <wall w="201"/>
      <wall w="180"/>
      <wall w="203"/>
      <chem n="9">
        <val v="0.1"/> <!--auxin-->
        <val v="0"/> <!--pin-->
        <val v="2"/> <!--DNA-->
        <val v="0"/> <!--cyclin D-->
        <val v="1000"/> <!--CDKA-->
        <val v="5"/> <!--SPF-->
        <val v="0"/> <!--CDKB-->
        <val v="0"/> <!--cyclin B-->
        <val v="10"/> <!--MPF-->
      </chem>
    </cell>
    <cell index="94" area="384.0" target_area="384.0" target_length="60" lambda_celllength="0" stiffness="0" fixed="false" pin_fixed="false" at_boundary="true" dead="false" source="false" boundary="None" div_counter="0" cell_type="0">
      <node n="101"/>
      <node n="102"/>
      <node n="115"/>
      <node n="114"/>
      <wall w="206"/>
      <wall w="203"/>
      <wall w="182"/>
      <wall w="205"/>
      <chem n="9">
        <val v="0.1"/> <!--auxin-->
        <val v="0"/> <!--pin-->
        <val v="2"/> <!--DNA-->
        <val v="0"/> <!--cyclin D-->
        <val v="1000"/> <!--CDKA-->
        <val v="5"/> <!--SPF-->
        <val v="0"/> <!--CDKB-->
        <val v="0"/> <!--cyclin B-->
        <val v="10"/> <!--MPF-->
      </chem>
    </cell>
    <cell index="95" area="384.0" target_area="384.0" target_length="60" lambda_celllength="0" stiffness="0" fixed="false" pin_fixed="false" at_boundary="true" dead="false" source="false" boundary="None" div_counter="0" cell_type="0">
      <node n="102"/>
      <node n="103"/>
      <node n="116"/>
      <node n="115"/>
      <wall w="207"/>
      <wall w="205"/>
      <wall w="184"/>
      <chem n="9">
        <val v="0.1"/> <!--auxin-->
        <val v="0"/> <!--pin-->
        <val v="2"/> <!--DNA-->
        <val v="0"/> <!--cyclin D-->
        <val v="1000"/> <!--CDKA-->
        <val v="5"/> <!--SPF-->
        <val v="0"/> <!--CDKB-->
        <val v="0"/> <!--cyclin B-->
        <val v="10"/> <!--MPF-->
      </chem>
    </cell>
    <boundary_polygon index="-1" area="9600" target_area="1.00" target_length="60" lambda_celllength="0" stiffness="0" fixed="false" pin_fixed="true" at_boundary="false" dead="false" source="false" boundary="None" div_counter="0" cell_type="-1">
      <node n="0"/>
      <node n="1"/>
      <node n="2"/>
      <node n="3"/>
      <node n="4"/>
      <node n="5"/>
      <node n="6"/>
      <node n="7"/>
      <node n="8"/>
      <node n="9"/>
      <node n="10"/>
      <node n="11"/>
      <node n="12"/>
      <node n="25"/>
      <node n="38"/>
      <node n="51"/>
      <node n="64"/>
      <node n="77"/>
      <node n="90"/>
      <node n="103"/>
      <node n="116"/>
      <node n="115"/>
      <node n="114"/>
      <node n="113"/>
      <node n="112"/>
      <node n="111"/>
      <node n="110"/>
      <node n="109"/>
      <node n="108"/>
      <node n="107"/>
      <node n="106"/>
      <node n="105"/>
      <node n="104"/>
      <node n="91"/>
      <node n="78"/>
      <node n="65"/>
      <node n="52"/>
      <node n="39"/>
      <node n="26"/>
      <node n="13"/>
      <wall w="0"/>
      <wall w="3"/>
      <wall w="6"/>
      <wall w="9"/>
      <wall w="12"/>
      <wall w="15"/>
      <wall w="18"/>
      <wall w="21"/>
      <wall w="24"/>
      <wall w="27"/>
      <wall w="30"/>
      <wall w="33"/>
      <wall w="58"/>
      <wall w="83"/>
      <wall w="108"/>
      <wall w="133"/>
      <wall w="158"/>
      <wall w="183"/>
      <wall w="207"/>
      <wall w="206"/>
      <wall w="204"/>
      <wall w="202"/>
      <wall w="200"/>
      <wall w="198"/>
      <wall w="196"/>
      <wall w="194"/>
      <wall w="192"/>
      <wall w="190"/>
      <wall w="188"/>
      <wall w="185"/>
      <wall w="160"/>
      <wall w="135"/>
      <wall w="110"/>
      <wall w="85"/>
      <wall w="60"/>
      <wall w="35"/>
      <chem n="9">
        <val v="0.1"/> <!--auxin-->
        <val v="0"/> <!--pin-->
        <val v="2"/> <!--DNA-->
        <val v="0"/> <!--cyclin D-->
        <val v="1000"/> <!--CDKA-->
        <val v="5"/> <!--SPF-->
        <val v="0"/> <!--CDKB-->
        <val v="0"/> <!--cyclin B-->
        <val v="10"/> <!--MPF-->
      </chem>
    </boundary_polygon>
  </cells>
  <walls n="208">
    <wall index="0" c1="0" c2="-1" n1="13" n2="1" length="42.4253" viz_flux="0" wall_type="aux_sink">
      <transporters1>
        <val v="0"/>
        <val v="0"/>
      </transporters1>
      <transporters2>
        <val v="0"/>
        <val v="0"/>
      </transporters2>
      <apoplast>
        <val v="0"/>
        <val v="0."/>
      </apoplast>
    </wall>
    <wall index="1" c1="0" c2="1" n1="1" n2="14" length="42.4253" viz_flux="0" wall_type="normal">
      <transporters1>
        <val v="0"/>
        <val v="0.1"/>
      </transporters1>
      <transporters2>
        <val v="0"/>
        <val v="0"/>
      </transporters2>
      <apoplast>
        <val v="0"/>
        <val v="0."/>
      </apoplast>
    </wall>
    <wall index="2" c1="0" c2="12" n1="14" n2="13" length="42.4253" viz_flux="0" wall_type="normal">
      <transporters1>
        <val v="0"/>
        <val v="0"/>
      </transporters1>
      <transporters2>
        <val v="0"/>
        <val v="1"/>
      </transporters2>
      <apoplast>
        <val v="0"/>
        <val v="0."/>
      </apoplast>
    </wall>
    <wall index="3" c1="1" c2="-1" n1="1" n2="2" length="42.4253" viz_flux="0" wall_type="aux_sink">
      <transporters1>
        <val v="0"/>
        <val v="0"/>
      </transporters1>
      <transporters2>
        <val v="0"/>
        <val v="0"/>
      </transporters2>
      <apoplast>
        <val v="0"/>
        <val v="0."/>
      </apoplast>
    </wall>
    <wall index="4" c1="1" c2="2" n1="2" n2="15" length="42.4253" viz_flux="0" wall_type="normal">
      <transporters1>
        <val v="0"/>
        <val v="0.1"/>
      </transporters1>
      <transporters2>
        <val v="0"/>
        <val v="0"/>
      </transporters2>
      <apoplast>
        <val v="0"/>
        <val v="0."/>
      </apoplast>
    </wall>
    <wall index="5" c1="1" c2="13" n1="15" n2="14" length="42.4253" viz_flux="0" wall_type="normal">
      <transporters1>
        <val v="0"/>
        <val v="0"/>
      </transporters1>
      <transporters2>
        <val v="0"/>
        <val v="1"/>
      </transporters2>
      <apoplast>
        <val v="0"/>
        <val v="0."/>
      </apoplast>
    </wall>
    <wall index="6" c1="2" c2="-1" n1="2" n2="3" length="42.4253" viz_flux="0" wall_type="aux_source">
      <transporters1>
        <val v="0"/>
        <val v="0"/>
      </transporters1>
      <transporters2>
        <val v="0"/>
        <val v="0"/>
      </transporters2>
      <apoplast>
        <val v="0"/>
        <val v="0."/>
      </apoplast>
    </wall>
    <wall index="7" c1="2" c2="3" n1="3" n2="16" length="42.4253" viz_flux="0" wall_type="normal">
      <transporters1>
        <val v="0"/>
        <val v="0.1"/>
      </transporters1>
      <transporters2>
        <val v="0"/>
        <val v="0"/>
      </transporters2>
      <apoplast>
        <val v="0"/>
        <val v="0."/>
      </apoplast>
    </wall>
    <wall index="8" c1="2" c2="14" n1="16" n2="15" length="42.4253" viz_flux="0" wall_type="normal">
      <transporters1>
        <val v="0"/>
        <val v="1"/>
      </transporters1>
      <transporters2>
        <val v="0"/>
        <val v="0"/>
      </transporters2>
      <apoplast>
        <val v="0"/>
        <val v="0."/>
      </apoplast>
    </wall>
    <wall index="9" c1="3" c2="-1" n1="3" n2="4" length="42.4253" viz_flux="0" wall_type="aux_source">
      <transporters1>
        <val v="0"/>
        <val v="0"/>
      </transporters1>
      <transporters2>
        <val v="0"/>
        <val v="0"/>
      </transporters2>
      <apoplast>
        <val v="0"/>
        <val v="0."/>
      </apoplast>
    </wall>
    <wall index="10" c1="3" c2="4" n1="4" n2="17" length="42.4253" viz_flux="0" wall_type="normal">
      <transporters1>
        <val v="0"/>
        <val v="0"/>
      </transporters1>
      <transporters2>
        <val v="0"/>
        <val v="0"/>
      </transporters2>
      <apoplast>
        <val v="0"/>
        <val v="0."/>
      </apoplast>
    </wall>
    <wall index="11" c1="3" c2="15" n1="17" n2="16" length="42.4253" viz_flux="0" wall_type="normal">
      <transporters1>
        <val v="0"/>
        <val v="1"/>
      </transporters1>
      <transporters2>
        <val v="0"/>
        <val v="0"/>
      </transporters2>
      <apoplast>
        <val v="0"/>
        <val v="0."/>
      </apoplast>
    </wall>
    <wall index="12" c1="4" c2="-1" n1="4" n2="5" length="42.4253" viz_flux="0" wall_type="aux_source">
      <transporters1>
        <val v="0"/>
        <val v="0"/>
      </transporters1>
      <transporters2>
        <val v="0"/>
        <val v="0"/>
      </transporters2>
      <apoplast>
        <val v="0"/>
        <val v="0."/>
      </apoplast>
    </wall>
    <wall index="13" c1="4" c2="5" n1="5" n2="18" length="42.4253" viz_flux="0" wall_type="normal">
      <transporters1>
        <val v="0"/>
        <val v="0"/>
      </transporters1>
      <transporters2>
        <val v="0"/>
        <val v="0"/>
      </transporters2>
      <apoplast>
        <val v="0"/>
        <val v="0."/>
      </apoplast>
    </wall>
    <wall index="14" c1="4" c2="16" n1="18" n2="17" length="42.4253" viz_flux="0" wall_type="normal">
      <transporters1>
        <val v="0"/>
        <val v="1"/>
      </transporters1>
      <transporters2>
        <val v="0"/>
        <val v="0"/>
      </transporters2>
      <apoplast>
        <val v="0"/>
        <val v="0."/>
      </apoplast>
    </wall>
    <wall index="15" c1="5" c2="-1" n1="5" n2="6" length="42.4253" viz_flux="0" wall_type="aux_source">
      <transporters1>
        <val v="0"/>
        <val v="0"/>
      </transporters1>
      <transporters2>
        <val v="0"/>
        <val v="0"/>
      </transporters2>
      <apoplast>
        <val v="0"/>
        <val v="0."/>
      </apoplast>
    </wall>
    <wall index="16" c1="5" c2="6" n1="6" n2="19" length="42.4253" viz_flux="0" wall_type="normal">
      <transporters1>
        <val v="0"/>
        <val v="0"/>
      </transporters1>
      <transporters2>
        <val v="0"/>
        <val v="0"/>
      </transporters2>
      <apoplast>
        <val v="0"/>
        <val v="0."/>
      </apoplast>
    </wall>
    <wall index="17" c1="5" c2="17" n1="19" n2="18" length="42.4253" viz_flux="0" wall_type="normal">
      <transporters1>
        <val v="0"/>
        <val v="1"/>
      </transporters1>
      <transporters2>
        <val v="0"/>
        <val v="0"/>
      </transporters2>
      <apoplast>
        <val v="0"/>
        <val v="0."/>
      </apoplast>
    </wall>
    <wall index="18" c1="6" c2="-1" n1="6" n2="7" length="42.4253" viz_flux="0" wall_type="aux_source">
      <transporters1>
        <val v="0"/>
        <val v="0"/>
      </transporters1>
      <transporters2>
        <val v="0"/>
        <val v="0"/>
      </transporters2>
      <apoplast>
        <val v="0"/>
        <val v="0."/>
      </apoplast>
    </wall>
    <wall index="19" c1="6" c2="7" n1="7" n2="20" length="42.4253" viz_flux="0" wall_type="normal">
      <transporters1>
        <val v="0"/>
        <val v="0"/>
      </transporters1>
      <transporters2>
        <val v="0"/>
        <val v="0"/>
      </transporters2>
      <apoplast>
        <val v="0"/>
        <val v="0."/>
      </apoplast>
    </wall>
    <wall index="20" c1="6" c2="18" n1="20" n2="19" length="42.4253" viz_flux="0" wall_type="normal">
      <transporters1>
        <val v="0"/>
        <val v="1"/>
      </transporters1>
      <transporters2>
        <val v="0"/>
        <val v="0"/>
      </transporters2>
      <apoplast>
        <val v="0"/>
        <val v="0."/>
      </apoplast>
    </wall>
    <wall index="21" c1="7" c2="-1" n1="7" n2="8" length="42.4253" viz_flux="0" wall_type="aux_source">
      <transporters1>
        <val v="0"/>
        <val v="0"/>
      </transporters1>
      <transporters2>
        <val v="0"/>
        <val v="0"/>
      </transporters2>
      <apoplast>
        <val v="0"/>
        <val v="0."/>
      </apoplast>
    </wall>
    <wall index="22" c1="7" c2="8" n1="8" n2="21" length="42.4253" viz_flux="0" wall_type="normal">
      <transporters1>
        <val v="0"/>
        <val v="0"/>
      </transporters1>
      <transporters2>
        <val v="0"/>
        <val v="0"/>
      </transporters2>
      <apoplast>
        <val v="0"/>
        <val v="0."/>
      </apoplast>
    </wall>
    <wall index="23" c1="7" c2="19" n1="21" n2="20" length="42.4253" viz_flux="0" wall_type="normal">
      <transporters1>
        <val v="0"/>
        <val v="1"/>
      </transporters1>
      <transporters2>
        <val v="0"/>
        <val v="0"/>
      </transporters2>
      <apoplast>
        <val v="0"/>
        <val v="0."/>
      </apoplast>
    </wall>
    <wall index="24" c1="8" c2="-1" n1="8" n2="9" length="42.4253" viz_flux="0" wall_type="aux_source">
      <transporters1>
        <val v="0"/>
        <val v="0"/>
      </transporters1>
      <transporters2>
        <val v="0"/>
        <val v="0"/>
      </transporters2>
      <apoplast>
        <val v="0"/>
        <val v="0."/>
      </apoplast>
    </wall>
    <wall index="25" c1="8" c2="9" n1="9" n2="22" length="42.4253" viz_flux="0" wall_type="normal">
      <transporters1>
        <val v="0"/>
        <val v="0"/>
      </transporters1>
      <transporters2>
        <val v="0"/>
        <val v="0.1"/>
      </transporters2>
      <apoplast>
        <val v="0"/>
        <val v="0."/>
      </apoplast>
    </wall>
    <wall index="26" c1="8" c2="20" n1="22" n2="21" length="42.4253" viz_flux="0" wall_type="normal">
      <transporters1>
        <val v="0"/>
        <val v="1"/>
      </transporters1>
      <transporters2>
        <val v="0"/>
        <val v="0"/>
      </transporters2>
      <apoplast>
        <val v="0"/>
        <val v="0."/>
      </apoplast>
    </wall>
    <wall index="27" c1="9" c2="-1" n1="9" n2="10" length="42.4253" viz_flux="0" wall_type="aux_source">
      <transporters1>
        <val v="0"/>
        <val v="0"/>
      </transporters1>
      <transporters2>
        <val v="0"/>
        <val v="0"/>
      </transporters2>
      <apoplast>
        <val v="0"/>
        <val v="0."/>
      </apoplast>
    </wall>
    <wall index="28" c1="9" c2="10" n1="10" n2="23" length="42.4253" viz_flux="0" wall_type="normal">
      <transporters1>
        <val v="0"/>
        <val v="0"/>
      </transporters1>
      <transporters2>
        <val v="0"/>
        <val v="0.1"/>
      </transporters2>
      <apoplast>
        <val v="0"/>
        <val v="0."/>
      </apoplast>
    </wall>
    <wall index="29" c1="9" c2="21" n1="23" n2="22" length="42.4253" viz_flux="0" wall_type="normal">
      <transporters1>
        <val v="0"/>
        <val v="1"/>
      </transporters1>
      <transporters2>
        <val v="0"/>
        <val v="0"/>
      </transporters2>
      <apoplast>
        <val v="0"/>
        <val v="0."/>
      </apoplast>
    </wall>
    <wall index="30" c1="10" c2="-1" n1="10" n2="11" length="42.4253" viz_flux="0" wall_type="aux_sink">
      <transporters1>
        <val v="0"/>
        <val v="0"/>
      </transporters1>
      <transporters2>
        <val v="0"/>
        <val v="0"/>
      </transporters2>
      <apoplast>
        <val v="0"/>
        <val v="0."/>
      </apoplast>
    </wall>
    <wall index="31" c1="10" c2="11" n1="11" n2="24" length="42.4253" viz_flux="0" wall_type="normal">
      <transporters1>
        <val v="0"/>
        <val v="0"/>
      </transporters1>
      <transporters2>
        <val v="0"/>
        <val v="0.1"/>
      </transporters2>
      <apoplast>
        <val v="0"/>
        <val v="0."/>
      </apoplast>
    </wall>
    <wall index="32" c1="10" c2="22" n1="24" n2="23" length="42.4253" viz_flux="0" wall_type="normal">
      <transporters1>
        <val v="0"/>
        <val v="0"/>
      </transporters1>
      <transporters2>
        <val v="0"/>
        <val v="1"/>
      </transporters2>
      <apoplast>
        <val v="0"/>
        <val v="0."/>
      </apoplast>
    </wall>
    <wall index="33" c1="11" c2="-1" n1="11" n2="25" length="42.4253" viz_flux="0" wall_type="aux_sink">
      <transporters1>
        <val v="0"/>
        <val v="0"/>
      </transporters1>
      <transporters2>
        <val v="0"/>
        <val v="0"/>
      </transporters2>
      <apoplast>
        <val v="0"/>
        <val v="0."/>
      </apoplast>
    </wall>
    <wall index="34" c1="11" c2="23" n1="25" n2="24" length="42.4253" viz_flux="0" wall_type="normal">
      <transporters1>
        <val v="0"/>
        <val v="0"/>
      </transporters1>
      <transporters2>
        <val v="0"/>
        <val v="1"/>
      </transporters2>
      <apoplast>
        <val v="0"/>
        <val v="0."/>
      </apoplast>
    </wall>
    <wall index="35" c1="12" c2="-1" n1="26" n2="13" length="42.4253" viz_flux="0" wall_type="normal">
      <transporters1>
        <val v="0"/>
        <val v="0"/>
      </transporters1>
      <transporters2>
        <val v="0"/>
        <val v="0"/>
      </transporters2>
      <apoplast>
        <val v="0"/>
        <val v="0."/>
      </apoplast>
    </wall>
    <wall index="36" c1="12" c2="24" n1="27" n2="26" length="42.4253" viz_flux="0" wall_type="normal">
      <transporters1>
        <val v="0"/>
        <val v="0"/>
      </transporters1>
      <transporters2>
        <val v="0"/>
        <val v="1"/>
      </transporters2>
      <apoplast>
        <val v="0"/>
        <val v="0."/>
      </apoplast>
    </wall>
    <wall index="37" c1="12" c2="13" n1="14" n2="27" length="42.4253" viz_flux="0" wall_type="normal">
      <transporters1>
        <val v="0"/>
        <val v="0.1"/>
      </transporters1>
      <transporters2>
        <val v="0"/>
        <val v="0"/>
      </transporters2>
      <apoplast>
        <val v="0"/>
        <val v="0."/>
      </apoplast>
    </wall>
    <wall index="38" c1="13" c2="14" n1="15" n2="28" length="42.4253" viz_flux="0" wall_type="normal">
      <transporters1>
        <val v="0"/>
        <val v="0.1"/>
      </transporters1>
      <transporters2>
        <val v="0"/>
        <val v="0"/>
      </transporters2>
      <apoplast>
        <val v="0"/>
        <val v="0."/>
      </apoplast>
    </wall>
    <wall index="39" c1="13" c2="25" n1="28" n2="27" length="42.4253" viz_flux="0" wall_type="normal">
      <transporters1>
        <val v="0"/>
        <val v="0"/>
      </transporters1>
      <transporters2>
        <val v="0"/>
        <val v="1"/>
      </transporters2>
      <apoplast>
        <val v="0"/>
        <val v="0."/>
      </apoplast>
    </wall>
    <wall index="40" c1="14" c2="15" n1="16" n2="29" length="42.4253" viz_flux="0" wall_type="normal">
      <transporters1>
        <val v="0"/>
        <val v="0.1"/>
      </transporters1>
      <transporters2>
        <val v="0"/>
        <val v="0"/>
      </transporters2>
      <apoplast>
        <val v="0"/>
        <val v="0."/>
      </apoplast>
    </wall>
    <wall index="41" c1="14" c2="26" n1="29" n2="28" length="42.4253" viz_flux="0" wall_type="normal">
      <transporters1>
        <val v="0"/>
        <val v="1"/>
      </transporters1>
      <transporters2>
        <val v="0"/>
        <val v="0"/>
      </transporters2>
      <apoplast>
        <val v="0"/>
        <val v="0."/>
      </apoplast>
    </wall>
    <wall index="42" c1="15" c2="16" n1="17" n2="30" length="42.4253" viz_flux="0" wall_type="normal">
      <transporters1>
        <val v="0"/>
        <val v="0"/>
      </transporters1>
      <transporters2>
        <val v="0"/>
        <val v="0"/>
      </transporters2>
      <apoplast>
        <val v="0"/>
        <val v="0."/>
      </apoplast>
    </wall>
    <wall index="43" c1="15" c2="27" n1="30" n2="29" length="42.4253" viz_flux="0" wall_type="normal">
      <transporters1>
        <val v="0"/>
        <val v="1"/>
      </transporters1>
      <transporters2>
        <val v="0"/>
        <val v="0"/>
      </transporters2>
      <apoplast>
        <val v="0"/>
        <val v="0."/>
      </apoplast>
    </wall>
    <wall index="44" c1="16" c2="17" n1="18" n2="31" length="42.4253" viz_flux="0" wall_type="normal">
      <transporters1>
        <val v="0"/>
        <val v="0"/>
      </transporters1>
      <transporters2>
        <val v="0"/>
        <val v="0"/>
      </transporters2>
      <apoplast>
        <val v="0"/>
        <val v="0."/>
      </apoplast>
    </wall>
    <wall index="45" c1="16" c2="28" n1="31" n2="30" length="42.4253" viz_flux="0" wall_type="normal">
      <transporters1>
        <val v="0"/>
        <val v="1"/>
      </transporters1>
      <transporters2>
        <val v="0"/>
        <val v="0"/>
      </transporters2>
      <apoplast>
        <val v="0"/>
        <val v="0."/>
      </apoplast>
    </wall>
    <wall index="46" c1="17" c2="18" n1="19" n2="32" length="42.4253" viz_flux="0" wall_type="normal">
      <transporters1>
        <val v="0"/>
        <val v="0"/>
      </transporters1>
      <transporters2>
        <val v="0"/>
        <val v="0"/>
      </transporters2>
      <apoplast>
        <val v="0"/>
        <val v="0."/>
      </apoplast>
    </wall>
    <wall index="47" c1="17" c2="29" n1="32" n2="31" length="42.4253" viz_flux="0" wall_type="normal">
      <transporters1>
        <val v="0"/>
        <val v="1"/>
      </transporters1>
      <transporters2>
        <val v="0"/>
        <val v="0"/>
      </transporters2>
      <apoplast>
        <val v="0"/>
        <val v="0."/>
      </apoplast>
    </wall>
    <wall index="48" c1="18" c2="19" n1="20" n2="33" length="42.4253" viz_flux="0" wall_type="normal">
      <transporters1>
        <val v="0"/>
        <val v="0"/>
      </transporters1>
      <transporters2>
        <val v="0"/>
        <val v="0"/>
      </transporters2>
      <apoplast>
        <val v="0"/>
        <val v="0."/>
      </apoplast>
    </wall>
    <wall index="49" c1="18" c2="30" n1="33" n2="32" length="42.4253" viz_flux="0" wall_type="normal">
      <transporters1>
        <val v="0"/>
        <val v="1"/>
      </transporters1>
      <transporters2>
        <val v="0"/>
        <val v="0"/>
      </transporters2>
      <apoplast>
        <val v="0"/>
        <val v="0."/>
      </apoplast>
    </wall>
    <wall index="50" c1="19" c2="20" n1="21" n2="34" length="42.4253" viz_flux="0" wall_type="normal">
      <transporters1>
        <val v="0"/>
        <val v="0"/>
      </transporters1>
      <transporters2>
        <val v="0"/>
        <val v="0"/>
      </transporters2>
      <apoplast>
        <val v="0"/>
        <val v="0."/>
      </apoplast>
    </wall>
    <wall index="51" c1="19" c2="31" n1="34" n2="33" length="42.4253" viz_flux="0" wall_type="normal">
      <transporters1>
        <val v="0"/>
        <val v="1"/>
      </transporters1>
      <transporters2>
        <val v="0"/>
        <val v="0"/>
      </transporters2>
      <apoplast>
        <val v="0"/>
        <val v="0."/>
      </apoplast>
    </wall>
    <wall index="52" c1="20" c2="21" n1="22" n2="35" length="42.4253" viz_flux="0" wall_type="normal">
      <transporters1>
        <val v="0"/>
        <val v="0"/>
      </transporters1>
      <transporters2>
        <val v="0"/>
        <val v="0.1"/>
      </transporters2>
      <apoplast>
        <val v="0"/>
        <val v="0."/>
      </apoplast>
    </wall>
    <wall index="53" c1="20" c2="32" n1="35" n2="34" length="42.4253" viz_flux="0" wall_type="normal">
      <transporters1>
        <val v="0"/>
        <val v="1"/>
      </transporters1>
      <transporters2>
        <val v="0"/>
        <val v="0"/>
      </transporters2>
      <apoplast>
        <val v="0"/>
        <val v="0."/>
      </apoplast>
    </wall>
    <wall index="54" c1="21" c2="22" n1="23" n2="36" length="42.4253" viz_flux="0" wall_type="normal">
      <transporters1>
        <val v="0"/>
        <val v="0"/>
      </transporters1>
      <transporters2>
        <val v="0"/>
        <val v="0.1"/>
      </transporters2>
      <apoplast>
        <val v="0"/>
        <val v="0."/>
      </apoplast>
    </wall>
    <wall index="55" c1="21" c2="33" n1="36" n2="35" length="42.4253" viz_flux="0" wall_type="normal">
      <transporters1>
        <val v="0"/>
        <val v="1"/>
      </transporters1>
      <transporters2>
        <val v="0"/>
        <val v="0"/>
      </transporters2>
      <apoplast>
        <val v="0"/>
        <val v="0."/>
      </apoplast>
    </wall>
    <wall index="56" c1="22" c2="23" n1="24" n2="37" length="42.4253" viz_flux="0" wall_type="normal">
      <transporters1>
        <val v="0"/>
        <val v="0"/>
      </transporters1>
      <transporters2>
        <val v="0"/>
        <val v="0.1"/>
      </transporters2>
      <apoplast>
        <val v="0"/>
        <val v="0."/>
      </apoplast>
    </wall>
    <wall index="57" c1="22" c2="34" n1="37" n2="36" length="42.4253" viz_flux="0" wall_type="normal">
      <transporters1>
        <val v="0"/>
        <val v="0"/>
      </transporters1>
      <transporters2>
        <val v="0"/>
        <val v="1"/>
      </transporters2>
      <apoplast>
        <val v="0"/>
        <val v="0."/>
      </apoplast>
    </wall>
    <wall index="58" c1="23" c2="-1" n1="25" n2="38" length="42.4253" viz_flux="0" wall_type="normal">
      <transporters1>
        <val v="0"/>
        <val v="0"/>
      </transporters1>
      <transporters2>
        <val v="0"/>
        <val v="0"/>
      </transporters2>
      <apoplast>
        <val v="0"/>
        <val v="0."/>
      </apoplast>
    </wall>
    <wall index="59" c1="23" c2="35" n1="38" n2="37" length="42.4253" viz_flux="0" wall_type="normal">
      <transporters1>
        <val v="0"/>
        <val v="0"/>
      </transporters1>
      <transporters2>
        <val v="0"/>
        <val v="1"/>
      </transporters2>
      <apoplast>
        <val v="0"/>
        <val v="0."/>
      </apoplast>
    </wall>
    <wall index="60" c1="24" c2="-1" n1="39" n2="26" length="42.4253" viz_flux="0" wall_type="normal">
      <transporters1>
        <val v="0"/>
        <val v="0"/>
      </transporters1>
      <transporters2>
        <val v="0"/>
        <val v="0"/>
      </transporters2>
      <apoplast>
        <val v="0"/>
        <val v="0."/>
      </apoplast>
    </wall>
    <wall index="61" c1="24" c2="36" n1="40" n2="39" length="42.4253" viz_flux="0" wall_type="normal">
      <transporters1>
        <val v="0"/>
        <val v="0"/>
      </transporters1>
      <transporters2>
        <val v="0"/>
        <val v="1"/>
      </transporters2>
      <apoplast>
        <val v="0"/>
        <val v="0."/>
      </apoplast>
    </wall>
    <wall index="62" c1="24" c2="25" n1="27" n2="40" length="42.4253" viz_flux="0" wall_type="normal">
      <transporters1>
        <val v="0"/>
        <val v="0.1"/>
      </transporters1>
      <transporters2>
        <val v="0"/>
        <val v="0"/>
      </transporters2>
      <apoplast>
        <val v="0"/>
        <val v="0."/>
      </apoplast>
    </wall>
    <wall index="63" c1="25" c2="26" n1="28" n2="41" length="42.4253" viz_flux="0" wall_type="normal">
      <transporters1>
        <val v="0"/>
        <val v="0.1"/>
      </transporters1>
      <transporters2>
        <val v="0"/>
        <val v="0"/>
      </transporters2>
      <apoplast>
        <val v="0"/>
        <val v="0."/>
      </apoplast>
    </wall>
    <wall index="64" c1="25" c2="37" n1="41" n2="40" length="42.4253" viz_flux="0" wall_type="normal">
      <transporters1>
        <val v="0"/>
        <val v="0"/>
      </transporters1>
      <transporters2>
        <val v="0"/>
        <val v="1"/>
      </transporters2>
      <apoplast>
        <val v="0"/>
        <val v="0."/>
      </apoplast>
    </wall>
    <wall index="65" c1="26" c2="27" n1="29" n2="42" length="42.4253" viz_flux="0" wall_type="normal">
      <transporters1>
        <val v="0"/>
        <val v="0.1"/>
      </transporters1>
      <transporters2>
        <val v="0"/>
        <val v="0"/>
      </transporters2>
      <apoplast>
        <val v="0"/>
        <val v="0."/>
      </apoplast>
    </wall>
    <wall index="66" c1="26" c2="38" n1="42" n2="41" length="42.4253" viz_flux="0" wall_type="normal">
      <transporters1>
        <val v="0"/>
        <val v="1"/>
      </transporters1>
      <transporters2>
        <val v="0"/>
        <val v="0"/>
      </transporters2>
      <apoplast>
        <val v="0"/>
        <val v="0."/>
      </apoplast>
    </wall>
    <wall index="67" c1="27" c2="28" n1="30" n2="43" length="42.4253" viz_flux="0" wall_type="normal">
      <transporters1>
        <val v="0"/>
        <val v="0"/>
      </transporters1>
      <transporters2>
        <val v="0"/>
        <val v="0"/>
      </transporters2>
      <apoplast>
        <val v="0"/>
        <val v="0."/>
      </apoplast>
    </wall>
    <wall index="68" c1="27" c2="39" n1="43" n2="42" length="42.4253" viz_flux="0" wall_type="normal">
      <transporters1>
        <val v="0"/>
        <val v="1"/>
      </transporters1>
      <transporters2>
        <val v="0"/>
        <val v="0"/>
      </transporters2>
      <apoplast>
        <val v="0"/>
        <val v="0."/>
      </apoplast>
    </wall>
    <wall index="69" c1="28" c2="29" n1="31" n2="44" length="42.4253" viz_flux="0" wall_type="normal">
      <transporters1>
        <val v="0"/>
        <val v="0"/>
      </transporters1>
      <transporters2>
        <val v="0"/>
        <val v="0"/>
      </transporters2>
      <apoplast>
        <val v="0"/>
        <val v="0."/>
      </apoplast>
    </wall>
    <wall index="70" c1="28" c2="40" n1="44" n2="43" length="42.4253" viz_flux="0" wall_type="normal">
      <transporters1>
        <val v="0"/>
        <val v="1"/>
      </transporters1>
      <transporters2>
        <val v="0"/>
        <val v="0"/>
      </transporters2>
      <apoplast>
        <val v="0"/>
        <val v="0."/>
      </apoplast>
    </wall>
    <wall index="71" c1="29" c2="30" n1="32" n2="45" length="42.4253" viz_flux="0" wall_type="normal">
      <transporters1>
        <val v="0"/>
        <val v="0"/>
      </transporters1>
      <transporters2>
        <val v="0"/>
        <val v="0"/>
      </transporters2>
      <apoplast>
        <val v="0"/>
        <val v="0."/>
      </apoplast>
    </wall>
    <wall index="72" c1="29" c2="41" n1="45" n2="44" length="42.4253" viz_flux="0" wall_type="normal">
      <transporters1>
        <val v="0"/>
        <val v="1"/>
      </transporters1>
      <transporters2>
        <val v="0"/>
        <val v="0"/>
      </transporters2>
      <apoplast>
        <val v="0"/>
        <val v="0."/>
      </apoplast>
    </wall>
    <wall index="73" c1="30" c2="31" n1="33" n2="46" length="42.4253" viz_flux="0" wall_type="normal">
      <transporters1>
        <val v="0"/>
        <val v="0"/>
      </transporters1>
      <transporters2>
        <val v="0"/>
        <val v="0"/>
      </transporters2>
      <apoplast>
        <val v="0"/>
        <val v="0."/>
      </apoplast>
    </wall>
    <wall index="74" c1="30" c2="42" n1="46" n2="45" length="42.4253" viz_flux="0" wall_type="normal">
      <transporters1>
        <val v="0"/>
        <val v="1"/>
      </transporters1>
      <transporters2>
        <val v="0"/>
        <val v="0"/>
      </transporters2>
      <apoplast>
        <val v="0"/>
        <val v="0."/>
      </apoplast>
    </wall>
    <wall index="75" c1="31" c2="32" n1="34" n2="47" length="42.4253" viz_flux="0" wall_type="normal">
      <transporters1>
        <val v="0"/>
        <val v="0"/>
      </transporters1>
      <transporters2>
        <val v="0"/>
        <val v="0"/>
      </transporters2>
      <apoplast>
        <val v="0"/>
        <val v="0."/>
      </apoplast>
    </wall>
    <wall index="76" c1="31" c2="43" n1="47" n2="46" length="42.4253" viz_flux="0" wall_type="normal">
      <transporters1>
        <val v="0"/>
        <val v="1"/>
      </transporters1>
      <transporters2>
        <val v="0"/>
        <val v="0"/>
      </transporters2>
      <apoplast>
        <val v="0"/>
        <val v="0."/>
      </apoplast>
    </wall>
    <wall index="77" c1="32" c2="33" n1="35" n2="48" length="42.4253" viz_flux="0" wall_type="normal">
      <transporters1>
        <val v="0"/>
        <val v="0"/>
      </transporters1>
      <transporters2>
        <val v="0"/>
        <val v="0.1"/>
      </transporters2>
      <apoplast>
        <val v="0"/>
        <val v="0."/>
      </apoplast>
    </wall>
    <wall index="78" c1="32" c2="44" n1="48" n2="47" length="42.4253" viz_flux="0" wall_type="normal">
      <transporters1>
        <val v="0"/>
        <val v="1"/>
      </transporters1>
      <transporters2>
        <val v="0"/>
        <val v="0"/>
      </transporters2>
      <apoplast>
        <val v="0"/>
        <val v="0."/>
      </apoplast>
    </wall>
    <wall index="79" c1="33" c2="34" n1="36" n2="49" length="42.4253" viz_flux="0" wall_type="normal">
      <transporters1>
        <val v="0"/>
        <val v="0"/>
      </transporters1>
      <transporters2>
        <val v="0"/>
        <val v="0.1"/>
      </transporters2>
      <apoplast>
        <val v="0"/>
        <val v="0."/>
      </apoplast>
    </wall>
    <wall index="80" c1="33" c2="45" n1="49" n2="48" length="42.4253" viz_flux="0" wall_type="normal">
      <transporters1>
        <val v="0"/>
        <val v="1"/>
      </transporters1>
      <transporters2>
        <val v="0"/>
        <val v="0"/>
      </transporters2>
      <apoplast>
        <val v="0"/>
        <val v="0."/>
      </apoplast>
    </wall>
    <wall index="81" c1="34" c2="35" n1="37" n2="50" length="42.4253" viz_flux="0" wall_type="normal">
      <transporters1>
        <val v="0"/>
        <val v="0"/>
      </transporters1>
      <transporters2>
        <val v="0"/>
        <val v="0.1"/>
      </transporters2>
      <apoplast>
        <val v="0"/>
        <val v="0."/>
      </apoplast>
    </wall>
    <wall index="82" c1="34" c2="46" n1="50" n2="49" length="42.4253" viz_flux="0" wall_type="normal">
      <transporters1>
        <val v="0"/>
        <val v="0"/>
      </transporters1>
      <transporters2>
        <val v="0"/>
        <val v="1"/>
      </transporters2>
      <apoplast>
        <val v="0"/>
        <val v="0."/>
      </apoplast>
    </wall>
    <wall index="83" c1="35" c2="-1" n1="38" n2="51" length="42.4253" viz_flux="0" wall_type="normal">
      <transporters1>
        <val v="0"/>
        <val v="0"/>
      </transporters1>
      <transporters2>
        <val v="0"/>
        <val v="0"/>
      </transporters2>
      <apoplast>
        <val v="0"/>
        <val v="0."/>
      </apoplast>
    </wall>
    <wall index="84" c1="35" c2="47" n1="51" n2="50" length="42.4253" viz_flux="0" wall_type="normal">
      <transporters1>
        <val v="0"/>
        <val v="0"/>
      </transporters1>
      <transporters2>
        <val v="0"/>
        <val v="1"/>
      </transporters2>
      <apoplast>
        <val v="0"/>
        <val v="0."/>
      </apoplast>
    </wall>
    <wall index="85" c1="36" c2="-1" n1="52" n2="39" length="42.4253" viz_flux="0" wall_type="normal">
      <transporters1>
        <val v="0"/>
        <val v="0"/>
      </transporters1>
      <transporters2>
        <val v="0"/>
        <val v="0"/>
      </transporters2>
      <apoplast>
        <val v="0"/>
        <val v="0."/>
      </apoplast>
    </wall>
    <wall index="86" c1="36" c2="48" n1="53" n2="52" length="42.4253" viz_flux="0" wall_type="normal">
      <transporters1>
        <val v="0"/>
        <val v="0"/>
      </transporters1>
      <transporters2>
        <val v="0"/>
        <val v="1"/>
      </transporters2>
      <apoplast>
        <val v="0"/>
        <val v="0."/>
      </apoplast>
    </wall>
    <wall index="87" c1="36" c2="37" n1="40" n2="53" length="42.4253" viz_flux="0" wall_type="normal">
      <transporters1>
        <val v="0"/>
        <val v="0.1"/>
      </transporters1>
      <transporters2>
        <val v="0"/>
        <val v="0"/>
      </transporters2>
      <apoplast>
        <val v="0"/>
        <val v="0."/>
      </apoplast>
    </wall>
    <wall index="88" c1="37" c2="38" n1="41" n2="54" length="42.4253" viz_flux="0" wall_type="normal">
      <transporters1>
        <val v="0"/>
        <val v="0.1"/>
      </transporters1>
      <transporters2>
        <val v="0"/>
        <val v="0"/>
      </transporters2>
      <apoplast>
        <val v="0"/>
        <val v="0."/>
      </apoplast>
    </wall>
    <wall index="89" c1="37" c2="49" n1="54" n2="53" length="42.4253" viz_flux="0" wall_type="normal">
      <transporters1>
        <val v="0"/>
        <val v="0"/>
      </transporters1>
      <transporters2>
        <val v="0"/>
        <val v="1"/>
      </transporters2>
      <apoplast>
        <val v="0"/>
        <val v="0."/>
      </apoplast>
    </wall>
    <wall index="90" c1="38" c2="39" n1="42" n2="55" length="42.4253" viz_flux="0" wall_type="normal">
      <transporters1>
        <val v="0"/>
        <val v="0.1"/>
      </transporters1>
      <transporters2>
        <val v="0"/>
        <val v="0"/>
      </transporters2>
      <apoplast>
        <val v="0"/>
        <val v="0."/>
      </apoplast>
    </wall>
    <wall index="91" c1="38" c2="50" n1="55" n2="54" length="42.4253" viz_flux="0" wall_type="normal">
      <transporters1>
        <val v="0"/>
        <val v="1"/>
      </transporters1>
      <transporters2>
        <val v="0"/>
        <val v="0"/>
      </transporters2>
      <apoplast>
        <val v="0"/>
        <val v="0."/>
      </apoplast>
    </wall>
    <wall index="92" c1="39" c2="40" n1="43" n2="56" length="42.4253" viz_flux="0" wall_type="normal">
      <transporters1>
        <val v="0"/>
        <val v="0"/>
      </transporters1>
      <transporters2>
        <val v="0"/>
        <val v="0"/>
      </transporters2>
      <apoplast>
        <val v="0"/>
        <val v="0."/>
      </apoplast>
    </wall>
    <wall index="93" c1="39" c2="51" n1="56" n2="55" length="42.4253" viz_flux="0" wall_type="normal">
      <transporters1>
        <val v="0"/>
        <val v="1"/>
      </transporters1>
      <transporters2>
        <val v="0"/>
        <val v="0"/>
      </transporters2>
      <apoplast>
        <val v="0"/>
        <val v="0."/>
      </apoplast>
    </wall>
    <wall index="94" c1="40" c2="41" n1="44" n2="57" length="42.4253" viz_flux="0" wall_type="normal">
      <transporters1>
        <val v="0"/>
        <val v="0"/>
      </transporters1>
      <transporters2>
        <val v="0"/>
        <val v="0"/>
      </transporters2>
      <apoplast>
        <val v="0"/>
        <val v="0."/>
      </apoplast>
    </wall>
    <wall index="95" c1="40" c2="52" n1="57" n2="56" length="42.4253" viz_flux="0" wall_type="normal">
      <transporters1>
        <val v="0"/>
        <val v="1"/>
      </transporters1>
      <transporters2>
        <val v="0"/>
        <val v="0"/>
      </transporters2>
      <apoplast>
        <val v="0"/>
        <val v="0."/>
      </apoplast>
    </wall>
    <wall index="96" c1="41" c2="42" n1="45" n2="58" length="42.4253" viz_flux="0" wall_type="normal">
      <transporters1>
        <val v="0"/>
        <val v="0"/>
      </transporters1>
      <transporters2>
        <val v="0"/>
        <val v="0"/>
      </transporters2>
      <apoplast>
        <val v="0"/>
        <val v="0."/>
      </apoplast>
    </wall>
    <wall index="97" c1="41" c2="53" n1="58" n2="57" length="42.4253" viz_flux="0" wall_type="normal">
      <transporters1>
        <val v="0"/>
        <val v="1"/>
      </transporters1>
      <transporters2>
        <val v="0"/>
        <val v="0"/>
      </transporters2>
      <apoplast>
        <val v="0"/>
        <val v="0."/>
      </apoplast>
    </wall>
    <wall index="98" c1="42" c2="43" n1="46" n2="59" length="42.4253" viz_flux="0" wall_type="normal">
      <transporters1>
        <val v="0"/>
        <val v="0"/>
      </transporters1>
      <transporters2>
        <val v="0"/>
        <val v="0"/>
      </transporters2>
      <apoplast>
        <val v="0"/>
        <val v="0."/>
      </apoplast>
    </wall>
    <wall index="99" c1="42" c2="54" n1="59" n2="58" length="42.4253" viz_flux="0" wall_type="normal">
      <transporters1>
        <val v="0"/>
        <val v="1"/>
      </transporters1>
      <transporters2>
        <val v="0"/>
        <val v="0"/>
      </transporters2>
      <apoplast>
        <val v="0"/>
        <val v="0."/>
      </apoplast>
    </wall>
    <wall index="100" c1="43" c2="44" n1="47" n2="60" length="42.4253" viz_flux="0" wall_type="normal">
      <transporters1>
        <val v="0"/>
        <val v="0"/>
      </transporters1>
      <transporters2>
        <val v="0"/>
        <val v="0"/>
      </transporters2>
      <apoplast>
        <val v="0"/>
        <val v="0."/>
      </apoplast>
    </wall>
    <wall index="101" c1="43" c2="55" n1="60" n2="59" length="42.4253" viz_flux="0" wall_type="normal">
      <transporters1>
        <val v="0"/>
        <val v="1"/>
      </transporters1>
      <transporters2>
        <val v="0"/>
        <val v="0"/>
      </transporters2>
      <apoplast>
        <val v="0"/>
        <val v="0."/>
      </apoplast>
    </wall>
    <wall index="102" c1="44" c2="45" n1="48" n2="61" length="42.4253" viz_flux="0" wall_type="normal">
      <transporters1>
        <val v="0"/>
        <val v="0"/>
      </transporters1>
      <transporters2>
        <val v="0"/>
        <val v="0.1"/>
      </transporters2>
      <apoplast>
        <val v="0"/>
        <val v="0."/>
      </apoplast>
    </wall>
    <wall index="103" c1="44" c2="56" n1="61" n2="60" length="42.4253" viz_flux="0" wall_type="normal">
      <transporters1>
        <val v="0"/>
        <val v="1"/>
      </transporters1>
      <transporters2>
        <val v="0"/>
        <val v="0"/>
      </transporters2>
      <apoplast>
        <val v="0"/>
        <val v="0."/>
      </apoplast>
    </wall>
    <wall index="104" c1="45" c2="46" n1="49" n2="62" length="42.4253" viz_flux="0" wall_type="normal">
      <transporters1>
        <val v="0"/>
        <val v="0"/>
      </transporters1>
      <transporters2>
        <val v="0"/>
        <val v="0.1"/>
      </transporters2>
      <apoplast>
        <val v="0"/>
        <val v="0."/>
      </apoplast>
    </wall>
    <wall index="105" c1="45" c2="57" n1="62" n2="61" length="42.4253" viz_flux="0" wall_type="normal">
      <transporters1>
        <val v="0"/>
        <val v="1"/>
      </transporters1>
      <transporters2>
        <val v="0"/>
        <val v="0"/>
      </transporters2>
      <apoplast>
        <val v="0"/>
        <val v="0."/>
      </apoplast>
    </wall>
    <wall index="106" c1="46" c2="47" n1="50" n2="63" length="42.4253" viz_flux="0" wall_type="normal">
      <transporters1>
        <val v="0"/>
        <val v="0"/>
      </transporters1>
      <transporters2>
        <val v="0"/>
        <val v="0.1"/>
      </transporters2>
      <apoplast>
        <val v="0"/>
        <val v="0."/>
      </apoplast>
    </wall>
    <wall index="107" c1="46" c2="58" n1="63" n2="62" length="42.4253" viz_flux="0" wall_type="normal">
      <transporters1>
        <val v="0"/>
        <val v="0"/>
      </transporters1>
      <transporters2>
        <val v="0"/>
        <val v="1"/>
      </transporters2>
      <apoplast>
        <val v="0"/>
        <val v="0."/>
      </apoplast>
    </wall>
    <wall index="108" c1="47" c2="-1" n1="51" n2="64" length="42.4253" viz_flux="0" wall_type="normal">
      <transporters1>
        <val v="0"/>
        <val v="0"/>
      </transporters1>
      <transporters2>
        <val v="0"/>
        <val v="0"/>
      </transporters2>
      <apoplast>
        <val v="0"/>
        <val v="0."/>
      </apoplast>
    </wall>
    <wall index="109" c1="47" c2="59" n1="64" n2="63" length="42.4253" viz_flux="0" wall_type="normal">
      <transporters1>
        <val v="0"/>
        <val v="0"/>
      </transporters1>
      <transporters2>
        <val v="0"/>
        <val v="1"/>
      </transporters2>
      <apoplast>
        <val v="0"/>
        <val v="0."/>
      </apoplast>
    </wall>
    <wall index="110" c1="48" c2="-1" n1="65" n2="52" length="42.4253" viz_flux="0" wall_type="normal">
      <transporters1>
        <val v="0"/>
        <val v="0"/>
      </transporters1>
      <transporters2>
        <val v="0"/>
        <val v="0"/>
      </transporters2>
      <apoplast>
        <val v="0"/>
        <val v="0."/>
      </apoplast>
    </wall>
    <wall index="111" c1="48" c2="60" n1="66" n2="65" length="42.4253" viz_flux="0" wall_type="normal">
      <transporters1>
        <val v="0"/>
        <val v="0"/>
      </transporters1>
      <transporters2>
        <val v="0"/>
        <val v="1"/>
      </transporters2>
      <apoplast>
        <val v="0"/>
        <val v="0."/>
      </apoplast>
    </wall>
    <wall index="112" c1="48" c2="49" n1="53" n2="66" length="42.4253" viz_flux="0" wall_type="normal">
      <transporters1>
        <val v="0"/>
        <val v="0.1"/>
      </transporters1>
      <transporters2>
        <val v="0"/>
        <val v="0"/>
      </transporters2>
      <apoplast>
        <val v="0"/>
        <val v="0."/>
      </apoplast>
    </wall>
    <wall index="113" c1="49" c2="50" n1="54" n2="67" length="42.4253" viz_flux="0" wall_type="normal">
      <transporters1>
        <val v="0"/>
        <val v="0.1"/>
      </transporters1>
      <transporters2>
        <val v="0"/>
        <val v="0"/>
      </transporters2>
      <apoplast>
        <val v="0"/>
        <val v="0."/>
      </apoplast>
    </wall>
    <wall index="114" c1="49" c2="61" n1="67" n2="66" length="42.4253" viz_flux="0" wall_type="normal">
      <transporters1>
        <val v="0"/>
        <val v="0"/>
      </transporters1>
      <transporters2>
        <val v="0"/>
        <val v="1"/>
      </transporters2>
      <apoplast>
        <val v="0"/>
        <val v="0."/>
      </apoplast>
    </wall>
    <wall index="115" c1="50" c2="51" n1="55" n2="68" length="42.4253" viz_flux="0" wall_type="normal">
      <transporters1>
        <val v="0"/>
        <val v="0.1"/>
      </transporters1>
      <transporters2>
        <val v="0"/>
        <val v="0"/>
      </transporters2>
      <apoplast>
        <val v="0"/>
        <val v="0."/>
      </apoplast>
    </wall>
    <wall index="116" c1="50" c2="62" n1="68" n2="67" length="42.4253" viz_flux="0" wall_type="normal">
      <transporters1>
        <val v="0"/>
        <val v="1"/>
      </transporters1>
      <transporters2>
        <val v="0"/>
        <val v="1"/>
      </transporters2>
      <apoplast>
        <val v="0"/>
        <val v="0."/>
      </apoplast>
    </wall>
    <wall index="117" c1="51" c2="52" n1="56" n2="69" length="42.4253" viz_flux="0" wall_type="normal">
      <transporters1>
        <val v="0"/>
        <val v="0"/>
      </transporters1>
      <transporters2>
        <val v="0"/>
        <val v="0"/>
      </transporters2>
      <apoplast>
        <val v="0"/>
        <val v="0."/>
      </apoplast>
    </wall>
    <wall index="118" c1="51" c2="63" n1="69" n2="68" length="42.4253" viz_flux="0" wall_type="normal">
      <transporters1>
        <val v="0"/>
        <val v="1"/>
      </transporters1>
      <transporters2>
        <val v="0"/>
        <val v="1"/>
      </transporters2>
      <apoplast>
        <val v="0"/>
        <val v="0."/>
      </apoplast>
    </wall>
    <wall index="119" c1="52" c2="53" n1="57" n2="70" length="42.4253" viz_flux="0" wall_type="normal">
      <transporters1>
        <val v="0"/>
        <val v="0"/>
      </transporters1>
      <transporters2>
        <val v="0"/>
        <val v="0"/>
      </transporters2>
      <apoplast>
        <val v="0"/>
        <val v="0."/>
      </apoplast>
    </wall>
    <wall index="120" c1="52" c2="64" n1="70" n2="69" length="42.4253" viz_flux="0" wall_type="normal">
      <transporters1>
        <val v="0"/>
        <val v="1"/>
      </transporters1>
      <transporters2>
        <val v="0"/>
        <val v="1"/>
      </transporters2>
      <apoplast>
        <val v="0"/>
        <val v="0."/>
      </apoplast>
    </wall>
    <wall index="121" c1="53" c2="54" n1="58" n2="71" length="42.4253" viz_flux="0" wall_type="normal">
      <transporters1>
        <val v="0"/>
        <val v="0"/>
      </transporters1>
      <transporters2>
        <val v="0"/>
        <val v="0"/>
      </transporters2>
      <apoplast>
        <val v="0"/>
        <val v="0."/>
      </apoplast>
    </wall>
    <wall index="122" c1="53" c2="65" n1="71" n2="70" length="42.4253" viz_flux="0" wall_type="normal">
      <transporters1>
        <val v="0"/>
        <val v="1"/>
      </transporters1>
      <transporters2>
        <val v="0"/>
        <val v="1"/>
      </transporters2>
      <apoplast>
        <val v="0"/>
        <val v="0."/>
      </apoplast>
    </wall>
    <wall index="123" c1="54" c2="55" n1="59" n2="72" length="42.4253" viz_flux="0" wall_type="normal">
      <transporters1>
        <val v="0"/>
        <val v="0"/>
      </transporters1>
      <transporters2>
        <val v="0"/>
        <val v="0"/>
      </transporters2>
      <apoplast>
        <val v="0"/>
        <val v="0."/>
      </apoplast>
    </wall>
    <wall index="124" c1="54" c2="66" n1="72" n2="71" length="42.4253" viz_flux="0" wall_type="normal">
      <transporters1>
        <val v="0"/>
        <val v="1"/>
      </transporters1>
      <transporters2>
        <val v="0"/>
        <val v="1"/>
      </transporters2>
      <apoplast>
        <val v="0"/>
        <val v="0."/>
      </apoplast>
    </wall>
    <wall index="125" c1="55" c2="56" n1="60" n2="73" length="42.4253" viz_flux="0" wall_type="normal">
      <transporters1>
        <val v="0"/>
        <val v="0"/>
      </transporters1>
      <transporters2>
        <val v="0"/>
        <val v="0"/>
      </transporters2>
      <apoplast>
        <val v="0"/>
        <val v="0."/>
      </apoplast>
    </wall>
    <wall index="126" c1="55" c2="67" n1="73" n2="72" length="42.4253" viz_flux="0" wall_type="normal">
      <transporters1>
        <val v="0"/>
        <val v="1"/>
      </transporters1>
      <transporters2>
        <val v="0"/>
        <val v="1"/>
      </transporters2>
      <apoplast>
        <val v="0"/>
        <val v="0."/>
      </apoplast>
    </wall>
    <wall index="127" c1="56" c2="57" n1="61" n2="74" length="42.4253" viz_flux="0" wall_type="normal">
      <transporters1>
        <val v="0"/>
        <val v="0"/>
      </transporters1>
      <transporters2>
        <val v="0"/>
        <val v="0.1"/>
      </transporters2>
      <apoplast>
        <val v="0"/>
        <val v="0."/>
      </apoplast>
    </wall>
    <wall index="128" c1="56" c2="68" n1="74" n2="73" length="42.4253" viz_flux="0" wall_type="normal">
      <transporters1>
        <val v="0"/>
        <val v="1"/>
      </transporters1>
      <transporters2>
        <val v="0"/>
        <val v="1"/>
      </transporters2>
      <apoplast>
        <val v="0"/>
        <val v="0."/>
      </apoplast>
    </wall>
    <wall index="129" c1="57" c2="58" n1="62" n2="75" length="42.4253" viz_flux="0" wall_type="normal">
      <transporters1>
        <val v="0"/>
        <val v="0"/>
      </transporters1>
      <transporters2>
        <val v="0"/>
        <val v="0.1"/>
      </transporters2>
      <apoplast>
        <val v="0"/>
        <val v="0."/>
      </apoplast>
    </wall>
    <wall index="130" c1="57" c2="69" n1="75" n2="74" length="42.4253" viz_flux="0" wall_type="normal">
      <transporters1>
        <val v="0"/>
        <val v="1"/>
      </transporters1>
      <transporters2>
        <val v="0"/>
        <val v="1"/>
      </transporters2>
      <apoplast>
        <val v="0"/>
        <val v="0."/>
      </apoplast>
    </wall>
    <wall index="131" c1="58" c2="59" n1="63" n2="76" length="42.4253" viz_flux="0" wall_type="normal">
      <transporters1>
        <val v="0"/>
        <val v="0"/>
      </transporters1>
      <transporters2>
        <val v="0"/>
        <val v="0.1"/>
      </transporters2>
      <apoplast>
        <val v="0"/>
        <val v="0."/>
      </apoplast>
    </wall>
    <wall index="132" c1="58" c2="70" n1="76" n2="75" length="42.4253" viz_flux="0" wall_type="normal">
      <transporters1>
        <val v="0"/>
        <val v="0"/>
      </transporters1>
      <transporters2>
        <val v="0"/>
        <val v="1"/>
      </transporters2>
      <apoplast>
        <val v="0"/>
        <val v="0."/>
      </apoplast>
    </wall>
    <wall index="133" c1="59" c2="-1" n1="64" n2="77" length="42.4253" viz_flux="0" wall_type="normal">
      <transporters1>
        <val v="0"/>
        <val v="0"/>
      </transporters1>
      <transporters2>
        <val v="0"/>
        <val v="0"/>
      </transporters2>
      <apoplast>
        <val v="0"/>
        <val v="0."/>
      </apoplast>
    </wall>
    <wall index="134" c1="59" c2="71" n1="77" n2="76" length="42.4253" viz_flux="0" wall_type="normal">
      <transporters1>
        <val v="0"/>
        <val v="0"/>
      </transporters1>
      <transporters2>
        <val v="0"/>
        <val v="1"/>
      </transporters2>
      <apoplast>
        <val v="0"/>
        <val v="0."/>
      </apoplast>
    </wall>
    <wall index="135" c1="60" c2="-1" n1="78" n2="65" length="42.4253" viz_flux="0" wall_type="normal">
      <transporters1>
        <val v="0"/>
        <val v="1"/>
      </transporters1>
      <transporters2>
        <val v="0"/>
        <val v="1"/>
      </transporters2>
      <apoplast>
        <val v="0"/>
        <val v="0."/>
      </apoplast>
    </wall>
    <wall index="136" c1="60" c2="72" n1="79" n2="78" length="42.4253" viz_flux="0" wall_type="normal">
      <transporters1>
        <val v="0"/>
        <val v="1"/>
      </transporters1>
      <transporters2>
        <val v="0"/>
        <val v="1"/>
      </transporters2>
      <apoplast>
        <val v="0"/>
        <val v="0."/>
      </apoplast>
    </wall>
    <wall index="137" c1="60" c2="61" n1="66" n2="79" length="42.4253" viz_flux="0" wall_type="normal">
      <transporters1>
        <val v="0"/>
        <val v="1"/>
      </transporters1>
      <transporters2>
        <val v="0"/>
        <val v="1"/>
      </transporters2>
      <apoplast>
        <val v="0"/>
        <val v="0."/>
      </apoplast>
    </wall>
    <wall index="138" c1="61" c2="62" n1="67" n2="80" length="42.4253" viz_flux="0" wall_type="normal">
      <transporters1>
        <val v="0"/>
        <val v="1"/>
      </transporters1>
      <transporters2>
        <val v="0"/>
        <val v="1"/>
      </transporters2>
      <apoplast>
        <val v="0"/>
        <val v="0."/>
      </apoplast>
    </wall>
    <wall index="139" c1="61" c2="73" n1="80" n2="79" length="42.4253" viz_flux="0" wall_type="normal">
      <transporters1>
        <val v="0"/>
        <val v="1"/>
      </transporters1>
      <transporters2>
        <val v="0"/>
        <val v="1"/>
      </transporters2>
      <apoplast>
        <val v="0"/>
        <val v="0."/>
      </apoplast>
    </wall>
    <wall index="140" c1="62" c2="63" n1="68" n2="81" length="42.4253" viz_flux="0" wall_type="normal">
      <transporters1>
        <val v="0"/>
        <val v="1"/>
      </transporters1>
      <transporters2>
        <val v="0"/>
        <val v="1"/>
      </transporters2>
      <apoplast>
        <val v="0"/>
        <val v="0."/>
      </apoplast>
    </wall>
    <wall index="141" c1="62" c2="74" n1="81" n2="80" length="42.4253" viz_flux="0" wall_type="normal">
      <transporters1>
        <val v="0"/>
        <val v="1"/>
      </transporters1>
      <transporters2>
        <val v="0"/>
        <val v="1"/>
      </transporters2>
      <apoplast>
        <val v="0"/>
        <val v="0."/>
      </apoplast>
    </wall>
    <wall index="142" c1="63" c2="64" n1="69" n2="82" length="42.4253" viz_flux="0" wall_type="normal">
      <transporters1>
        <val v="0"/>
        <val v="1"/>
      </transporters1>
      <transporters2>
        <val v="0"/>
        <val v="1"/>
      </transporters2>
      <apoplast>
        <val v="0"/>
        <val v="0."/>
      </apoplast>
    </wall>
    <wall index="143" c1="63" c2="75" n1="82" n2="81" length="42.4253" viz_flux="0" wall_type="normal">
      <transporters1>
        <val v="0"/>
        <val v="1"/>
      </transporters1>
      <transporters2>
        <val v="0"/>
        <val v="1"/>
      </transporters2>
      <apoplast>
        <val v="0"/>
        <val v="0."/>
      </apoplast>
    </wall>
    <wall index="144" c1="64" c2="65" n1="70" n2="83" length="42.4253" viz_flux="0" wall_type="normal">
      <transporters1>
        <val v="0"/>
        <val v="1"/>
      </transporters1>
      <transporters2>
        <val v="0"/>
        <val v="1"/>
      </transporters2>
      <apoplast>
        <val v="0"/>
        <val v="0."/>
      </apoplast>
    </wall>
    <wall index="145" c1="64" c2="76" n1="83" n2="82" length="42.4253" viz_flux="0" wall_type="normal">
      <transporters1>
        <val v="0"/>
        <val v="1"/>
      </transporters1>
      <transporters2>
        <val v="0"/>
        <val v="1"/>
      </transporters2>
      <apoplast>
        <val v="0"/>
        <val v="0."/>
      </apoplast>
    </wall>
    <wall index="146" c1="65" c2="66" n1="71" n2="84" length="42.4253" viz_flux="0" wall_type="normal">
      <transporters1>
        <val v="0"/>
        <val v="1"/>
      </transporters1>
      <transporters2>
        <val v="0"/>
        <val v="1"/>
      </transporters2>
      <apoplast>
        <val v="0"/>
        <val v="0."/>
      </apoplast>
    </wall>
    <wall index="147" c1="65" c2="77" n1="84" n2="83" length="42.4253" viz_flux="0" wall_type="normal">
      <transporters1>
        <val v="0"/>
        <val v="1"/>
      </transporters1>
      <transporters2>
        <val v="0"/>
        <val v="1"/>
      </transporters2>
      <apoplast>
        <val v="0"/>
        <val v="0."/>
      </apoplast>
    </wall>
    <wall index="148" c1="66" c2="67" n1="72" n2="85" length="42.4253" viz_flux="0" wall_type="normal">
      <transporters1>
        <val v="0"/>
        <val v="1"/>
      </transporters1>
      <transporters2>
        <val v="0"/>
        <val v="1"/>
      </transporters2>
      <apoplast>
        <val v="0"/>
        <val v="0."/>
      </apoplast>
    </wall>
    <wall index="149" c1="66" c2="78" n1="85" n2="84" length="42.4253" viz_flux="0" wall_type="normal">
      <transporters1>
        <val v="0"/>
        <val v="1"/>
      </transporters1>
      <transporters2>
        <val v="0"/>
        <val v="1"/>
      </transporters2>
      <apoplast>
        <val v="0"/>
        <val v="0."/>
      </apoplast>
    </wall>
    <wall index="150" c1="67" c2="68" n1="73" n2="86" length="42.4253" viz_flux="0" wall_type="normal">
      <transporters1>
        <val v="0"/>
        <val v="1"/>
      </transporters1>
      <transporters2>
        <val v="0"/>
        <val v="1"/>
      </transporters2>
      <apoplast>
        <val v="0"/>
        <val v="0."/>
      </apoplast>
    </wall>
    <wall index="151" c1="67" c2="79" n1="86" n2="85" length="42.4253" viz_flux="0" wall_type="normal">
      <transporters1>
        <val v="0"/>
        <val v="1"/>
      </transporters1>
      <transporters2>
        <val v="0"/>
        <val v="1"/>
      </transporters2>
      <apoplast>
        <val v="0"/>
        <val v="0."/>
      </apoplast>
    </wall>
    <wall index="152" c1="68" c2="69" n1="74" n2="87" length="42.4253" viz_flux="0" wall_type="normal">
      <transporters1>
        <val v="0"/>
        <val v="1"/>
      </transporters1>
      <transporters2>
        <val v="0"/>
        <val v="1"/>
      </transporters2>
      <apoplast>
        <val v="0"/>
        <val v="0."/>
      </apoplast>
    </wall>
    <wall index="153" c1="68" c2="80" n1="87" n2="86" length="42.4253" viz_flux="0" wall_type="normal">
      <transporters1>
        <val v="0"/>
        <val v="1"/>
      </transporters1>
      <transporters2>
        <val v="0"/>
        <val v="1"/>
      </transporters2>
      <apoplast>
        <val v="0"/>
        <val v="0."/>
      </apoplast>
    </wall>
    <wall index="154" c1="69" c2="70" n1="75" n2="88" length="42.4253" viz_flux="0" wall_type="normal">
      <transporters1>
        <val v="0"/>
        <val v="1"/>
      </transporters1>
      <transporters2>
        <val v="0"/>
        <val v="1"/>
      </transporters2>
      <apoplast>
        <val v="0"/>
        <val v="0."/>
      </apoplast>
    </wall>
    <wall index="155" c1="69" c2="81" n1="88" n2="87" length="42.4253" viz_flux="0" wall_type="normal">
      <transporters1>
        <val v="0"/>
        <val v="1"/>
      </transporters1>
      <transporters2>
        <val v="0"/>
        <val v="1"/>
      </transporters2>
      <apoplast>
        <val v="0"/>
        <val v="0."/>
      </apoplast>
    </wall>
    <wall index="156" c1="70" c2="71" n1="76" n2="89" length="42.4253" viz_flux="0" wall_type="normal">
      <transporters1>
        <val v="0"/>
        <val v="1"/>
      </transporters1>
      <transporters2>
        <val v="0"/>
        <val v="1"/>
      </transporters2>
      <apoplast>
        <val v="0"/>
        <val v="0."/>
      </apoplast>
    </wall>
    <wall index="157" c1="70" c2="82" n1="89" n2="88" length="42.4253" viz_flux="0" wall_type="normal">
      <transporters1>
        <val v="0"/>
        <val v="1"/>
      </transporters1>
      <transporters2>
        <val v="0"/>
        <val v="1"/>
      </transporters2>
      <apoplast>
        <val v="0"/>
        <val v="0."/>
      </apoplast>
    </wall>
    <wall index="158" c1="71" c2="-1" n1="77" n2="90" length="42.4253" viz_flux="0" wall_type="normal">
      <transporters1>
        <val v="0"/>
        <val v="1"/>
      </transporters1>
      <transporters2>
        <val v="0"/>
        <val v="1"/>
      </transporters2>
      <apoplast>
        <val v="0"/>
        <val v="0."/>
      </apoplast>
    </wall>
    <wall index="159" c1="71" c2="83" n1="90" n2="89" length="42.4253" viz_flux="0" wall_type="normal">
      <transporters1>
        <val v="0"/>
        <val v="1"/>
      </transporters1>
      <transporters2>
        <val v="0"/>
        <val v="1"/>
      </transporters2>
      <apoplast>
        <val v="0"/>
        <val v="0."/>
      </apoplast>
    </wall>
    <wall index="160" c1="72" c2="-1" n1="91" n2="78" length="42.4253" viz_flux="0" wall_type="normal">
      <transporters1>
        <val v="0"/>
        <val v="1"/>
      </transporters1>
      <transporters2>
        <val v="0"/>
        <val v="1"/>
      </transporters2>
      <apoplast>
        <val v="0"/>
        <val v="0."/>
      </apoplast>
    </wall>
    <wall index="161" c1="72" c2="84" n1="92" n2="91" length="42.4253" viz_flux="0" wall_type="normal">
      <transporters1>
        <val v="0"/>
        <val v="1"/>
      </transporters1>
      <transporters2>
        <val v="0"/>
        <val v="1"/>
      </transporters2>
      <apoplast>
        <val v="0"/>
        <val v="0."/>
      </apoplast>
    </wall>
    <wall index="162" c1="72" c2="73" n1="79" n2="92" length="42.4253" viz_flux="0" wall_type="normal">
      <transporters1>
        <val v="0"/>
        <val v="1"/>
      </transporters1>
      <transporters2>
        <val v="0"/>
        <val v="1"/>
      </transporters2>
      <apoplast>
        <val v="0"/>
        <val v="0."/>
      </apoplast>
    </wall>
    <wall index="163" c1="73" c2="74" n1="80" n2="93" length="42.4253" viz_flux="0" wall_type="normal">
      <transporters1>
        <val v="0"/>
        <val v="1"/>
      </transporters1>
      <transporters2>
        <val v="0"/>
        <val v="1"/>
      </transporters2>
      <apoplast>
        <val v="0"/>
        <val v="0."/>
      </apoplast>
    </wall>
    <wall index="164" c1="73" c2="85" n1="93" n2="92" length="42.4253" viz_flux="0" wall_type="normal">
      <transporters1>
        <val v="0"/>
        <val v="1"/>
      </transporters1>
      <transporters2>
        <val v="0"/>
        <val v="1"/>
      </transporters2>
      <apoplast>
        <val v="0"/>
        <val v="0."/>
      </apoplast>
    </wall>
    <wall index="165" c1="74" c2="75" n1="81" n2="94" length="42.4253" viz_flux="0" wall_type="normal">
      <transporters1>
        <val v="0"/>
        <val v="1"/>
      </transporters1>
      <transporters2>
        <val v="0"/>
        <val v="1"/>
      </transporters2>
      <apoplast>
        <val v="0"/>
        <val v="0."/>
      </apoplast>
    </wall>
    <wall index="166" c1="74" c2="86" n1="94" n2="93" length="42.4253" viz_flux="0" wall_type="normal">
      <transporters1>
        <val v="0"/>
        <val v="1"/>
      </transporters1>
      <transporters2>
        <val v="0"/>
        <val v="1"/>
      </transporters2>
      <apoplast>
        <val v="0"/>
        <val v="0."/>
      </apoplast>
    </wall>
    <wall index="167" c1="75" c2="76" n1="82" n2="95" length="42.4253" viz_flux="0" wall_type="normal">
      <transporters1>
        <val v="0"/>
        <val v="1"/>
      </transporters1>
      <transporters2>
        <val v="0"/>
        <val v="1"/>
      </transporters2>
      <apoplast>
        <val v="0"/>
        <val v="0."/>
      </apoplast>
    </wall>
    <wall index="168" c1="75" c2="87" n1="95" n2="94" length="42.4253" viz_flux="0" wall_type="normal">
      <transporters1>
        <val v="0"/>
        <val v="1"/>
      </transporters1>
      <transporters2>
        <val v="0"/>
        <val v="1"/>
      </transporters2>
      <apoplast>
        <val v="0"/>
        <val v="0."/>
      </apoplast>
    </wall>
    <wall index="169" c1="76" c2="77" n1="83" n2="96" length="42.4253" viz_flux="0" wall_type="normal">
      <transporters1>
        <val v="0"/>
        <val v="1"/>
      </transporters1>
      <transporters2>
        <val v="0"/>
        <val v="1"/>
      </transporters2>
      <apoplast>
        <val v="0"/>
        <val v="0."/>
      </apoplast>
    </wall>
    <wall index="170" c1="76" c2="88" n1="96" n2="95" length="42.4253" viz_flux="0" wall_type="normal">
      <transporters1>
        <val v="0"/>
        <val v="1"/>
      </transporters1>
      <transporters2>
        <val v="0"/>
        <val v="1"/>
      </transporters2>
      <apoplast>
        <val v="0"/>
        <val v="0."/>
      </apoplast>
    </wall>
    <wall index="171" c1="77" c2="78" n1="84" n2="97" length="42.4253" viz_flux="0" wall_type="normal">
      <transporters1>
        <val v="0"/>
        <val v="1"/>
      </transporters1>
      <transporters2>
        <val v="0"/>
        <val v="1"/>
      </transporters2>
      <apoplast>
        <val v="0"/>
        <val v="0."/>
      </apoplast>
    </wall>
    <wall index="172" c1="77" c2="89" n1="97" n2="96" length="42.4253" viz_flux="0" wall_type="normal">
      <transporters1>
        <val v="0"/>
        <val v="1"/>
      </transporters1>
      <transporters2>
        <val v="0"/>
        <val v="1"/>
      </transporters2>
      <apoplast>
        <val v="0"/>
        <val v="0."/>
      </apoplast>
    </wall>
    <wall index="173" c1="78" c2="79" n1="85" n2="98" length="42.4253" viz_flux="0" wall_type="normal">
      <transporters1>
        <val v="0"/>
        <val v="1"/>
      </transporters1>
      <transporters2>
        <val v="0"/>
        <val v="1"/>
      </transporters2>
      <apoplast>
        <val v="0"/>
        <val v="0."/>
      </apoplast>
    </wall>
    <wall index="174" c1="78" c2="90" n1="98" n2="97" length="42.4253" viz_flux="0" wall_type="normal">
      <transporters1>
        <val v="0"/>
        <val v="1"/>
      </transporters1>
      <transporters2>
        <val v="0"/>
        <val v="1"/>
      </transporters2>
      <apoplast>
        <val v="0"/>
        <val v="0."/>
      </apoplast>
    </wall>
    <wall index="175" c1="79" c2="80" n1="86" n2="99" length="42.4253" viz_flux="0" wall_type="normal">
      <transporters1>
        <val v="0"/>
        <val v="1"/>
      </transporters1>
      <transporters2>
        <val v="0"/>
        <val v="1"/>
      </transporters2>
      <apoplast>
        <val v="0"/>
        <val v="0."/>
      </apoplast>
    </wall>
    <wall index="176" c1="79" c2="91" n1="99" n2="98" length="42.4253" viz_flux="0" wall_type="normal">
      <transporters1>
        <val v="0"/>
        <val v="1"/>
      </transporters1>
      <transporters2>
        <val v="0"/>
        <val v="1"/>
      </transporters2>
      <apoplast>
        <val v="0"/>
        <val v="0."/>
      </apoplast>
    </wall>
    <wall index="177" c1="80" c2="81" n1="87" n2="100" length="42.4253" viz_flux="0" wall_type="normal">
      <transporters1>
        <val v="0"/>
        <val v="1"/>
      </transporters1>
      <transporters2>
        <val v="0"/>
        <val v="1"/>
      </transporters2>
      <apoplast>
        <val v="0"/>
        <val v="0."/>
      </apoplast>
    </wall>
    <wall index="178" c1="80" c2="92" n1="100" n2="99" length="42.4253" viz_flux="0" wall_type="normal">
      <transporters1>
        <val v="0"/>
        <val v="1"/>
      </transporters1>
      <transporters2>
        <val v="0"/>
        <val v="1"/>
      </transporters2>
      <apoplast>
        <val v="0"/>
        <val v="0."/>
      </apoplast>
    </wall>
    <wall index="179" c1="81" c2="82" n1="88" n2="101" length="42.4253" viz_flux="0" wall_type="normal">
      <transporters1>
        <val v="0"/>
        <val v="1"/>
      </transporters1>
      <transporters2>
        <val v="0"/>
        <val v="1"/>
      </transporters2>
      <apoplast>
        <val v="0"/>
        <val v="0."/>
      </apoplast>
    </wall>
    <wall index="180" c1="81" c2="93" n1="101" n2="100" length="42.4253" viz_flux="0" wall_type="normal">
      <transporters1>
        <val v="0"/>
        <val v="1"/>
      </transporters1>
      <transporters2>
        <val v="0"/>
        <val v="1"/>
      </transporters2>
      <apoplast>
        <val v="0"/>
        <val v="0."/>
      </apoplast>
    </wall>
    <wall index="181" c1="82" c2="83" n1="89" n2="102" length="42.4253" viz_flux="0" wall_type="normal">
      <transporters1>
        <val v="0"/>
        <val v="1"/>
      </transporters1>
      <transporters2>
        <val v="0"/>
        <val v="1"/>
      </transporters2>
      <apoplast>
        <val v="0"/>
        <val v="0."/>
      </apoplast>
    </wall>
    <wall index="182" c1="82" c2="94" n1="102" n2="101" length="42.4253" viz_flux="0" wall_type="normal">
      <transporters1>
        <val v="0"/>
        <val v="1"/>
      </transporters1>
      <transporters2>
        <val v="0"/>
        <val v="1"/>
      </transporters2>
      <apoplast>
        <val v="0"/>
        <val v="0."/>
      </apoplast>
    </wall>
    <wall index="183" c1="83" c2="-1" n1="90" n2="103" length="42.4253" viz_flux="0" wall_type="normal">
      <transporters1>
        <val v="0"/>
        <val v="1"/>
      </transporters1>
      <transporters2>
        <val v="0"/>
        <val v="1"/>
      </transporters2>
      <apoplast>
        <val v="0"/>
        <val v="0."/>
      </apoplast>
    </wall>
    <wall index="184" c1="83" c2="95" n1="103" n2="102" length="42.4253" viz_flux="0" wall_type="normal">
      <transporters1>
        <val v="0"/>
        <val v="1"/>
      </transporters1>
      <transporters2>
        <val v="0"/>
        <val v="1"/>
      </transporters2>
      <apoplast>
        <val v="0"/>
        <val v="0."/>
      </apoplast>
    </wall>
    <wall index="185" c1="84" c2="-1" n1="105" n2="91" length="42.4253" viz_flux="0" wall_type="normal">
      <transporters1>
        <val v="0"/>
        <val v="1"/>
      </transporters1>
      <transporters2>
        <val v="0"/>
        <val v="1"/>
      </transporters2>
      <apoplast>
        <val v="0"/>
        <val v="0."/>
      </apoplast>
    </wall>
    <wall index="186" c1="84" c2="85" n1="92" n2="105" length="42.4253" viz_flux="0" wall_type="normal">
      <transporters1>
        <val v="0"/>
        <val v="1"/>
      </transporters1>
      <transporters2>
        <val v="0"/>
        <val v="1"/>
      </transporters2>
      <apoplast>
        <val v="0"/>
        <val v="0."/>
      </apoplast>
    </wall>
    <wall index="187" c1="85" c2="86" n1="93" n2="106" length="42.4253" viz_flux="0" wall_type="normal">
      <transporters1>
        <val v="0"/>
        <val v="1"/>
      </transporters1>
      <transporters2>
        <val v="0"/>
        <val v="1"/>
      </transporters2>
      <apoplast>
        <val v="0"/>
        <val v="0."/>
      </apoplast>
    </wall>
    <wall index="188" c1="85" c2="-1" n1="106" n2="105" length="42.4253" viz_flux="0" wall_type="normal">
      <transporters1>
        <val v="0"/>
        <val v="1"/>
      </transporters1>
      <transporters2>
        <val v="0"/>
        <val v="1"/>
      </transporters2>
      <apoplast>
        <val v="0"/>
        <val v="0."/>
      </apoplast>
    </wall>
    <wall index="189" c1="86" c2="87" n1="94" n2="107" length="42.4253" viz_flux="0" wall_type="normal">
      <transporters1>
        <val v="0"/>
        <val v="1"/>
      </transporters1>
      <transporters2>
        <val v="0"/>
        <val v="1"/>
      </transporters2>
      <apoplast>
        <val v="0"/>
        <val v="0."/>
      </apoplast>
    </wall>
    <wall index="190" c1="86" c2="-1" n1="107" n2="106" length="42.4253" viz_flux="0" wall_type="normal">
      <transporters1>
        <val v="0"/>
        <val v="1"/>
      </transporters1>
      <transporters2>
        <val v="0"/>
        <val v="1"/>
      </transporters2>
      <apoplast>
        <val v="0"/>
        <val v="0."/>
      </apoplast>
    </wall>
    <wall index="191" c1="87" c2="88" n1="95" n2="108" length="42.4253" viz_flux="0" wall_type="normal">
      <transporters1>
        <val v="0"/>
        <val v="1"/>
      </transporters1>
      <transporters2>
        <val v="0"/>
        <val v="1"/>
      </transporters2>
      <apoplast>
        <val v="0"/>
        <val v="0."/>
      </apoplast>
    </wall>
    <wall index="192" c1="87" c2="-1" n1="108" n2="107" length="42.4253" viz_flux="0" wall_type="normal">
      <transporters1>
        <val v="0"/>
        <val v="1"/>
      </transporters1>
      <transporters2>
        <val v="0"/>
        <val v="1"/>
      </transporters2>
      <apoplast>
        <val v="0"/>
        <val v="0."/>
      </apoplast>
    </wall>
    <wall index="193" c1="88" c2="89" n1="96" n2="109" length="42.4253" viz_flux="0" wall_type="normal">
      <transporters1>
        <val v="0"/>
        <val v="1"/>
      </transporters1>
      <transporters2>
        <val v="0"/>
        <val v="1"/>
      </transporters2>
      <apoplast>
        <val v="0"/>
        <val v="0."/>
      </apoplast>
    </wall>
    <wall index="194" c1="88" c2="-1" n1="109" n2="108" length="42.4253" viz_flux="0" wall_type="normal">
      <transporters1>
        <val v="0"/>
        <val v="1"/>
      </transporters1>
      <transporters2>
        <val v="0"/>
        <val v="1"/>
      </transporters2>
      <apoplast>
        <val v="0"/>
        <val v="0."/>
      </apoplast>
    </wall>
    <wall index="195" c1="89" c2="90" n1="97" n2="110" length="42.4253" viz_flux="0" wall_type="normal">
      <transporters1>
        <val v="0"/>
        <val v="1"/>
      </transporters1>
      <transporters2>
        <val v="0"/>
        <val v="1"/>
      </transporters2>
      <apoplast>
        <val v="0"/>
        <val v="0."/>
      </apoplast>
    </wall>
    <wall index="196" c1="89" c2="-1" n1="110" n2="109" length="42.4253" viz_flux="0" wall_type="normal">
      <transporters1>
        <val v="0"/>
        <val v="1"/>
      </transporters1>
      <transporters2>
        <val v="0"/>
        <val v="1"/>
      </transporters2>
      <apoplast>
        <val v="0"/>
        <val v="0."/>
      </apoplast>
    </wall>
    <wall index="197" c1="90" c2="91" n1="98" n2="111" length="42.4253" viz_flux="0" wall_type="normal">
      <transporters1>
        <val v="0"/>
        <val v="1"/>
      </transporters1>
      <transporters2>
        <val v="0"/>
        <val v="1"/>
      </transporters2>
      <apoplast>
        <val v="0"/>
        <val v="0."/>
      </apoplast>
    </wall>
    <wall index="198" c1="90" c2="-1" n1="111" n2="110" length="42.4253" viz_flux="0" wall_type="normal">
      <transporters1>
        <val v="0"/>
        <val v="1"/>
      </transporters1>
      <transporters2>
        <val v="0"/>
        <val v="1"/>
      </transporters2>
      <apoplast>
        <val v="0"/>
        <val v="0."/>
      </apoplast>
    </wall>
    <wall index="199" c1="91" c2="92" n1="99" n2="112" length="42.4253" viz_flux="0" wall_type="normal">
      <transporters1>
        <val v="0"/>
        <val v="1"/>
      </transporters1>
      <transporters2>
        <val v="0"/>
        <val v="1"/>
      </transporters2>
      <apoplast>
        <val v="0"/>
        <val v="0."/>
      </apoplast>
    </wall>
    <wall index="200" c1="91" c2="-1" n1="112" n2="111" length="42.4253" viz_flux="0" wall_type="normal">
      <transporters1>
        <val v="0"/>
        <val v="1"/>
      </transporters1>
      <transporters2>
        <val v="0"/>
        <val v="1"/>
      </transporters2>
      <apoplast>
        <val v="0"/>
        <val v="0."/>
      </apoplast>
    </wall>
    <wall index="201" c1="92" c2="93" n1="100" n2="113" length="42.4253" viz_flux="0" wall_type="normal">
      <transporters1>
        <val v="0"/>
        <val v="1"/>
      </transporters1>
      <transporters2>
        <val v="0"/>
        <val v="1"/>
      </transporters2>
      <apoplast>
        <val v="0"/>
        <val v="0."/>
      </apoplast>
    </wall>
    <wall index="202" c1="92" c2="-1" n1="113" n2="112" length="42.4253" viz_flux="0" wall_type="normal">
      <transporters1>
        <val v="0"/>
        <val v="1"/>
      </transporters1>
      <transporters2>
        <val v="0"/>
        <val v="1"/>
      </transporters2>
      <apoplast>
        <val v="0"/>
        <val v="0."/>
      </apoplast>
    </wall>
    <wall index="203" c1="93" c2="94" n1="101" n2="114" length="42.4253" viz_flux="0" wall_type="normal">
      <transporters1>
        <val v="0"/>
        <val v="1"/>
      </transporters1>
      <transporters2>
        <val v="0"/>
        <val v="1"/>
      </transporters2>
      <apoplast>
        <val v="0"/>
        <val v="0."/>
      </apoplast>
    </wall>
    <wall index="204" c1="93" c2="-1" n1="114" n2="113" length="42.4253" viz_flux="0" wall_type="normal">
      <transporters1>
        <val v="0"/>
        <val v="1"/>
      </transporters1>
      <transporters2>
        <val v="0"/>
        <val v="1"/>
      </transporters2>
      <apoplast>
        <val v="0"/>
        <val v="0."/>
      </apoplast>
    </wall>
    <wall index="205" c1="94" c2="95" n1="102" n2="115" length="42.4253" viz_flux="0" wall_type="normal">
      <transporters1>
        <val v="0"/>
        <val v="1"/>
      </transporters1>
      <transporters2>
        <val v="0"/>
        <val v="1"/>
      </transporters2>
      <apoplast>
        <val v="0"/>
        <val v="0."/>
      </apoplast>
    </wall>
    <wall index="206" c1="94" c2="-1" n1="115" n2="114" length="42.4253" viz_flux="0" wall_type="normal">
      <transporters1>
        <val v="0"/>
        <val v="1"/>
      </transporters1>
      <transporters2>
        <val v="0"/>
        <val v="1"/>
      </transporters2>
      <apoplast>
        <val v="0"/>
        <val v="0."/>
      </apoplast>
    </wall>
    <wall index="207" c1="95" c2="-1" n1="103" n2="115" length="42.4253" viz_flux="0" wall_type="normal">
      <transporters1>
        <val v="0"/>
        <val v="1"/>
      </transporters1>
      <transporters2>
        <val v="0"/>
        <val v="1"/>
      </transporters2>
      <apoplast>
        <val v="0"/>
        <val v="0."/>
      </apoplast>
    </wall>
  </walls>
  <nodesets n="0"/>
  <settings>
    <setting name="show_cell_centers" val="false"/>
    <setting name="show_nodes" val="false"/>
    <setting name="show_node_numbers" val="false"/>
    <setting name="show_cell_numbers" val="false"/>
    <setting name="show_border_cells" val="false"/>
    <setting name="show_cell_axes" val="false"/>
    <setting name="show_cell_strain" val="false"/>
    <setting name="show_fluxes" val="false"/>
    <setting name="show_walls" val="false"/>
    <setting name="save_movie_frames" val="true"/>
    <setting name="show_only_leaf_boundary" val="false"/>
    <setting name="cell_growth" val="true"/>
    <setting name="hide_cells" val="false"/>
    <viewport m11="0.78125" m12="0" m21="0" m22="0.78125" dx="0" dy="0"/>
  </settings>
</leaf>
