# Supplementary material for: Putting Theory to the Test: Which Regulatory Mechanisms Can Drive Realistic Growth of a Root?
Source: PLoS Comput Biol. 2014 Oct 30;10(10):e1003910. doi: 10.1371/journal.pcbi.1003910 (PMC4214622; doi:10.1371/journal.pcbi.1003910)
Supplement: Dataset S1 — Model code. All changed (w.r.t. the public VirtualLeaf code on http://virtualleaf.googlecode.com) C++ class files (.h for header and.cpp for implementation files): Cell.h, Cell.cpp, CellBase.h, CellBase.cpp, Mesh.h, Mesh.cpp, WallBase.h, WallBase.cpp, Wortel.h, and Wortel.cpp. The last one (the model ‘plugin’) contains a detailed and structured collection of code blocks for all 12 models used in this study. Moreover, input xml files are also needed for model simulation and 3 versions are supplied: Wortel(1).xml (for models 1–8,10,11), Wortel(2).xml (for model 9), and Wortel(3).xml (for model 12). They specify the typical parameter values for the numerical integration and Monte Carlo methods, input/output behaviour, as well as some kinetic constants in the header of the file. This is followed by the list of nodes, cells and walls of the cellular grid including their geometrical and biochemical attributes. (ZIP) [file pcbi.1003910.s001.zip › Wortel(3).xml]

<?xml version="1.0" encoding="UTF-8"?>
<leaf name="/export/home/ddevos/vleaf2_workspace/leaf.004320.xml" date="Mon Nov  5 20:18:49 2014" simtime="0000">
  <parameter> 
    	<!-- Model Choice -->
    <par name="model_choice" val=":Wortel:rootgrowth1:rootdivision1:Anisotropic2:" /> 		
    	<!-- Visualization -->
    <par name="arrowcolor" val="white"/> 										
    <par name="arrowsize" val="10"/>
    <par name="textcolor" val="red"/>
    <par name="cellnumsize" val="1"/>
    <par name="nodenumsize" val="1"/>
    <par name="node_mag" val="1"/>
    <par name="outlinewidth" val="1"/>
    <par name="cell_outline_color" val="black"/>
    <par name="resize_stride" val="100000"/>
    	<!-- Data export -->
    <par name="export_interval" val="300"/>										
    <par name="export_fn_prefix" val="xxx"/>
    <par name="storage_stride" val="900"/>
    <par name="xml_storage_stride" val="900"/>  
    <par name="datadir" val="vleaf2_workspace/"/>
    <par name="movie" val="false"/>
    	<!-- Cell mechanics -->
    <par name="T" val="0.03"/>
    <par name="lambda_length" val="0.2"/>
    <par name="yielding_threshold" val="100"/>
    <par name="lambda_celllength" val="0"/>
    <par name="target_length" val="6"/>
    <par name="cell_expansion_rate" val="0"/>
    <par name="cell_div_expansion_rate" val="0"/>
    <par name="auxin_dependent_growth" val="false"/>
    <par name="mc_stepsize" val="4"/>
    <par name="mc_cell_stepsize" val="4"/>
    <par name="energy_threshold" val="0.2"/>
    <par name="bend_lambda" val="0"/>
    <par name="alignment_lambda" val="0"/>
    <par name="rel_cell_div_threshold" val="2"/>
    <par name="rel_perimeter_stiffness" val="1"/>
    <par name="collapse_node_threshold" val="0.05"/>
    <par name="morphogen_div_threshold" val="0.2"/>
    <par name="morphogen_expansion_threshold" val="0.01"/>
    <par name="copy_wall" val="true"/>
        <!-- ODE integration -->
    <par name="ode_solver" val="forward_euler"/>									
    <par name="ode_stationarity_check" val="false"/>
    <par name="ode_stationarity_threshold" val="0.001"/>
    <par name="ode_accuracy" val="1e-04"/>
    <par name="dt" val="0.001"/>
    <par name="rd_dt" val="30"/>
    <par name="nit" val="100000"/>
    <par name="maxt" val="1e+06"/>
    <par name="rseed" val="-1"/>
    	<!-- Auxin transport, PIN dynamics -->
    <par name="source" val="0"/>												
    <par name="D">
      <valarray>
        <val v="900."/>
        <val v="0"/>
        <val v="0"/>
        <val v="0"/>
        <val v="0"/>
        <val v="0"/>
        <val v="0"/>
        <val v="0"/>
        <val v="0"/>
        <val v="0"/>
        <val v="0"/>
        <val v="0"/>
        <val v="0"/>
        <val v="0"/>
        <val v="0"/>
      </valarray>
    </par>
    <par name="initval">
      <valarray>
        <val v="10."/> 	<!--auxin-->
        <val v="1."/>  	
        <val v="2."/> 	
        <val v="0"/> 	
        <val v="0"/> 	
        <val v="0"/> 	
        <val v="0"/> 	
        <val v="0"/> 	
        <val v="0"/> 	
        <val v="0"/>
        <val v="0"/>
        <val v="0"/>
        <val v="0"/>
        <val v="0"/>
        <val v="0"/>
      </valarray>
    </par>
    <par name="k1" val="1"/>
    <par name="k2" val="0.3"/>
    <par name="r" val="1"/>
    <par name="kr" val="1"/>
    <par name="km" val="1"/>
    <par name="Pi_tot" val="1"/>
    <par name="transport" val="120."/>
    <par name="ka" val="1"/>
    <par name="pin_prod" val="0"/>
    <par name="pin_prod_in_epidermis" val="0"/>
    <par name="pin_breakdown" val="0"/>
    <par name="pin_breakdown_internal" val="0.001"/>
    <par name="aux1prod" val="1."/>
    <par name="aux1prodmeso" val="1"/>
    <par name="aux1decay" val="5e-04"/>
    <par name="aux1decaymeso" val="0.1"/>
    <par name="aux1transport" val="0.036"/>
    <par name="aux_cons" val="0"/>
    <par name="aux_breakdown" val="3.0e-04"/>
    <par name="kaux1" val="1"/>
    <par name="kap" val="1"/>
    <par name="leaf_tip_source" val="2e+07"/>
    <par name="sam_efflux" val="0.0001"/>
    <par name="sam_auxin" val="10"/>
    <par name="sam_auxin_breakdown" val="0"/>
    <par name="ratio_sink_2_source" val="1." /> 	
    <par name="apoplast_thickness"  val="1.0" />
     	<!-- Wortel model parameter -->
    <par name="k_import" val="60.0" /> 				<!-- Wortel model parameter -->
    <par name="MPF_threshold" val="10.0" />
    <par name="AUX_max_growth" val="10000." /> 	
    <par name="AUX_min_growth" val="0.0" /> 		
    <par name="SPF_threshold" val="5.0" /> 			
    <par name="ratio_cellarea_2_DNA" val="160." /> 	
    <par name="delta_PLDE" val="0.00001" /> 		
    <par name="k_decay_CYCD" val="0.05" /> 			
    <par name="k_SPF" val="5.0" /> 				
    <par name="k_synth_CYCD" val="1.0" /> 			
    <par name="k_decay_CDKA" val="0.0" /> 			
    <par name="k_decay_SPF" val="0.05" /> 			
    <par name="AUX_threshold_CDKB" val="10.0" /> 	
    <par name="k_decay_CDKB" val="0.05" /> 			
    <par name="k_MPF" val="5.0" /> 					
    <par name="k_synth_CDKB" val="2." /> 			
    <par name="AUX_threshold_CYCB" val="10." /> 	
    <par name="k_decay_CYCB" val="0.05" /> 			
    <par name="k_synth_CYCB" val="2.0" /> 			
    <par name="k_decay_MPF" val="0.05" /> 			
    	<!-- Meinhardt model -->
    <par name="constituous_expansion_limit" val="16"/>					
    <par name="vessel_inh_level" val="1"/>
    <par name="vessel_expansion_rate" val="0.25"/>
    <par name="d" val="0"/>
    <par name="e" val="0"/>
    <par name="f" val="0"/>
    <par name="c" val="0"/>
    <par name="mu" val="0"/>
    <par name="nu" val="0"/>
    <par name="rho0" val="0"/>
    <par name="rho1" val="0"/>
    <par name="c0" val="0"/>
    <par name="gamma" val="0"/>
    <par name="eps" val="0"/>
    	<!-- Miscellaneous -->
    <par name="van3prod" val="0.002"/>									
    <par name="van3autokat" val="0.1"/>
    <par name="van3sat" val="10"/>
    <par name="k2van3" val="0.3"/>    
    <par name="k">
      <valarray>
        <val v="0"/>
        <val v="0"/>
        <val v="0"/>
        <val v="0"/>
        <val v="0"/>
        <val v="0"/>
        <val v="0"/>
        <val v="0"/>
        <val v="0"/>
        <val v="0"/>
        <val v="0"/>
        <val v="0"/>
        <val v="0"/>
        <val v="0"/>
        <val v="0"/>
      </valarray>
    </par>
    <par name="i1" val="0"/>
    <par name="i2" val="0"/>
    <par name="i3" val="0"/>
    <par name="i4" val="0"/>
    <par name="i5" val="0"/>
    <par name="s1" val=""/>
    <par name="s2" val=""/>
    <par name="s3" val=""/>
    <par name="b1" val="false"/>
    <par name="b2" val="false"/>
    <par name="b3" val="false"/>
    <par name="b4" val="false"/>
    <par name="dir1" val="."/>
    <par name="dir2" val="."/>
  </parameter>
  <nodes n="273" target_length="3.09017">
    <node x="0" y="0" fixed="true" boundary="true" sam="false"/>
    <node x="16" y="0" fixed="true" boundary="true" sam="false"/>
    <node x="32" y="0" fixed="true" boundary="true" sam="false"/>
    <node x="40" y="0" fixed="true" boundary="true" sam="false"/>
    <node x="48" y="0" fixed="true" boundary="true" sam="false"/>
    <node x="56" y="0" fixed="true" boundary="true" sam="false"/>
    <node x="64" y="0" fixed="true" boundary="true" sam="false"/>
    <node x="72" y="0" fixed="true" boundary="true" sam="false"/>
    <node x="80" y="0" fixed="true" boundary="true" sam="false"/>
    <node x="88" y="0" fixed="true" boundary="true" sam="false"/>
    <node x="96" y="0" fixed="true" boundary="true" sam="false"/>
    <node x="112" y="0" fixed="true" boundary="true" sam="false"/>
    <node x="128" y="0" fixed="true" boundary="true" sam="false"/>
    <node x="0" y="60" fixed="true" boundary="true" sam="false"/>
    <node x="16" y="60" fixed="true" boundary="false" sam="false"/>
    <node x="32" y="60" fixed="true" boundary="false" sam="false"/>
    <node x="40" y="60" fixed="true" boundary="false" sam="false"/>
    <node x="48" y="60" fixed="true" boundary="false" sam="false"/>
    <node x="56" y="60" fixed="true" boundary="false" sam="false"/>
    <node x="64" y="60" fixed="true" boundary="false" sam="false"/>
    <node x="72" y="60" fixed="true" boundary="false" sam="false"/>
    <node x="80" y="60" fixed="true" boundary="false" sam="false"/>
    <node x="88" y="60" fixed="true" boundary="false" sam="false"/>
    <node x="96" y="60" fixed="true" boundary="false" sam="false"/>
    <node x="112" y="60" fixed="true" boundary="false" sam="false"/>
    <node x="128" y="60" fixed="true" boundary="true" sam="false"/>
    <node x="0" y="120" fixed="true" boundary="true" sam="false"/>
    <node x="16" y="120" fixed="true" boundary="false" sam="false"/>
    <node x="32" y="120" fixed="true" boundary="false" sam="false"/>
    <node x="40" y="120" fixed="true" boundary="false" sam="false"/>
    <node x="48" y="120" fixed="true" boundary="false" sam="false"/>
    <node x="56" y="120" fixed="true" boundary="false" sam="false"/>
    <node x="64" y="120" fixed="true" boundary="false" sam="false"/>
    <node x="72" y="120" fixed="true" boundary="false" sam="false"/>
    <node x="80" y="120" fixed="true" boundary="false" sam="false"/>
    <node x="88" y="120" fixed="true" boundary="false" sam="false"/>
    <node x="96" y="120" fixed="true" boundary="false" sam="false"/>
    <node x="112" y="120" fixed="true" boundary="false" sam="false"/>
    <node x="128" y="120" fixed="true" boundary="true" sam="false"/>
    <node x="0" y="180" fixed="true" boundary="true" sam="false"/>
    <node x="16" y="180" fixed="true" boundary="false" sam="false"/>
    <node x="32" y="180" fixed="true" boundary="false" sam="false"/>
    <node x="40" y="180" fixed="true" boundary="false" sam="false"/>
    <node x="48" y="180" fixed="true" boundary="false" sam="false"/>
    <node x="56" y="180" fixed="true" boundary="false" sam="false"/>
    <node x="64" y="180" fixed="true" boundary="false" sam="false"/>
    <node x="72" y="180" fixed="true" boundary="false" sam="false"/>
    <node x="80" y="180" fixed="true" boundary="false" sam="false"/>
    <node x="88" y="180" fixed="true" boundary="false" sam="false"/>
    <node x="96" y="180" fixed="true" boundary="false" sam="false"/>
    <node x="112" y="180" fixed="true" boundary="false" sam="false"/>
    <node x="128" y="180" fixed="true" boundary="true" sam="false"/>
    <node x="0" y="240" fixed="true" boundary="true" sam="false"/>
    <node x="16" y="240" fixed="true" boundary="false" sam="false"/>
    <node x="32" y="240" fixed="true" boundary="false" sam="false"/>
    <node x="40" y="240" fixed="true" boundary="false" sam="false"/>
    <node x="48" y="240" fixed="true" boundary="false" sam="false"/>
    <node x="56" y="240" fixed="true" boundary="false" sam="false"/>
    <node x="64" y="240" fixed="true" boundary="false" sam="false"/>
    <node x="72" y="240" fixed="true" boundary="false" sam="false"/>
    <node x="80" y="240" fixed="true" boundary="false" sam="false"/>
    <node x="88" y="240" fixed="true" boundary="false" sam="false"/>
    <node x="96" y="240" fixed="true" boundary="false" sam="false"/>
    <node x="112" y="240" fixed="true" boundary="false" sam="false"/>
    <node x="128" y="240" fixed="true" boundary="true" sam="false"/>
    <node x="0" y="300" fixed="true" boundary="true" sam="false"/>
    <node x="16" y="300" fixed="true" boundary="false" sam="false"/>
    <node x="32" y="300" fixed="true" boundary="false" sam="false"/>
    <node x="40" y="300" fixed="true" boundary="false" sam="false"/>
    <node x="48" y="300" fixed="true" boundary="false" sam="false"/>
    <node x="56" y="300" fixed="true" boundary="false" sam="false"/>
    <node x="64" y="300" fixed="true" boundary="false" sam="false"/>
    <node x="72" y="300" fixed="true" boundary="false" sam="false"/>
    <node x="80" y="300" fixed="true" boundary="false" sam="false"/>
    <node x="88" y="300" fixed="true" boundary="false" sam="false"/>
    <node x="96" y="300" fixed="true" boundary="false" sam="false"/>
    <node x="112" y="300" fixed="true" boundary="false" sam="false"/>
    <node x="128" y="300" fixed="true" boundary="true" sam="false"/>
    <node x="0" y="324" fixed="false" boundary="true" sam="false"/>
    <node x="16" y="324" fixed="false" boundary="false" sam="false"/>
    <node x="32" y="324" fixed="false" boundary="false" sam="false"/>
    <node x="40" y="324" fixed="false" boundary="false" sam="false"/>
    <node x="48" y="324" fixed="false" boundary="false" sam="false"/>
    <node x="56" y="324" fixed="false" boundary="false" sam="false"/>
    <node x="64" y="324" fixed="false" boundary="false" sam="false"/>
    <node x="72" y="324" fixed="false" boundary="false" sam="false"/>
    <node x="80" y="324" fixed="false" boundary="false" sam="false"/>
    <node x="88" y="324" fixed="false" boundary="false" sam="false"/>
    <node x="96" y="324" fixed="false" boundary="false" sam="false"/>
    <node x="112" y="324" fixed="false" boundary="false" sam="false"/>
    <node x="128" y="324" fixed="false" boundary="true" sam="false"/>
    <node x="0" y="348" fixed="false" boundary="true" sam="false"/>
    <node x="16" y="348" fixed="false" boundary="false" sam="false"/>
    <node x="32" y="348" fixed="false" boundary="false" sam="false"/>
    <node x="40" y="348" fixed="false" boundary="false" sam="false"/>
    <node x="48" y="348" fixed="false" boundary="false" sam="false"/>
    <node x="56" y="348" fixed="false" boundary="false" sam="false"/>
    <node x="64" y="348" fixed="false" boundary="false" sam="false"/>
    <node x="72" y="348" fixed="false" boundary="false" sam="false"/>
    <node x="80" y="348" fixed="false" boundary="false" sam="false"/>
    <node x="88" y="348" fixed="false" boundary="false" sam="false"/>
    <node x="96" y="348" fixed="false" boundary="false" sam="false"/>
    <node x="112" y="348" fixed="false" boundary="false" sam="false"/>
    <node x="128" y="348" fixed="false" boundary="true" sam="false"/>
    <node x="0" y="372" fixed="false" boundary="true" sam="false"/>
    <node x="16" y="372" fixed="false" boundary="false" sam="false"/>
    <node x="32" y="372" fixed="false" boundary="false" sam="false"/>
    <node x="40" y="372" fixed="false" boundary="false" sam="false"/>
    <node x="48" y="372" fixed="false" boundary="false" sam="false"/>
    <node x="56" y="372" fixed="false" boundary="false" sam="false"/>
    <node x="64" y="372" fixed="false" boundary="false" sam="false"/>
    <node x="72" y="372" fixed="false" boundary="false" sam="false"/>
    <node x="80" y="372" fixed="false" boundary="false" sam="false"/>
    <node x="88" y="372" fixed="false" boundary="false" sam="false"/>
    <node x="96" y="372" fixed="false" boundary="false" sam="false"/>
    <node x="112" y="372" fixed="false" boundary="false" sam="false"/>
    <node x="128" y="372" fixed="false" boundary="true" sam="false"/>
    <node x="0" y="396" fixed="false" boundary="true" sam="false"/>
    <node x="16" y="396" fixed="false" boundary="false" sam="false"/>
    <node x="32" y="396" fixed="false" boundary="false" sam="false"/>
    <node x="40" y="396" fixed="false" boundary="false" sam="false"/>
    <node x="48" y="396" fixed="false" boundary="false" sam="false"/>
    <node x="56" y="396" fixed="false" boundary="false" sam="false"/>
    <node x="64" y="396" fixed="false" boundary="false" sam="false"/>
    <node x="72" y="396" fixed="false" boundary="false" sam="false"/>
    <node x="80" y="396" fixed="false" boundary="false" sam="false"/>
    <node x="88" y="396" fixed="false" boundary="false" sam="false"/>
    <node x="96" y="396" fixed="false" boundary="false" sam="false"/>
    <node x="112" y="396" fixed="false" boundary="false" sam="false"/>
    <node x="128" y="396" fixed="false" boundary="true" sam="false"/>
    <node x="0" y="420" fixed="false" boundary="true" sam="false"/>
    <node x="16" y="420" fixed="false" boundary="false" sam="false"/>
    <node x="32" y="420" fixed="false" boundary="false" sam="false"/>
    <node x="40" y="420" fixed="false" boundary="false" sam="false"/>
    <node x="48" y="420" fixed="false" boundary="false" sam="false"/>
    <node x="56" y="420" fixed="false" boundary="false" sam="false"/>
    <node x="64" y="420" fixed="false" boundary="false" sam="false"/>
    <node x="72" y="420" fixed="false" boundary="false" sam="false"/>
    <node x="80" y="420" fixed="false" boundary="false" sam="false"/>
    <node x="88" y="420" fixed="false" boundary="false" sam="false"/>
    <node x="96" y="420" fixed="false" boundary="false" sam="false"/>
    <node x="112" y="420" fixed="false" boundary="false" sam="false"/>
    <node x="128" y="420" fixed="false" boundary="true" sam="false"/>
    <node x="0" y="444" fixed="false" boundary="true" sam="false"/>
    <node x="16" y="444" fixed="false" boundary="false" sam="false"/>
    <node x="32" y="444" fixed="false" boundary="false" sam="false"/>
    <node x="40" y="444" fixed="false" boundary="false" sam="false"/>
    <node x="48" y="444" fixed="false" boundary="false" sam="false"/>
    <node x="56" y="444" fixed="false" boundary="false" sam="false"/>
    <node x="64" y="444" fixed="false" boundary="false" sam="false"/>
    <node x="72" y="444" fixed="false" boundary="false" sam="false"/>
    <node x="80" y="444" fixed="false" boundary="false" sam="false"/>
    <node x="88" y="444" fixed="false" boundary="false" sam="false"/>
    <node x="96" y="444" fixed="false" boundary="false" sam="false"/>
    <node x="112" y="444" fixed="false" boundary="false" sam="false"/>
    <node x="128" y="444" fixed="false" boundary="true" sam="false"/>
    <node x="0" y="468" fixed="false" boundary="true" sam="false"/>
    <node x="16" y="468" fixed="false" boundary="false" sam="false"/>
    <node x="32" y="468" fixed="false" boundary="false" sam="false"/>
    <node x="40" y="468" fixed="false" boundary="false" sam="false"/>
    <node x="48" y="468" fixed="false" boundary="false" sam="false"/>
    <node x="56" y="468" fixed="false" boundary="false" sam="false"/>
    <node x="64" y="468" fixed="false" boundary="false" sam="false"/>
    <node x="72" y="468" fixed="false" boundary="false" sam="false"/>
    <node x="80" y="468" fixed="false" boundary="false" sam="false"/>
    <node x="88" y="468" fixed="false" boundary="false" sam="false"/>
    <node x="96" y="468" fixed="false" boundary="false" sam="false"/>
    <node x="112" y="468" fixed="false" boundary="false" sam="false"/>
    <node x="128" y="468" fixed="false" boundary="true" sam="false"/>
    <node x="0" y="492" fixed="false" boundary="true" sam="false"/>
    <node x="16" y="492" fixed="false" boundary="false" sam="false"/>
    <node x="32" y="492" fixed="false" boundary="false" sam="false"/>
    <node x="40" y="492" fixed="false" boundary="false" sam="false"/>
    <node x="48" y="492" fixed="false" boundary="false" sam="false"/>
    <node x="56" y="492" fixed="false" boundary="false" sam="false"/>
    <node x="64" y="492" fixed="false" boundary="false" sam="false"/>
    <node x="72" y="492" fixed="false" boundary="false" sam="false"/>
    <node x="80" y="492" fixed="false" boundary="false" sam="false"/>
    <node x="88" y="492" fixed="false" boundary="false" sam="false"/>
    <node x="96" y="492" fixed="false" boundary="false" sam="false"/>
    <node x="112" y="492" fixed="false" boundary="false" sam="false"/>
    <node x="128" y="492" fixed="false" boundary="true" sam="false"/>
    <node x="0" y="516" fixed="false" boundary="true" sam="false"/>
    <node x="16" y="516" fixed="false" boundary="false" sam="false"/>
    <node x="32" y="516" fixed="false" boundary="false" sam="false"/>
    <node x="40" y="516" fixed="false" boundary="false" sam="false"/>
    <node x="48" y="516" fixed="false" boundary="false" sam="false"/>
    <node x="56" y="516" fixed="false" boundary="false" sam="false"/>
    <node x="64" y="516" fixed="false" boundary="false" sam="false"/>
    <node x="72" y="516" fixed="false" boundary="false" sam="false"/>
    <node x="80" y="516" fixed="false" boundary="false" sam="false"/>
    <node x="88" y="516" fixed="false" boundary="false" sam="false"/>
    <node x="96" y="516" fixed="false" boundary="false" sam="false"/>
    <node x="112" y="516" fixed="false" boundary="false" sam="false"/>
    <node x="128" y="516" fixed="false" boundary="true" sam="false"/>
    <node x="0" y="540" fixed="false" boundary="true" sam="false"/>
    <node x="16" y="540" fixed="false" boundary="false" sam="false"/>
    <node x="32" y="540" fixed="false" boundary="false" sam="false"/>
    <node x="40" y="540" fixed="false" boundary="false" sam="false"/>
    <node x="48" y="540" fixed="false" boundary="false" sam="false"/>
    <node x="56" y="540" fixed="false" boundary="false" sam="false"/>
    <node x="64" y="540" fixed="false" boundary="false" sam="false"/>
    <node x="72" y="540" fixed="false" boundary="false" sam="false"/>
    <node x="80" y="540" fixed="false" boundary="false" sam="false"/>
    <node x="88" y="540" fixed="false" boundary="false" sam="false"/>
    <node x="96" y="540" fixed="false" boundary="false" sam="false"/>
    <node x="112" y="540" fixed="false" boundary="false" sam="false"/>
    <node x="128" y="540" fixed="false" boundary="true" sam="false"/>
    <node x="0" y="564" fixed="false" boundary="true" sam="false"/>
    <node x="16" y="564" fixed="false" boundary="false" sam="false"/>
    <node x="32" y="564" fixed="false" boundary="false" sam="false"/>
    <node x="40" y="564" fixed="false" boundary="false" sam="false"/>
    <node x="48" y="564" fixed="false" boundary="false" sam="false"/>
    <node x="56" y="564" fixed="false" boundary="false" sam="false"/>
    <node x="64" y="564" fixed="false" boundary="false" sam="false"/>
    <node x="72" y="564" fixed="false" boundary="false" sam="false"/>
    <node x="80" y="564" fixed="false" boundary="false" sam="false"/>
    <node x="88" y="564" fixed="false" boundary="false" sam="false"/>
    <node x="96" y="564" fixed="false" boundary="false" sam="false"/>
    <node x="112" y="564" fixed="false" boundary="false" sam="false"/>
    <node x="128" y="564" fixed="false" boundary="true" sam="false"/>
    <node x="0" y="588" fixed="false" boundary="true" sam="false"/>
    <node x="16" y="588" fixed="false" boundary="false" sam="false"/>
    <node x="32" y="588" fixed="false" boundary="false" sam="false"/>
    <node x="40" y="588" fixed="false" boundary="false" sam="false"/>
    <node x="48" y="588" fixed="false" boundary="false" sam="false"/>
    <node x="56" y="588" fixed="false" boundary="false" sam="false"/>
    <node x="64" y="588" fixed="false" boundary="false" sam="false"/>
    <node x="72" y="588" fixed="false" boundary="false" sam="false"/>
    <node x="80" y="588" fixed="false" boundary="false" sam="false"/>
    <node x="88" y="588" fixed="false" boundary="false" sam="false"/>
    <node x="96" y="588" fixed="false" boundary="false" sam="false"/>
    <node x="112" y="588" fixed="false" boundary="false" sam="false"/>
    <node x="128" y="588" fixed="false" boundary="true" sam="false"/>
    <node x="0" y="612" fixed="false" boundary="true" sam="false"/>
    <node x="16" y="612" fixed="false" boundary="false" sam="false"/>
    <node x="32" y="612" fixed="false" boundary="false" sam="false"/>
    <node x="40" y="612" fixed="false" boundary="false" sam="false"/>
    <node x="48" y="612" fixed="false" boundary="false" sam="false"/>
    <node x="56" y="612" fixed="false" boundary="false" sam="false"/>
    <node x="64" y="612" fixed="false" boundary="false" sam="false"/>
    <node x="72" y="612" fixed="false" boundary="false" sam="false"/>
    <node x="80" y="612" fixed="false" boundary="false" sam="false"/>
    <node x="88" y="612" fixed="false" boundary="false" sam="false"/>
    <node x="96" y="612" fixed="false" boundary="false" sam="false"/>
    <node x="112" y="612" fixed="false" boundary="false" sam="false"/>
    <node x="128" y="612" fixed="false" boundary="true" sam="false"/>
    <node x="0" y="636" fixed="false" boundary="true" sam="false"/>
    <node x="16" y="636" fixed="false" boundary="false" sam="false"/>
    <node x="32" y="636" fixed="false" boundary="false" sam="false"/>
    <node x="40" y="636" fixed="false" boundary="false" sam="false"/>
    <node x="48" y="636" fixed="false" boundary="false" sam="false"/>
    <node x="56" y="636" fixed="false" boundary="false" sam="false"/>
    <node x="64" y="636" fixed="false" boundary="false" sam="false"/>
    <node x="72" y="636" fixed="false" boundary="false" sam="false"/>
    <node x="80" y="636" fixed="false" boundary="false" sam="false"/>
    <node x="88" y="636" fixed="false" boundary="false" sam="false"/>
    <node x="96" y="636" fixed="false" boundary="false" sam="false"/>
    <node x="112" y="636" fixed="false" boundary="false" sam="false"/>
    <node x="128" y="636" fixed="false" boundary="true" sam="false"/>
    <node x="0" y="660" fixed="false" boundary="true" sam="false"/>
    <node x="16" y="660" fixed="false" boundary="true" sam="false"/>
    <node x="32" y="660" fixed="false" boundary="true" sam="false"/>
    <node x="40" y="660" fixed="false" boundary="true" sam="false"/>
    <node x="48" y="660" fixed="false" boundary="true" sam="false"/>
    <node x="56" y="660" fixed="false" boundary="true" sam="false"/>
    <node x="64" y="660" fixed="false" boundary="true" sam="false"/>
    <node x="72" y="660" fixed="false" boundary="true" sam="false"/>
    <node x="80" y="660" fixed="false" boundary="true" sam="false"/>
    <node x="88" y="660" fixed="false" boundary="true" sam="false"/>
    <node x="96" y="660" fixed="false" boundary="true" sam="false"/>
    <node x="112" y="660" fixed="false" boundary="true" sam="false"/>
    <node x="128" y="660" fixed="false" boundary="true" sam="false"/>
  </nodes>
  <cells n="240" offsetx="0" offsety="0" magnification="1" base_area="293.893" nchem="9">
    <cell index="0" area="960.0" target_area="960.0" target_length="60" lambda_celllength="0" stiffness="0" fixed="false" pin_fixed="false" at_boundary="true" dead="false" source="false" boundary="None" div_counter="0" cell_type="1">
      <node n="0"/>
      <node n="1"/>
      <node n="14"/>
      <node n="13"/>
      <wall w="0"/>
      <wall w="1"/>
      <wall w="2"/>
      <chem n="9">
        <val v="0"/> <!--auxin-->
        <val v="0"/> <!--pin-->
        <val v="0"/> <!--DNA-->
        <val v="0"/> <!--cyclin D-->
        <val v="1000"/> <!--CDKA-->
        <val v="5"/> <!--SPF-->
        <val v="0"/> <!--CDKB-->
        <val v="0"/> <!--cyclin B-->
        <val v="10"/> <!--MPF-->
      </chem>
    </cell>
    <cell index="1" area="960.0" target_area="960.0" target_length="60" lambda_celllength="0" stiffness="0" fixed="false" pin_fixed="false" at_boundary="true" dead="false" source="false" boundary="None" div_counter="0" cell_type="2">
      <node n="1"/>
      <node n="2"/>
      <node n="15"/>
      <node n="14"/>
      <wall w="3"/>
      <wall w="4"/>
      <wall w="5"/>
      <wall w="1"/>
      <chem n="9">
        <val v="0"/> <!--auxin-->
        <val v="0"/> <!--pin-->
        <val v="0"/> <!--DNA-->
        <val v="0"/> <!--cyclin D-->
        <val v="1000"/> <!--CDKA-->
        <val v="5"/> <!--SPF-->
        <val v="0"/> <!--CDKB-->
        <val v="0"/> <!--cyclin B-->
        <val v="10"/> <!--MPF-->
      </chem>
    </cell>
    <cell index="2" area="480.0" target_area="480.0" target_length="60" lambda_celllength="0" stiffness="0" fixed="false" pin_fixed="false" at_boundary="true" dead="false" source="false" boundary="None" div_counter="0" cell_type="3">
      <node n="2"/>
      <node n="3"/>
      <node n="16"/>
      <node n="15"/>
      <wall w="6"/>
      <wall w="7"/>
      <wall w="8"/>
      <wall w="4"/>
      <chem n="9">
        <val v="0"/> <!--auxin-->
        <val v="0"/> <!--pin-->
        <val v="0"/> <!--DNA-->
        <val v="0"/> <!--cyclin D-->
        <val v="1000"/> <!--CDKA-->
        <val v="5"/> <!--SPF-->
        <val v="0"/> <!--CDKB-->
        <val v="0"/> <!--cyclin B-->
        <val v="10"/> <!--MPF-->
      </chem>
    </cell>
    <cell index="3" area="480.0" target_area="480.0" target_length="60" lambda_celllength="0" stiffness="0" fixed="false" pin_fixed="false" at_boundary="true" dead="false" source="false" boundary="None" div_counter="0" cell_type="4">
      <node n="3"/>
      <node n="4"/>
      <node n="17"/>
      <node n="16"/>
      <wall w="9"/>
      <wall w="10"/>
      <wall w="11"/>
      <wall w="7"/>
      <chem n="9">
        <val v="0"/> <!--auxin-->
        <val v="0"/> <!--pin-->
        <val v="0"/> <!--DNA-->
        <val v="0"/> <!--cyclin D-->
        <val v="1000"/> <!--CDKA-->
        <val v="5"/> <!--SPF-->
        <val v="0"/> <!--CDKB-->
        <val v="0"/> <!--cyclin B-->
        <val v="10"/> <!--MPF-->
      </chem>
    </cell>
    <cell index="4" area="480.0" target_area="480.0" target_length="60" lambda_celllength="0" stiffness="0" fixed="false" pin_fixed="false" at_boundary="true" dead="false" source="false" boundary="None" div_counter="0" cell_type="5">
      <node n="4"/>
      <node n="5"/>
      <node n="18"/>
      <node n="17"/>
      <wall w="12"/>
      <wall w="13"/>
      <wall w="14"/>
      <wall w="10"/>
      <chem n="9">
        <val v="0"/> <!--auxin-->
        <val v="0"/> <!--pin-->
        <val v="0"/> <!--DNA-->
        <val v="0"/> <!--cyclin D-->
        <val v="1000"/> <!--CDKA-->
        <val v="5"/> <!--SPF-->
        <val v="0"/> <!--CDKB-->
        <val v="0"/> <!--cyclin B-->
        <val v="10"/> <!--MPF-->
      </chem>
    </cell>
    <cell index="5" area="480.0" target_area="480.0" target_length="60" lambda_celllength="0" stiffness="0" fixed="false" pin_fixed="false" at_boundary="true" dead="false" source="false" boundary="None" div_counter="0" cell_type="5">
      <node n="5"/>
      <node n="6"/>
      <node n="19"/>
      <node n="18"/>
      <wall w="15"/>
      <wall w="16"/>
      <wall w="17"/>
      <wall w="13"/>
      <chem n="9">
        <val v="0"/> <!--auxin-->
        <val v="0"/> <!--pin-->
        <val v="0"/> <!--DNA-->
        <val v="0"/> <!--cyclin D-->
        <val v="1000"/> <!--CDKA-->
        <val v="5"/> <!--SPF-->
        <val v="0"/> <!--CDKB-->
        <val v="0"/> <!--cyclin B-->
        <val v="10"/> <!--MPF-->
      </chem>
    </cell>
    <cell index="6" area="480.0" target_area="480.0" target_length="60" lambda_celllength="0" stiffness="0" fixed="false" pin_fixed="false" at_boundary="true" dead="false" source="false" boundary="None" div_counter="0" cell_type="5">
      <node n="6"/>
      <node n="7"/>
      <node n="20"/>
      <node n="19"/>
      <wall w="18"/>
      <wall w="19"/>
      <wall w="20"/>
      <wall w="16"/>
      <chem n="9">
        <val v="0"/> <!--auxin-->
        <val v="0"/> <!--pin-->
        <val v="0"/> <!--DNA-->
        <val v="0"/> <!--cyclin D-->
        <val v="1000"/> <!--CDKA-->
        <val v="5"/> <!--SPF-->
        <val v="0"/> <!--CDKB-->
        <val v="0"/> <!--cyclin B-->
        <val v="10"/> <!--MPF-->
      </chem>
    </cell>
    <cell index="7" area="480.0" target_area="480.0" target_length="60" lambda_celllength="0" stiffness="0" fixed="false" pin_fixed="false" at_boundary="true" dead="false" source="false" boundary="None" div_counter="0" cell_type="5">
      <node n="7"/>
      <node n="8"/>
      <node n="21"/>
      <node n="20"/>
      <wall w="21"/>
      <wall w="22"/>
      <wall w="23"/>
      <wall w="19"/>
      <chem n="9">
        <val v="0"/> <!--auxin-->
        <val v="0"/> <!--pin-->
        <val v="0"/> <!--DNA-->
        <val v="0"/> <!--cyclin D-->
        <val v="1000"/> <!--CDKA-->
        <val v="5"/> <!--SPF-->
        <val v="0"/> <!--CDKB-->
        <val v="0"/> <!--cyclin B-->
        <val v="10"/> <!--MPF-->
      </chem>
    </cell>
    <cell index="8" area="480.0" target_area="480.0" target_length="60" lambda_celllength="0" stiffness="0" fixed="false" pin_fixed="false" at_boundary="true" dead="false" source="false" boundary="None" div_counter="0" cell_type="6">
      <node n="8"/>
      <node n="9"/>
      <node n="22"/>
      <node n="21"/>
      <wall w="24"/>
      <wall w="25"/>
      <wall w="26"/>
      <wall w="22"/>
      <chem n="9">
        <val v="0"/> <!--auxin-->
        <val v="0"/> <!--pin-->
        <val v="0"/> <!--DNA-->
        <val v="0"/> <!--cyclin D-->
        <val v="1000"/> <!--CDKA-->
        <val v="5"/> <!--SPF-->
        <val v="0"/> <!--CDKB-->
        <val v="0"/> <!--cyclin B-->
        <val v="10"/> <!--MPF-->
      </chem>
    </cell>
    <cell index="9" area="480.0" target_area="480.0" target_length="60" lambda_celllength="0" stiffness="0" fixed="false" pin_fixed="false" at_boundary="true" dead="false" source="false" boundary="None" div_counter="0" cell_type="7">
      <node n="9"/>
      <node n="10"/>
      <node n="23"/>
      <node n="22"/>
      <wall w="27"/>
      <wall w="28"/>
      <wall w="29"/>
      <wall w="25"/>
      <chem n="9">
        <val v="0"/> <!--auxin-->
        <val v="0"/> <!--pin-->
        <val v="0"/> <!--DNA-->
        <val v="0"/> <!--cyclin D-->
        <val v="1000"/> <!--CDKA-->
        <val v="5"/> <!--SPF-->
        <val v="0"/> <!--CDKB-->
        <val v="0"/> <!--cyclin B-->
        <val v="10"/> <!--MPF-->
      </chem>
    </cell>
    <cell index="10" area="960.0" target_area="960.0" target_length="60" lambda_celllength="0" stiffness="0" fixed="false" pin_fixed="false" at_boundary="true" dead="false" source="false" boundary="None" div_counter="0" cell_type="8">
      <node n="10"/>
      <node n="11"/>
      <node n="24"/>
      <node n="23"/>
      <wall w="30"/>
      <wall w="31"/>
      <wall w="32"/>
      <wall w="28"/>
      <chem n="9">
        <val v="0"/> <!--auxin-->
        <val v="0"/> <!--pin-->
        <val v="0"/> <!--DNA-->
        <val v="0"/> <!--cyclin D-->
        <val v="1000"/> <!--CDKA-->
        <val v="5"/> <!--SPF-->
        <val v="0"/> <!--CDKB-->
        <val v="0"/> <!--cyclin B-->
        <val v="10"/> <!--MPF-->
      </chem>
    </cell>
    <cell index="11" area="960.0" target_area="960.0" target_length="60" lambda_celllength="0" stiffness="0" fixed="false" pin_fixed="false" at_boundary="true" dead="false" source="false" boundary="None" div_counter="0" cell_type="9">
      <node n="11"/>
      <node n="12"/>
      <node n="25"/>
      <node n="24"/>
      <wall w="33"/>
      <wall w="34"/>
      <wall w="31"/>
      <chem n="9">
        <val v="0"/> <!--auxin-->
        <val v="0"/> <!--pin-->
        <val v="0"/> <!--DNA-->
        <val v="0"/> <!--cyclin D-->
        <val v="1000"/> <!--CDKA-->
        <val v="5"/> <!--SPF-->
        <val v="0"/> <!--CDKB-->
        <val v="0"/> <!--cyclin B-->
        <val v="10"/> <!--MPF-->
      </chem>
    </cell>
    <cell index="12" area="960.0" target_area="960.0" target_length="60" lambda_celllength="0" stiffness="0" fixed="false" pin_fixed="false" at_boundary="true" dead="false" source="false" boundary="None" div_counter="0" cell_type="1">
      <node n="13"/>
      <node n="14"/>
      <node n="27"/>
      <node n="26"/>
      <wall w="35"/>
      <wall w="2"/>
      <wall w="37"/>
      <wall w="36"/>
      <chem n="9">
        <val v="0"/> <!--auxin-->
        <val v="0"/> <!--pin-->
        <val v="0"/> <!--DNA-->
        <val v="0"/> <!--cyclin D-->
        <val v="1000"/> <!--CDKA-->
        <val v="5"/> <!--SPF-->
        <val v="0"/> <!--CDKB-->
        <val v="0"/> <!--cyclin B-->
        <val v="10"/> <!--MPF-->
      </chem>
    </cell>
    <cell index="13" area="960.0" target_area="960.0" target_length="60" lambda_celllength="0" stiffness="0" fixed="false" pin_fixed="false" at_boundary="false" dead="false" source="false" boundary="None" div_counter="0" cell_type="2">
      <node n="14"/>
      <node n="15"/>
      <node n="28"/>
      <node n="27"/>
      <wall w="5"/>
      <wall w="38"/>
      <wall w="39"/>
      <wall w="37"/>
      <chem n="9">
        <val v="0"/> <!--auxin-->
        <val v="0"/> <!--pin-->
        <val v="0"/> <!--DNA-->
        <val v="0"/> <!--cyclin D-->
        <val v="1000"/> <!--CDKA-->
        <val v="5"/> <!--SPF-->
        <val v="0"/> <!--CDKB-->
        <val v="0"/> <!--cyclin B-->
        <val v="10"/> <!--MPF-->
      </chem>
    </cell>
    <cell index="14" area="480.0" target_area="480.0" target_length="60" lambda_celllength="0" stiffness="0" fixed="false" pin_fixed="false" at_boundary="false" dead="false" source="false" boundary="None" div_counter="0" cell_type="3">
      <node n="15"/>
      <node n="16"/>
      <node n="29"/>
      <node n="28"/>
      <wall w="8"/>
      <wall w="40"/>
      <wall w="41"/>
      <wall w="38"/>
      <chem n="9">
        <val v="0"/> <!--auxin-->
        <val v="0"/> <!--pin-->
        <val v="0"/> <!--DNA-->
        <val v="0"/> <!--cyclin D-->
        <val v="1000"/> <!--CDKA-->
        <val v="5"/> <!--SPF-->
        <val v="0"/> <!--CDKB-->
        <val v="0"/> <!--cyclin B-->
        <val v="10"/> <!--MPF-->
      </chem>
    </cell>
    <cell index="15" area="480.0" target_area="480.0" target_length="60" lambda_celllength="0" stiffness="0" fixed="false" pin_fixed="false" at_boundary="false" dead="false" source="false" boundary="None" div_counter="0" cell_type="4">
      <node n="16"/>
      <node n="17"/>
      <node n="30"/>
      <node n="29"/>
      <wall w="11"/>
      <wall w="42"/>
      <wall w="43"/>
      <wall w="40"/>
      <chem n="9">
        <val v="0"/> <!--auxin-->
        <val v="0"/> <!--pin-->
        <val v="0"/> <!--DNA-->
        <val v="0"/> <!--cyclin D-->
        <val v="1000"/> <!--CDKA-->
        <val v="5"/> <!--SPF-->
        <val v="0"/> <!--CDKB-->
        <val v="0"/> <!--cyclin B-->
        <val v="10"/> <!--MPF-->
      </chem>
    </cell>
    <cell index="16" area="480.0" target_area="480.0" target_length="60" lambda_celllength="0" stiffness="0" fixed="false" pin_fixed="false" at_boundary="false" dead="false" source="false" boundary="None" div_counter="0" cell_type="5">
      <node n="17"/>
      <node n="18"/>
      <node n="31"/>
      <node n="30"/>
      <wall w="14"/>
      <wall w="44"/>
      <wall w="45"/>
      <wall w="42"/>
      <chem n="9">
        <val v="0"/> <!--auxin-->
        <val v="0"/> <!--pin-->
        <val v="0"/> <!--DNA-->
        <val v="0"/> <!--cyclin D-->
        <val v="1000"/> <!--CDKA-->
        <val v="5"/> <!--SPF-->
        <val v="0"/> <!--CDKB-->
        <val v="0"/> <!--cyclin B-->
        <val v="10"/> <!--MPF-->
      </chem>
    </cell>
    <cell index="17" area="480.0" target_area="480.0" target_length="60" lambda_celllength="0" stiffness="0" fixed="false" pin_fixed="false" at_boundary="false" dead="false" source="false" boundary="None" div_counter="0" cell_type="5">
      <node n="18"/>
      <node n="19"/>
      <node n="32"/>
      <node n="31"/>
      <wall w="17"/>
      <wall w="46"/>
      <wall w="47"/>
      <wall w="44"/>
      <chem n="9">
        <val v="0"/> <!--auxin-->
        <val v="0"/> <!--pin-->
        <val v="0"/> <!--DNA-->
        <val v="0"/> <!--cyclin D-->
        <val v="1000"/> <!--CDKA-->
        <val v="5"/> <!--SPF-->
        <val v="0"/> <!--CDKB-->
        <val v="0"/> <!--cyclin B-->
        <val v="10"/> <!--MPF-->
      </chem>
    </cell>
    <cell index="18" area="480.0" target_area="480.0" target_length="60" lambda_celllength="0" stiffness="0" fixed="false" pin_fixed="false" at_boundary="false" dead="false" source="false" boundary="None" div_counter="0" cell_type="5">
      <node n="19"/>
      <node n="20"/>
      <node n="33"/>
      <node n="32"/>
      <wall w="20"/>
      <wall w="48"/>
      <wall w="49"/>
      <wall w="46"/>
      <chem n="9">
        <val v="0"/> <!--auxin-->
        <val v="0"/> <!--pin-->
        <val v="0"/> <!--DNA-->
        <val v="0"/> <!--cyclin D-->
        <val v="1000"/> <!--CDKA-->
        <val v="5"/> <!--SPF-->
        <val v="0"/> <!--CDKB-->
        <val v="0"/> <!--cyclin B-->
        <val v="10"/> <!--MPF-->
      </chem>
    </cell>
    <cell index="19" area="480.0" target_area="480.0" target_length="60" lambda_celllength="0" stiffness="0" fixed="false" pin_fixed="false" at_boundary="false" dead="false" source="false" boundary="None" div_counter="0" cell_type="5">
      <node n="20"/>
      <node n="21"/>
      <node n="34"/>
      <node n="33"/>
      <wall w="23"/>
      <wall w="50"/>
      <wall w="51"/>
      <wall w="48"/>
      <chem n="9">
        <val v="0"/> <!--auxin-->
        <val v="0"/> <!--pin-->
        <val v="0"/> <!--DNA-->
        <val v="0"/> <!--cyclin D-->
        <val v="1000"/> <!--CDKA-->
        <val v="5"/> <!--SPF-->
        <val v="0"/> <!--CDKB-->
        <val v="0"/> <!--cyclin B-->
        <val v="10"/> <!--MPF-->
      </chem>
    </cell>
    <cell index="20" area="480.0" target_area="480.0" target_length="60" lambda_celllength="0" stiffness="0" fixed="false" pin_fixed="false" at_boundary="false" dead="false" source="false" boundary="None" div_counter="0" cell_type="6">
      <node n="21"/>
      <node n="22"/>
      <node n="35"/>
      <node n="34"/>
      <wall w="26"/>
      <wall w="52"/>
      <wall w="53"/>
      <wall w="50"/>
      <chem n="9">
        <val v="0"/> <!--auxin-->
        <val v="0"/> <!--pin-->
        <val v="0"/> <!--DNA-->
        <val v="0"/> <!--cyclin D-->
        <val v="1000"/> <!--CDKA-->
        <val v="5"/> <!--SPF-->
        <val v="0"/> <!--CDKB-->
        <val v="0"/> <!--cyclin B-->
        <val v="10"/> <!--MPF-->
      </chem>
    </cell>
    <cell index="21" area="480.0" target_area="480.0" target_length="60" lambda_celllength="0" stiffness="0" fixed="false" pin_fixed="false" at_boundary="false" dead="false" source="false" boundary="None" div_counter="0" cell_type="7">
      <node n="22"/>
      <node n="23"/>
      <node n="36"/>
      <node n="35"/>
      <wall w="29"/>
      <wall w="54"/>
      <wall w="55"/>
      <wall w="52"/>
      <chem n="9">
        <val v="0"/> <!--auxin-->
        <val v="0"/> <!--pin-->
        <val v="0"/> <!--DNA-->
        <val v="0"/> <!--cyclin D-->
        <val v="1000"/> <!--CDKA-->
        <val v="5"/> <!--SPF-->
        <val v="0"/> <!--CDKB-->
        <val v="0"/> <!--cyclin B-->
        <val v="10"/> <!--MPF-->
      </chem>
    </cell>
    <cell index="22" area="960.0" target_area="960.0" target_length="60" lambda_celllength="0" stiffness="0" fixed="false" pin_fixed="false" at_boundary="false" dead="false" source="false" boundary="None" div_counter="0" cell_type="8">
      <node n="23"/>
      <node n="24"/>
      <node n="37"/>
      <node n="36"/>
      <wall w="32"/>
      <wall w="56"/>
      <wall w="57"/>
      <wall w="54"/>
      <chem n="9">
        <val v="0"/> <!--auxin-->
        <val v="0"/> <!--pin-->
        <val v="0"/> <!--DNA-->
        <val v="0"/> <!--cyclin D-->
        <val v="1000"/> <!--CDKA-->
        <val v="5"/> <!--SPF-->
        <val v="0"/> <!--CDKB-->
        <val v="0"/> <!--cyclin B-->
        <val v="10"/> <!--MPF-->
      </chem>
    </cell>
    <cell index="23" area="960.0" target_area="960.0" target_length="60" lambda_celllength="0" stiffness="0" fixed="false" pin_fixed="false" at_boundary="true" dead="false" source="false" boundary="None" div_counter="0" cell_type="9">
      <node n="24"/>
      <node n="25"/>
      <node n="38"/>
      <node n="37"/>
      <wall w="58"/>
      <wall w="59"/>
      <wall w="56"/>
      <wall w="34"/>
      <chem n="9">
        <val v="0"/> <!--auxin-->
        <val v="0"/> <!--pin-->
        <val v="0"/> <!--DNA-->
        <val v="0"/> <!--cyclin D-->
        <val v="1000"/> <!--CDKA-->
        <val v="5"/> <!--SPF-->
        <val v="0"/> <!--CDKB-->
        <val v="0"/> <!--cyclin B-->
        <val v="10"/> <!--MPF-->
      </chem>
    </cell>
    <cell index="24" area="960.0" target_area="960.0" target_length="60" lambda_celllength="0" stiffness="0" fixed="false" pin_fixed="false" at_boundary="true" dead="false" source="false" boundary="None" div_counter="0" cell_type="1">
      <node n="26"/>
      <node n="27"/>
      <node n="40"/>
      <node n="39"/>
      <wall w="60"/>
      <wall w="36"/>
      <wall w="62"/>
      <wall w="61"/>
      <chem n="9">
        <val v="0"/> <!--auxin-->
        <val v="0"/> <!--pin-->
        <val v="0"/> <!--DNA-->
        <val v="0"/> <!--cyclin D-->
        <val v="1000"/> <!--CDKA-->
        <val v="5"/> <!--SPF-->
        <val v="0"/> <!--CDKB-->
        <val v="0"/> <!--cyclin B-->
        <val v="10"/> <!--MPF-->
      </chem>
    </cell>
    <cell index="25" area="960.0" target_area="960.0" target_length="60" lambda_celllength="0" stiffness="0" fixed="false" pin_fixed="false" at_boundary="false" dead="false" source="false" boundary="None" div_counter="0" cell_type="2">
      <node n="27"/>
      <node n="28"/>
      <node n="41"/>
      <node n="40"/>
      <wall w="39"/>
      <wall w="63"/>
      <wall w="64"/>
      <wall w="62"/>
      <chem n="9">
        <val v="0"/> <!--auxin-->
        <val v="0"/> <!--pin-->
        <val v="0"/> <!--DNA-->
        <val v="0"/> <!--cyclin D-->
        <val v="1000"/> <!--CDKA-->
        <val v="5"/> <!--SPF-->
        <val v="0"/> <!--CDKB-->
        <val v="0"/> <!--cyclin B-->
        <val v="10"/> <!--MPF-->
      </chem>
    </cell>
    <cell index="26" area="480.0" target_area="480.0" target_length="60" lambda_celllength="0" stiffness="0" fixed="false" pin_fixed="false" at_boundary="false" dead="false" source="false" boundary="None" div_counter="0" cell_type="3">
      <node n="28"/>
      <node n="29"/>
      <node n="42"/>
      <node n="41"/>
      <wall w="41"/>
      <wall w="65"/>
      <wall w="66"/>
      <wall w="63"/>
      <chem n="9">
        <val v="0"/> <!--auxin-->
        <val v="0"/> <!--pin-->
        <val v="0"/> <!--DNA-->
        <val v="0"/> <!--cyclin D-->
        <val v="1000"/> <!--CDKA-->
        <val v="5"/> <!--SPF-->
        <val v="0"/> <!--CDKB-->
        <val v="0"/> <!--cyclin B-->
        <val v="10"/> <!--MPF-->
      </chem>
    </cell>
    <cell index="27" area="480.0" target_area="480.0" target_length="60" lambda_celllength="0" stiffness="0" fixed="false" pin_fixed="false" at_boundary="false" dead="false" source="false" boundary="None" div_counter="0" cell_type="4">
      <node n="29"/>
      <node n="30"/>
      <node n="43"/>
      <node n="42"/>
      <wall w="43"/>
      <wall w="67"/>
      <wall w="68"/>
      <wall w="65"/>
      <chem n="9">
        <val v="0"/> <!--auxin-->
        <val v="0"/> <!--pin-->
        <val v="0"/> <!--DNA-->
        <val v="0"/> <!--cyclin D-->
        <val v="1000"/> <!--CDKA-->
        <val v="5"/> <!--SPF-->
        <val v="0"/> <!--CDKB-->
        <val v="0"/> <!--cyclin B-->
        <val v="10"/> <!--MPF-->
      </chem>
    </cell>
    <cell index="28" area="480.0" target_area="480.0" target_length="60" lambda_celllength="0" stiffness="0" fixed="false" pin_fixed="false" at_boundary="false" dead="false" source="false" boundary="None" div_counter="0" cell_type="5">
      <node n="30"/>
      <node n="31"/>
      <node n="44"/>
      <node n="43"/>
      <wall w="45"/>
      <wall w="69"/>
      <wall w="70"/>
      <wall w="67"/>
      <chem n="9">
        <val v="0"/> <!--auxin-->
        <val v="0"/> <!--pin-->
        <val v="0"/> <!--DNA-->
        <val v="0"/> <!--cyclin D-->
        <val v="1000"/> <!--CDKA-->
        <val v="5"/> <!--SPF-->
        <val v="0"/> <!--CDKB-->
        <val v="0"/> <!--cyclin B-->
        <val v="10"/> <!--MPF-->
      </chem>
    </cell>
    <cell index="29" area="480.0" target_area="480.0" target_length="60" lambda_celllength="0" stiffness="0" fixed="false" pin_fixed="false" at_boundary="false" dead="false" source="false" boundary="None" div_counter="0" cell_type="5">
      <node n="31"/>
      <node n="32"/>
      <node n="45"/>
      <node n="44"/>
      <wall w="47"/>
      <wall w="71"/>
      <wall w="72"/>
      <wall w="69"/>
      <chem n="9">
        <val v="0"/> <!--auxin-->
        <val v="0"/> <!--pin-->
        <val v="0"/> <!--DNA-->
        <val v="0"/> <!--cyclin D-->
        <val v="1000"/> <!--CDKA-->
        <val v="5"/> <!--SPF-->
        <val v="0"/> <!--CDKB-->
        <val v="0"/> <!--cyclin B-->
        <val v="10"/> <!--MPF-->
      </chem>
    </cell>
    <cell index="30" area="480.0" target_area="480.0" target_length="60" lambda_celllength="0" stiffness="0" fixed="false" pin_fixed="false" at_boundary="false" dead="false" source="false" boundary="None" div_counter="0" cell_type="5">
      <node n="32"/>
      <node n="33"/>
      <node n="46"/>
      <node n="45"/>
      <wall w="49"/>
      <wall w="73"/>
      <wall w="74"/>
      <wall w="71"/>
      <chem n="9">
        <val v="0"/> <!--auxin-->
        <val v="0"/> <!--pin-->
        <val v="0"/> <!--DNA-->
        <val v="0"/> <!--cyclin D-->
        <val v="1000"/> <!--CDKA-->
        <val v="5"/> <!--SPF-->
        <val v="0"/> <!--CDKB-->
        <val v="0"/> <!--cyclin B-->
        <val v="10"/> <!--MPF-->
      </chem>
    </cell>
    <cell index="31" area="480.0" target_area="480.0" target_length="60" lambda_celllength="0" stiffness="0" fixed="false" pin_fixed="false" at_boundary="false" dead="false" source="false" boundary="None" div_counter="0" cell_type="5">
      <node n="33"/>
      <node n="34"/>
      <node n="47"/>
      <node n="46"/>
      <wall w="51"/>
      <wall w="75"/>
      <wall w="76"/>
      <wall w="73"/>
      <chem n="9">
        <val v="0"/> <!--auxin-->
        <val v="0"/> <!--pin-->
        <val v="0"/> <!--DNA-->
        <val v="0"/> <!--cyclin D-->
        <val v="1000"/> <!--CDKA-->
        <val v="5"/> <!--SPF-->
        <val v="0"/> <!--CDKB-->
        <val v="0"/> <!--cyclin B-->
        <val v="10"/> <!--MPF-->
      </chem>
    </cell>
    <cell index="32" area="480.0" target_area="480.0" target_length="60" lambda_celllength="0" stiffness="0" fixed="false" pin_fixed="false" at_boundary="false" dead="false" source="false" boundary="None" div_counter="0" cell_type="6">
      <node n="34"/>
      <node n="35"/>
      <node n="48"/>
      <node n="47"/>
      <wall w="53"/>
      <wall w="77"/>
      <wall w="78"/>
      <wall w="75"/>
      <chem n="9">
        <val v="0"/> <!--auxin-->
        <val v="0"/> <!--pin-->
        <val v="0"/> <!--DNA-->
        <val v="0"/> <!--cyclin D-->
        <val v="1000"/> <!--CDKA-->
        <val v="5"/> <!--SPF-->
        <val v="0"/> <!--CDKB-->
        <val v="0"/> <!--cyclin B-->
        <val v="10"/> <!--MPF-->
      </chem>
    </cell>
    <cell index="33" area="480.0" target_area="480.0" target_length="60" lambda_celllength="0" stiffness="0" fixed="false" pin_fixed="false" at_boundary="false" dead="false" source="false" boundary="None" div_counter="0" cell_type="7">
      <node n="35"/>
      <node n="36"/>
      <node n="49"/>
      <node n="48"/>
      <wall w="55"/>
      <wall w="79"/>
      <wall w="80"/>
      <wall w="77"/>
      <chem n="9">
        <val v="0"/> <!--auxin-->
        <val v="0"/> <!--pin-->
        <val v="0"/> <!--DNA-->
        <val v="0"/> <!--cyclin D-->
        <val v="1000"/> <!--CDKA-->
        <val v="5"/> <!--SPF-->
        <val v="0"/> <!--CDKB-->
        <val v="0"/> <!--cyclin B-->
        <val v="10"/> <!--MPF-->
      </chem>
    </cell>
    <cell index="34" area="960.0" target_area="960.0" target_length="60" lambda_celllength="0" stiffness="0" fixed="false" pin_fixed="false" at_boundary="false" dead="false" source="false" boundary="None" div_counter="0" cell_type="8">
      <node n="36"/>
      <node n="37"/>
      <node n="50"/>
      <node n="49"/>
      <wall w="57"/>
      <wall w="81"/>
      <wall w="82"/>
      <wall w="79"/>
      <chem n="9">
        <val v="0"/> <!--auxin-->
        <val v="0"/> <!--pin-->
        <val v="0"/> <!--DNA-->
        <val v="0"/> <!--cyclin D-->
        <val v="1000"/> <!--CDKA-->
        <val v="5"/> <!--SPF-->
        <val v="0"/> <!--CDKB-->
        <val v="0"/> <!--cyclin B-->
        <val v="10"/> <!--MPF-->
      </chem>
    </cell>
    <cell index="35" area="960.0" target_area="960.0" target_length="60" lambda_celllength="0" stiffness="0" fixed="false" pin_fixed="false" at_boundary="true" dead="false" source="false" boundary="None" div_counter="0" cell_type="9">
      <node n="37"/>
      <node n="38"/>
      <node n="51"/>
      <node n="50"/>
      <wall w="83"/>
      <wall w="84"/>
      <wall w="81"/>
      <wall w="59"/>
      <chem n="9">
        <val v="0"/> <!--auxin-->
        <val v="0"/> <!--pin-->
        <val v="0"/> <!--DNA-->
        <val v="0"/> <!--cyclin D-->
        <val v="1000"/> <!--CDKA-->
        <val v="5"/> <!--SPF-->
        <val v="0"/> <!--CDKB-->
        <val v="0"/> <!--cyclin B-->
        <val v="10"/> <!--MPF-->
      </chem>
    </cell>
    <cell index="36" area="960.0" target_area="960.0" target_length="60" lambda_celllength="0" stiffness="0" fixed="false" pin_fixed="false" at_boundary="true" dead="false" source="false" boundary="None" div_counter="0" cell_type="1">
      <node n="39"/>
      <node n="40"/>
      <node n="53"/>
      <node n="52"/>
      <wall w="85"/>
      <wall w="61"/>
      <wall w="87"/>
      <wall w="86"/>
      <chem n="9">
        <val v="0"/> <!--auxin-->
        <val v="0"/> <!--pin-->
        <val v="0"/> <!--DNA-->
        <val v="0"/> <!--cyclin D-->
        <val v="1000"/> <!--CDKA-->
        <val v="5"/> <!--SPF-->
        <val v="0"/> <!--CDKB-->
        <val v="0"/> <!--cyclin B-->
        <val v="10"/> <!--MPF-->
      </chem>
    </cell>
    <cell index="37" area="960.0" target_area="960.0" target_length="60" lambda_celllength="0" stiffness="0" fixed="false" pin_fixed="false" at_boundary="false" dead="false" source="false" boundary="None" div_counter="0" cell_type="2">
      <node n="40"/>
      <node n="41"/>
      <node n="54"/>
      <node n="53"/>
      <wall w="64"/>
      <wall w="88"/>
      <wall w="89"/>
      <wall w="87"/>
      <chem n="9">
        <val v="0"/> <!--auxin-->
        <val v="0"/> <!--pin-->
        <val v="0"/> <!--DNA-->
        <val v="0"/> <!--cyclin D-->
        <val v="1000"/> <!--CDKA-->
        <val v="5"/> <!--SPF-->
        <val v="0"/> <!--CDKB-->
        <val v="0"/> <!--cyclin B-->
        <val v="10"/> <!--MPF-->
      </chem>
    </cell>
    <cell index="38" area="480.0" target_area="480.0" target_length="60" lambda_celllength="0" stiffness="0" fixed="false" pin_fixed="false" at_boundary="false" dead="false" source="false" boundary="None" div_counter="0" cell_type="3">
      <node n="41"/>
      <node n="42"/>
      <node n="55"/>
      <node n="54"/>
      <wall w="66"/>
      <wall w="90"/>
      <wall w="91"/>
      <wall w="88"/>
      <chem n="9">
        <val v="0"/> <!--auxin-->
        <val v="0"/> <!--pin-->
        <val v="0"/> <!--DNA-->
        <val v="0"/> <!--cyclin D-->
        <val v="1000"/> <!--CDKA-->
        <val v="5"/> <!--SPF-->
        <val v="0"/> <!--CDKB-->
        <val v="0"/> <!--cyclin B-->
        <val v="10"/> <!--MPF-->
      </chem>
    </cell>
    <cell index="39" area="480.0" target_area="480.0" target_length="60" lambda_celllength="0" stiffness="0" fixed="false" pin_fixed="false" at_boundary="false" dead="false" source="false" boundary="None" div_counter="0" cell_type="4">
      <node n="42"/>
      <node n="43"/>
      <node n="56"/>
      <node n="55"/>
      <wall w="68"/>
      <wall w="92"/>
      <wall w="93"/>
      <wall w="90"/>
      <chem n="9">
        <val v="0"/> <!--auxin-->
        <val v="0"/> <!--pin-->
        <val v="0"/> <!--DNA-->
        <val v="0"/> <!--cyclin D-->
        <val v="1000"/> <!--CDKA-->
        <val v="5"/> <!--SPF-->
        <val v="0"/> <!--CDKB-->
        <val v="0"/> <!--cyclin B-->
        <val v="10"/> <!--MPF-->
      </chem>
    </cell>
    <cell index="40" area="480.0" target_area="480.0" target_length="60" lambda_celllength="0" stiffness="0" fixed="false" pin_fixed="false" at_boundary="false" dead="false" source="false" boundary="None" div_counter="0" cell_type="5">
      <node n="43"/>
      <node n="44"/>
      <node n="57"/>
      <node n="56"/>
      <wall w="70"/>
      <wall w="94"/>
      <wall w="95"/>
      <wall w="92"/>
      <chem n="9">
        <val v="0"/> <!--auxin-->
        <val v="0"/> <!--pin-->
        <val v="0"/> <!--DNA-->
        <val v="0"/> <!--cyclin D-->
        <val v="1000"/> <!--CDKA-->
        <val v="5"/> <!--SPF-->
        <val v="0"/> <!--CDKB-->
        <val v="0"/> <!--cyclin B-->
        <val v="10"/> <!--MPF-->
      </chem>
    </cell>
    <cell index="41" area="480.0" target_area="480.0" target_length="60" lambda_celllength="0" stiffness="0" fixed="false" pin_fixed="false" at_boundary="false" dead="false" source="false" boundary="None" div_counter="0" cell_type="5">
      <node n="44"/>
      <node n="45"/>
      <node n="58"/>
      <node n="57"/>
      <wall w="72"/>
      <wall w="96"/>
      <wall w="97"/>
      <wall w="94"/>
      <chem n="9">
        <val v="0"/> <!--auxin-->
        <val v="0"/> <!--pin-->
        <val v="0"/> <!--DNA-->
        <val v="0"/> <!--cyclin D-->
        <val v="1000"/> <!--CDKA-->
        <val v="5"/> <!--SPF-->
        <val v="0"/> <!--CDKB-->
        <val v="0"/> <!--cyclin B-->
        <val v="10"/> <!--MPF-->
      </chem>
    </cell>
    <cell index="42" area="480.0" target_area="480.0" target_length="60" lambda_celllength="0" stiffness="0" fixed="false" pin_fixed="false" at_boundary="false" dead="false" source="false" boundary="None" div_counter="0" cell_type="5">
      <node n="45"/>
      <node n="46"/>
      <node n="59"/>
      <node n="58"/>
      <wall w="74"/>
      <wall w="98"/>
      <wall w="99"/>
      <wall w="96"/>
      <chem n="9">
        <val v="0"/> <!--auxin-->
        <val v="0"/> <!--pin-->
        <val v="0"/> <!--DNA-->
        <val v="0"/> <!--cyclin D-->
        <val v="1000"/> <!--CDKA-->
        <val v="5"/> <!--SPF-->
        <val v="0"/> <!--CDKB-->
        <val v="0"/> <!--cyclin B-->
        <val v="10"/> <!--MPF-->
      </chem>
    </cell>
    <cell index="43" area="480.0" target_area="480.0" target_length="60" lambda_celllength="0" stiffness="0" fixed="false" pin_fixed="false" at_boundary="false" dead="false" source="false" boundary="None" div_counter="0" cell_type="5">
      <node n="46"/>
      <node n="47"/>
      <node n="60"/>
      <node n="59"/>
      <wall w="76"/>
      <wall w="100"/>
      <wall w="101"/>
      <wall w="98"/>
      <chem n="9">
        <val v="0"/> <!--auxin-->
        <val v="0"/> <!--pin-->
        <val v="0"/> <!--DNA-->
        <val v="0"/> <!--cyclin D-->
        <val v="1000"/> <!--CDKA-->
        <val v="5"/> <!--SPF-->
        <val v="0"/> <!--CDKB-->
        <val v="0"/> <!--cyclin B-->
        <val v="10"/> <!--MPF-->
      </chem>
    </cell>
    <cell index="44" area="480.0" target_area="480.0" target_length="60" lambda_celllength="0" stiffness="0" fixed="false" pin_fixed="false" at_boundary="false" dead="false" source="false" boundary="None" div_counter="0" cell_type="6">
      <node n="47"/>
      <node n="48"/>
      <node n="61"/>
      <node n="60"/>
      <wall w="78"/>
      <wall w="102"/>
      <wall w="103"/>
      <wall w="100"/>
      <chem n="9">
        <val v="0"/> <!--auxin-->
        <val v="0"/> <!--pin-->
        <val v="0"/> <!--DNA-->
        <val v="0"/> <!--cyclin D-->
        <val v="1000"/> <!--CDKA-->
        <val v="5"/> <!--SPF-->
        <val v="0"/> <!--CDKB-->
        <val v="0"/> <!--cyclin B-->
        <val v="10"/> <!--MPF-->
      </chem>
    </cell>
    <cell index="45" area="480.0" target_area="480.0" target_length="60" lambda_celllength="0" stiffness="0" fixed="false" pin_fixed="false" at_boundary="false" dead="false" source="false" boundary="None" div_counter="0" cell_type="7">
      <node n="48"/>
      <node n="49"/>
      <node n="62"/>
      <node n="61"/>
      <wall w="80"/>
      <wall w="104"/>
      <wall w="105"/>
      <wall w="102"/>
      <chem n="9">
        <val v="0"/> <!--auxin-->
        <val v="0"/> <!--pin-->
        <val v="0"/> <!--DNA-->
        <val v="0"/> <!--cyclin D-->
        <val v="1000"/> <!--CDKA-->
        <val v="5"/> <!--SPF-->
        <val v="0"/> <!--CDKB-->
        <val v="0"/> <!--cyclin B-->
        <val v="10"/> <!--MPF-->
      </chem>
    </cell>
    <cell index="46" area="960.0" target_area="960.0" target_length="60" lambda_celllength="0" stiffness="0" fixed="false" pin_fixed="false" at_boundary="false" dead="false" source="false" boundary="None" div_counter="0" cell_type="8">
      <node n="49"/>
      <node n="50"/>
      <node n="63"/>
      <node n="62"/>
      <wall w="82"/>
      <wall w="106"/>
      <wall w="107"/>
      <wall w="104"/>
      <chem n="9">
        <val v="0"/> <!--auxin-->
        <val v="0"/> <!--pin-->
        <val v="0"/> <!--DNA-->
        <val v="0"/> <!--cyclin D-->
        <val v="1000"/> <!--CDKA-->
        <val v="5"/> <!--SPF-->
        <val v="0"/> <!--CDKB-->
        <val v="0"/> <!--cyclin B-->
        <val v="10"/> <!--MPF-->
      </chem>
    </cell>
    <cell index="47" area="960.0" target_area="960.0" target_length="60" lambda_celllength="0" stiffness="0" fixed="false" pin_fixed="false" at_boundary="true" dead="false" source="false" boundary="None" div_counter="0" cell_type="9">
      <node n="50"/>
      <node n="51"/>
      <node n="64"/>
      <node n="63"/>
      <wall w="108"/>
      <wall w="109"/>
      <wall w="106"/>
      <wall w="84"/>
      <chem n="9">
        <val v="0"/> <!--auxin-->
        <val v="0"/> <!--pin-->
        <val v="0"/> <!--DNA-->
        <val v="0"/> <!--cyclin D-->
        <val v="1000"/> <!--CDKA-->
        <val v="5"/> <!--SPF-->
        <val v="0"/> <!--CDKB-->
        <val v="0"/> <!--cyclin B-->
        <val v="10"/> <!--MPF-->
      </chem>
    </cell>
    <cell index="48" area="960.0" target_area="960.0" target_length="60" lambda_celllength="0" stiffness="0" fixed="false" pin_fixed="false" at_boundary="true" dead="false" source="false" boundary="None" div_counter="0" cell_type="1">
      <node n="52"/>
      <node n="53"/>
      <node n="66"/>
      <node n="65"/>
      <wall w="110"/>
      <wall w="86"/>
      <wall w="112"/>
      <wall w="111"/>
      <chem n="9">
        <val v="0"/> <!--auxin-->
        <val v="0"/> <!--pin-->
        <val v="0"/> <!--DNA-->
        <val v="0"/> <!--cyclin D-->
        <val v="1000"/> <!--CDKA-->
        <val v="5"/> <!--SPF-->
        <val v="0"/> <!--CDKB-->
        <val v="0"/> <!--cyclin B-->
        <val v="10"/> <!--MPF-->
      </chem>
    </cell>
    <cell index="49" area="960.0" target_area="960.0" target_length="60" lambda_celllength="0" stiffness="0" fixed="false" pin_fixed="false" at_boundary="false" dead="false" source="false" boundary="None" div_counter="0" cell_type="2">
      <node n="53"/>
      <node n="54"/>
      <node n="67"/>
      <node n="66"/>
      <wall w="89"/>
      <wall w="113"/>
      <wall w="114"/>
      <wall w="112"/>
      <chem n="9">
        <val v="0"/> <!--auxin-->
        <val v="0"/> <!--pin-->
        <val v="0"/> <!--DNA-->
        <val v="0"/> <!--cyclin D-->
        <val v="1000"/> <!--CDKA-->
        <val v="5"/> <!--SPF-->
        <val v="0"/> <!--CDKB-->
        <val v="0"/> <!--cyclin B-->
        <val v="10"/> <!--MPF-->
      </chem>
    </cell>
    <cell index="50" area="480.0" target_area="480.0" target_length="60" lambda_celllength="0" stiffness="0" fixed="false" pin_fixed="false" at_boundary="false" dead="false" source="false" boundary="None" div_counter="0" cell_type="3">
      <node n="54"/>
      <node n="55"/>
      <node n="68"/>
      <node n="67"/>
      <wall w="91"/>
      <wall w="115"/>
      <wall w="116"/>
      <wall w="113"/>
      <chem n="9">
        <val v="0"/> <!--auxin-->
        <val v="0"/> <!--pin-->
        <val v="0"/> <!--DNA-->
        <val v="0"/> <!--cyclin D-->
        <val v="1000"/> <!--CDKA-->
        <val v="5"/> <!--SPF-->
        <val v="0"/> <!--CDKB-->
        <val v="0"/> <!--cyclin B-->
        <val v="10"/> <!--MPF-->
      </chem>
    </cell>
    <cell index="51" area="480.0" target_area="480.0" target_length="60" lambda_celllength="0" stiffness="0" fixed="false" pin_fixed="false" at_boundary="false" dead="false" source="false" boundary="None" div_counter="0" cell_type="4">
      <node n="55"/>
      <node n="56"/>
      <node n="69"/>
      <node n="68"/>
      <wall w="93"/>
      <wall w="117"/>
      <wall w="118"/>
      <wall w="115"/>
      <chem n="9">
        <val v="0"/> <!--auxin-->
        <val v="0"/> <!--pin-->
        <val v="0"/> <!--DNA-->
        <val v="0"/> <!--cyclin D-->
        <val v="1000"/> <!--CDKA-->
        <val v="5"/> <!--SPF-->
        <val v="0"/> <!--CDKB-->
        <val v="0"/> <!--cyclin B-->
        <val v="10"/> <!--MPF-->
      </chem>
    </cell>
    <cell index="52" area="480.0" target_area="480.0" target_length="60" lambda_celllength="0" stiffness="0" fixed="false" pin_fixed="false" at_boundary="false" dead="false" source="false" boundary="None" div_counter="0" cell_type="5">
      <node n="56"/>
      <node n="57"/>
      <node n="70"/>
      <node n="69"/>
      <wall w="95"/>
      <wall w="119"/>
      <wall w="120"/>
      <wall w="117"/>
      <chem n="9">
        <val v="0"/> <!--auxin-->
        <val v="0"/> <!--pin-->
        <val v="0"/> <!--DNA-->
        <val v="0"/> <!--cyclin D-->
        <val v="1000"/> <!--CDKA-->
        <val v="5"/> <!--SPF-->
        <val v="0"/> <!--CDKB-->
        <val v="0"/> <!--cyclin B-->
        <val v="10"/> <!--MPF-->
      </chem>
    </cell>
    <cell index="53" area="480.0" target_area="480.0" target_length="60" lambda_celllength="0" stiffness="0" fixed="false" pin_fixed="false" at_boundary="false" dead="false" source="false" boundary="None" div_counter="0" cell_type="5">
      <node n="57"/>
      <node n="58"/>
      <node n="71"/>
      <node n="70"/>
      <wall w="97"/>
      <wall w="121"/>
      <wall w="122"/>
      <wall w="119"/>
      <chem n="9">
        <val v="0"/> <!--auxin-->
        <val v="0"/> <!--pin-->
        <val v="0"/> <!--DNA-->
        <val v="0"/> <!--cyclin D-->
        <val v="1000"/> <!--CDKA-->
        <val v="5"/> <!--SPF-->
        <val v="0"/> <!--CDKB-->
        <val v="0"/> <!--cyclin B-->
        <val v="10"/> <!--MPF-->
      </chem>
    </cell>
    <cell index="54" area="480.0" target_area="480.0" target_length="60" lambda_celllength="0" stiffness="0" fixed="false" pin_fixed="false" at_boundary="false" dead="false" source="false" boundary="None" div_counter="0" cell_type="5">
      <node n="58"/>
      <node n="59"/>
      <node n="72"/>
      <node n="71"/>
      <wall w="99"/>
      <wall w="123"/>
      <wall w="124"/>
      <wall w="121"/>
      <chem n="9">
        <val v="0"/> <!--auxin-->
        <val v="0"/> <!--pin-->
        <val v="0"/> <!--DNA-->
        <val v="0"/> <!--cyclin D-->
        <val v="1000"/> <!--CDKA-->
        <val v="5"/> <!--SPF-->
        <val v="0"/> <!--CDKB-->
        <val v="0"/> <!--cyclin B-->
        <val v="10"/> <!--MPF-->
      </chem>
    </cell>
    <cell index="55" area="480.0" target_area="480.0" target_length="60" lambda_celllength="0" stiffness="0" fixed="false" pin_fixed="false" at_boundary="false" dead="false" source="false" boundary="None" div_counter="0" cell_type="5">
      <node n="59"/>
      <node n="60"/>
      <node n="73"/>
      <node n="72"/>
      <wall w="101"/>
      <wall w="125"/>
      <wall w="126"/>
      <wall w="123"/>
      <chem n="9">
        <val v="0"/> <!--auxin-->
        <val v="0"/> <!--pin-->
        <val v="0"/> <!--DNA-->
        <val v="0"/> <!--cyclin D-->
        <val v="1000"/> <!--CDKA-->
        <val v="5"/> <!--SPF-->
        <val v="0"/> <!--CDKB-->
        <val v="0"/> <!--cyclin B-->
        <val v="10"/> <!--MPF-->
      </chem>
    </cell>
    <cell index="56" area="480.0" target_area="480.0" target_length="60" lambda_celllength="0" stiffness="0" fixed="false" pin_fixed="false" at_boundary="false" dead="false" source="false" boundary="None" div_counter="0" cell_type="6">
      <node n="60"/>
      <node n="61"/>
      <node n="74"/>
      <node n="73"/>
      <wall w="103"/>
      <wall w="127"/>
      <wall w="128"/>
      <wall w="125"/>
      <chem n="9">
        <val v="0"/> <!--auxin-->
        <val v="0"/> <!--pin-->
        <val v="0"/> <!--DNA-->
        <val v="0"/> <!--cyclin D-->
        <val v="1000"/> <!--CDKA-->
        <val v="5"/> <!--SPF-->
        <val v="0"/> <!--CDKB-->
        <val v="0"/> <!--cyclin B-->
        <val v="10"/> <!--MPF-->
      </chem>
    </cell>
    <cell index="57" area="480.0" target_area="480.0" target_length="60" lambda_celllength="0" stiffness="0" fixed="false" pin_fixed="false" at_boundary="false" dead="false" source="false" boundary="None" div_counter="0" cell_type="7">
      <node n="61"/>
      <node n="62"/>
      <node n="75"/>
      <node n="74"/>
      <wall w="105"/>
      <wall w="129"/>
      <wall w="130"/>
      <wall w="127"/>
      <chem n="9">
        <val v="0"/> <!--auxin-->
        <val v="0"/> <!--pin-->
        <val v="0"/> <!--DNA-->
        <val v="0"/> <!--cyclin D-->
        <val v="1000"/> <!--CDKA-->
        <val v="5"/> <!--SPF-->
        <val v="0"/> <!--CDKB-->
        <val v="0"/> <!--cyclin B-->
        <val v="10"/> <!--MPF-->
      </chem>
    </cell>
    <cell index="58" area="960.0" target_area="960.0" target_length="60" lambda_celllength="0" stiffness="0" fixed="false" pin_fixed="false" at_boundary="false" dead="false" source="false" boundary="None" div_counter="0" cell_type="8">
      <node n="62"/>
      <node n="63"/>
      <node n="76"/>
      <node n="75"/>
      <wall w="107"/>
      <wall w="131"/>
      <wall w="132"/>
      <wall w="129"/>
      <chem n="9">
        <val v="0"/> <!--auxin-->
        <val v="0"/> <!--pin-->
        <val v="0"/> <!--DNA-->
        <val v="0"/> <!--cyclin D-->
        <val v="1000"/> <!--CDKA-->
        <val v="5"/> <!--SPF-->
        <val v="0"/> <!--CDKB-->
        <val v="0"/> <!--cyclin B-->
        <val v="10"/> <!--MPF-->
      </chem>
    </cell>
    <cell index="59" area="960.0" target_area="960.0" target_length="60" lambda_celllength="0" stiffness="0" fixed="false" pin_fixed="false" at_boundary="true" dead="false" source="false" boundary="None" div_counter="0" cell_type="9">
      <node n="63"/>
      <node n="64"/>
      <node n="77"/>
      <node n="76"/>
      <wall w="133"/>
      <wall w="134"/>
      <wall w="131"/>
      <wall w="109"/>
      <chem n="9">
        <val v="0"/> <!--auxin-->
        <val v="0"/> <!--pin-->
        <val v="0"/> <!--DNA-->
        <val v="0"/> <!--cyclin D-->
        <val v="1000"/> <!--CDKA-->
        <val v="5"/> <!--SPF-->
        <val v="0"/> <!--CDKB-->
        <val v="0"/> <!--cyclin B-->
        <val v="10"/> <!--MPF-->
      </chem>
    </cell>
    <cell index="60" area="384.0" target_area="384.0" target_length="60" lambda_celllength="0" stiffness="0" fixed="false" pin_fixed="false" at_boundary="true" dead="false" source="false" boundary="None" div_counter="0" cell_type="1">
      <node n="65"/>
      <node n="66"/>
      <node n="79"/>
      <node n="78"/>
      <wall w="135"/>
      <wall w="111"/>
      <wall w="137"/>
      <wall w="136"/>
      <chem n="9">
        <val v="0"/> <!--auxin-->
        <val v="0"/> <!--pin-->
        <val v="0"/> <!--DNA-->
        <val v="0"/> <!--cyclin D-->
        <val v="1000"/> <!--CDKA-->
        <val v="5"/> <!--SPF-->
        <val v="0"/> <!--CDKB-->
        <val v="0"/> <!--cyclin B-->
        <val v="10"/> <!--MPF-->
      </chem>
    </cell>
    <cell index="61" area="384.0" target_area="384.0" target_length="60" lambda_celllength="0" stiffness="0" fixed="false" pin_fixed="false" at_boundary="false" dead="false" source="false" boundary="None" div_counter="0" cell_type="2">
      <node n="66"/>
      <node n="67"/>
      <node n="80"/>
      <node n="79"/>
      <wall w="114"/>
      <wall w="138"/>
      <wall w="139"/>
      <wall w="137"/>
      <chem n="9">
        <val v="0"/> <!--auxin-->
        <val v="0"/> <!--pin-->
        <val v="0"/> <!--DNA-->
        <val v="0"/> <!--cyclin D-->
        <val v="1000"/> <!--CDKA-->
        <val v="5"/> <!--SPF-->
        <val v="0"/> <!--CDKB-->
        <val v="0"/> <!--cyclin B-->
        <val v="10"/> <!--MPF-->
      </chem>
    </cell>
    <cell index="62" area="192.0" target_area="192.0" target_length="60" lambda_celllength="0" stiffness="0" fixed="false" pin_fixed="false" at_boundary="false" dead="false" source="false" boundary="None" div_counter="0" cell_type="3">
      <node n="67"/>
      <node n="68"/>
      <node n="81"/>
      <node n="80"/>
      <wall w="116"/>
      <wall w="140"/>
      <wall w="141"/>
      <wall w="138"/>
      <chem n="9">
        <val v="0"/> <!--auxin-->
        <val v="0"/> <!--pin-->
        <val v="0"/> <!--DNA-->
        <val v="0"/> <!--cyclin D-->
        <val v="1000"/> <!--CDKA-->
        <val v="5"/> <!--SPF-->
        <val v="0"/> <!--CDKB-->
        <val v="0"/> <!--cyclin B-->
        <val v="10"/> <!--MPF-->
      </chem>
    </cell>
    <cell index="63" area="192.0" target_area="192.0" target_length="60" lambda_celllength="0" stiffness="0" fixed="false" pin_fixed="false" at_boundary="false" dead="false" source="false" boundary="None" div_counter="0" cell_type="4">
      <node n="68"/>
      <node n="69"/>
      <node n="82"/>
      <node n="81"/>
      <wall w="118"/>
      <wall w="142"/>
      <wall w="143"/>
      <wall w="140"/>
      <chem n="9">
        <val v="0"/> <!--auxin-->
        <val v="0"/> <!--pin-->
        <val v="0"/> <!--DNA-->
        <val v="0"/> <!--cyclin D-->
        <val v="1000"/> <!--CDKA-->
        <val v="5"/> <!--SPF-->
        <val v="0"/> <!--CDKB-->
        <val v="0"/> <!--cyclin B-->
        <val v="10"/> <!--MPF-->
      </chem>
    </cell>
    <cell index="64" area="192.0" target_area="192.0" target_length="60" lambda_celllength="0" stiffness="0" fixed="false" pin_fixed="false" at_boundary="false" dead="false" source="false" boundary="None" div_counter="0" cell_type="5">
      <node n="69"/>
      <node n="70"/>
      <node n="83"/>
      <node n="82"/>
      <wall w="120"/>
      <wall w="144"/>
      <wall w="145"/>
      <wall w="142"/>
      <chem n="9">
        <val v="0"/> <!--auxin-->
        <val v="0"/> <!--pin-->
        <val v="0"/> <!--DNA-->
        <val v="0"/> <!--cyclin D-->
        <val v="1000"/> <!--CDKA-->
        <val v="5"/> <!--SPF-->
        <val v="0"/> <!--CDKB-->
        <val v="0"/> <!--cyclin B-->
        <val v="10"/> <!--MPF-->
      </chem>
    </cell>
    <cell index="65" area="192.0" target_area="192.0" target_length="60" lambda_celllength="0" stiffness="0" fixed="false" pin_fixed="false" at_boundary="false" dead="false" source="false" boundary="None" div_counter="0" cell_type="5">
      <node n="70"/>
      <node n="71"/>
      <node n="84"/>
      <node n="83"/>
      <wall w="122"/>
      <wall w="146"/>
      <wall w="147"/>
      <wall w="144"/>
      <chem n="9">
        <val v="0"/> <!--auxin-->
        <val v="0"/> <!--pin-->
        <val v="0"/> <!--DNA-->
        <val v="0"/> <!--cyclin D-->
        <val v="1000"/> <!--CDKA-->
        <val v="5"/> <!--SPF-->
        <val v="0"/> <!--CDKB-->
        <val v="0"/> <!--cyclin B-->
        <val v="10"/> <!--MPF-->
      </chem>
    </cell>
    <cell index="66" area="192.0" target_area="192.0" target_length="60" lambda_celllength="0" stiffness="0" fixed="false" pin_fixed="false" at_boundary="false" dead="false" source="false" boundary="None" div_counter="0" cell_type="5">
      <node n="71"/>
      <node n="72"/>
      <node n="85"/>
      <node n="84"/>
      <wall w="124"/>
      <wall w="148"/>
      <wall w="149"/>
      <wall w="146"/>
      <chem n="9">
        <val v="0"/> <!--auxin-->
        <val v="0"/> <!--pin-->
        <val v="0"/> <!--DNA-->
        <val v="0"/> <!--cyclin D-->
        <val v="1000"/> <!--CDKA-->
        <val v="5"/> <!--SPF-->
        <val v="0"/> <!--CDKB-->
        <val v="0"/> <!--cyclin B-->
        <val v="10"/> <!--MPF-->
      </chem>
    </cell>
    <cell index="67" area="192.0" target_area="192.0" target_length="60" lambda_celllength="0" stiffness="0" fixed="false" pin_fixed="false" at_boundary="false" dead="false" source="false" boundary="None" div_counter="0" cell_type="5">
      <node n="72"/>
      <node n="73"/>
      <node n="86"/>
      <node n="85"/>
      <wall w="126"/>
      <wall w="150"/>
      <wall w="151"/>
      <wall w="148"/>
      <chem n="9">
        <val v="0"/> <!--auxin-->
        <val v="0"/> <!--pin-->
        <val v="0"/> <!--DNA-->
        <val v="0"/> <!--cyclin D-->
        <val v="1000"/> <!--CDKA-->
        <val v="5"/> <!--SPF-->
        <val v="0"/> <!--CDKB-->
        <val v="0"/> <!--cyclin B-->
        <val v="10"/> <!--MPF-->
      </chem>
    </cell>
    <cell index="68" area="192.0" target_area="192.0" target_length="60" lambda_celllength="0" stiffness="0" fixed="false" pin_fixed="false" at_boundary="false" dead="false" source="false" boundary="None" div_counter="0" cell_type="6">
      <node n="73"/>
      <node n="74"/>
      <node n="87"/>
      <node n="86"/>
      <wall w="128"/>
      <wall w="152"/>
      <wall w="153"/>
      <wall w="150"/>
      <chem n="9">
        <val v="0"/> <!--auxin-->
        <val v="0"/> <!--pin-->
        <val v="0"/> <!--DNA-->
        <val v="0"/> <!--cyclin D-->
        <val v="1000"/> <!--CDKA-->
        <val v="5"/> <!--SPF-->
        <val v="0"/> <!--CDKB-->
        <val v="0"/> <!--cyclin B-->
        <val v="10"/> <!--MPF-->
      </chem>
    </cell>
    <cell index="69" area="192.0" target_area="192.0" target_length="60" lambda_celllength="0" stiffness="0" fixed="false" pin_fixed="false" at_boundary="false" dead="false" source="false" boundary="None" div_counter="0" cell_type="7">
      <node n="74"/>
      <node n="75"/>
      <node n="88"/>
      <node n="87"/>
      <wall w="130"/>
      <wall w="154"/>
      <wall w="155"/>
      <wall w="152"/>
      <chem n="9">
        <val v="0"/> <!--auxin-->
        <val v="0"/> <!--pin-->
        <val v="0"/> <!--DNA-->
        <val v="0"/> <!--cyclin D-->
        <val v="1000"/> <!--CDKA-->
        <val v="5"/> <!--SPF-->
        <val v="0"/> <!--CDKB-->
        <val v="0"/> <!--cyclin B-->
        <val v="10"/> <!--MPF-->
      </chem>
    </cell>
    <cell index="70" area="384.0" target_area="384.0" target_length="60" lambda_celllength="0" stiffness="0" fixed="false" pin_fixed="false" at_boundary="false" dead="false" source="false" boundary="None" div_counter="0" cell_type="8">
      <node n="75"/>
      <node n="76"/>
      <node n="89"/>
      <node n="88"/>
      <wall w="132"/>
      <wall w="156"/>
      <wall w="157"/>
      <wall w="154"/>
      <chem n="9">
        <val v="0"/> <!--auxin-->
        <val v="0"/> <!--pin-->
        <val v="0"/> <!--DNA-->
        <val v="0"/> <!--cyclin D-->
        <val v="1000"/> <!--CDKA-->
        <val v="5"/> <!--SPF-->
        <val v="0"/> <!--CDKB-->
        <val v="0"/> <!--cyclin B-->
        <val v="10"/> <!--MPF-->
      </chem>
    </cell>
    <cell index="71" area="384.0" target_area="384.0" target_length="60" lambda_celllength="0" stiffness="0" fixed="false" pin_fixed="false" at_boundary="true" dead="false" source="false" boundary="None" div_counter="0" cell_type="9">
      <node n="76"/>
      <node n="77"/>
      <node n="90"/>
      <node n="89"/>
      <wall w="158"/>
      <wall w="159"/>
      <wall w="156"/>
      <wall w="134"/>
      <chem n="9">
        <val v="0"/> <!--auxin-->
        <val v="0"/> <!--pin-->
        <val v="0"/> <!--DNA-->
        <val v="0"/> <!--cyclin D-->
        <val v="1000"/> <!--CDKA-->
        <val v="5"/> <!--SPF-->
        <val v="0"/> <!--CDKB-->
        <val v="0"/> <!--cyclin B-->
        <val v="10"/> <!--MPF-->
      </chem>
    </cell>
    <cell index="72" area="384.0" target_area="384.0" target_length="60" lambda_celllength="0" stiffness="0" fixed="false" pin_fixed="false" at_boundary="true" dead="false" source="false" boundary="None" div_counter="0" cell_type="1">
      <node n="78"/>
      <node n="79"/>
      <node n="92"/>
      <node n="91"/>
      <wall w="160"/>
      <wall w="136"/>
      <wall w="162"/>
      <wall w="161"/>
      <chem n="9">
        <val v="0"/> <!--auxin-->
        <val v="0"/> <!--pin-->
        <val v="0"/> <!--DNA-->
        <val v="0"/> <!--cyclin D-->
        <val v="1000"/> <!--CDKA-->
        <val v="5"/> <!--SPF-->
        <val v="0"/> <!--CDKB-->
        <val v="0"/> <!--cyclin B-->
        <val v="10"/> <!--MPF-->
      </chem>
    </cell>
    <cell index="73" area="384.0" target_area="384.0" target_length="60" lambda_celllength="0" stiffness="0" fixed="false" pin_fixed="false" at_boundary="false" dead="false" source="false" boundary="None" div_counter="0" cell_type="2">
      <node n="79"/>
      <node n="80"/>
      <node n="93"/>
      <node n="92"/>
      <wall w="139"/>
      <wall w="163"/>
      <wall w="164"/>
      <wall w="162"/>
      <chem n="9">
        <val v="0"/> <!--auxin-->
        <val v="0"/> <!--pin-->
        <val v="0"/> <!--DNA-->
        <val v="0"/> <!--cyclin D-->
        <val v="1000"/> <!--CDKA-->
        <val v="5"/> <!--SPF-->
        <val v="0"/> <!--CDKB-->
        <val v="0"/> <!--cyclin B-->
        <val v="10"/> <!--MPF-->
      </chem>
    </cell>
    <cell index="74" area="192.0" target_area="192.0" target_length="60" lambda_celllength="0" stiffness="0" fixed="false" pin_fixed="false" at_boundary="false" dead="false" source="false" boundary="None" div_counter="0" cell_type="3">
      <node n="80"/>
      <node n="81"/>
      <node n="94"/>
      <node n="93"/>
      <wall w="141"/>
      <wall w="165"/>
      <wall w="166"/>
      <wall w="163"/>
      <chem n="9">
        <val v="0"/> <!--auxin-->
        <val v="0"/> <!--pin-->
        <val v="0"/> <!--DNA-->
        <val v="0"/> <!--cyclin D-->
        <val v="1000"/> <!--CDKA-->
        <val v="5"/> <!--SPF-->
        <val v="0"/> <!--CDKB-->
        <val v="0"/> <!--cyclin B-->
        <val v="10"/> <!--MPF-->
      </chem>
    </cell>
    <cell index="75" area="192.0" target_area="192.0" target_length="60" lambda_celllength="0" stiffness="0" fixed="false" pin_fixed="false" at_boundary="false" dead="false" source="false" boundary="None" div_counter="0" cell_type="4">
      <node n="81"/>
      <node n="82"/>
      <node n="95"/>
      <node n="94"/>
      <wall w="143"/>
      <wall w="167"/>
      <wall w="168"/>
      <wall w="165"/>
      <chem n="9">
        <val v="0"/> <!--auxin-->
        <val v="0"/> <!--pin-->
        <val v="0"/> <!--DNA-->
        <val v="0"/> <!--cyclin D-->
        <val v="1000"/> <!--CDKA-->
        <val v="5"/> <!--SPF-->
        <val v="0"/> <!--CDKB-->
        <val v="0"/> <!--cyclin B-->
        <val v="10"/> <!--MPF-->
      </chem>
    </cell>
    <cell index="76" area="192.0" target_area="192.0" target_length="60" lambda_celllength="0" stiffness="0" fixed="false" pin_fixed="false" at_boundary="false" dead="false" source="false" boundary="None" div_counter="0" cell_type="5">
      <node n="82"/>
      <node n="83"/>
      <node n="96"/>
      <node n="95"/>
      <wall w="145"/>
      <wall w="169"/>
      <wall w="170"/>
      <wall w="167"/>
      <chem n="9">
        <val v="0"/> <!--auxin-->
        <val v="0"/> <!--pin-->
        <val v="0"/> <!--DNA-->
        <val v="0"/> <!--cyclin D-->
        <val v="1000"/> <!--CDKA-->
        <val v="5"/> <!--SPF-->
        <val v="0"/> <!--CDKB-->
        <val v="0"/> <!--cyclin B-->
        <val v="10"/> <!--MPF-->
      </chem>
    </cell>
    <cell index="77" area="192.0" target_area="192.0" target_length="60" lambda_celllength="0" stiffness="0" fixed="false" pin_fixed="false" at_boundary="false" dead="false" source="false" boundary="None" div_counter="0" cell_type="5">
      <node n="83"/>
      <node n="84"/>
      <node n="97"/>
      <node n="96"/>
      <wall w="147"/>
      <wall w="171"/>
      <wall w="172"/>
      <wall w="169"/>
      <chem n="9">
        <val v="0"/> <!--auxin-->
        <val v="0"/> <!--pin-->
        <val v="0"/> <!--DNA-->
        <val v="0"/> <!--cyclin D-->
        <val v="1000"/> <!--CDKA-->
        <val v="5"/> <!--SPF-->
        <val v="0"/> <!--CDKB-->
        <val v="0"/> <!--cyclin B-->
        <val v="10"/> <!--MPF-->
      </chem>
    </cell>
    <cell index="78" area="192.0" target_area="192.0" target_length="60" lambda_celllength="0" stiffness="0" fixed="false" pin_fixed="false" at_boundary="false" dead="false" source="false" boundary="None" div_counter="0" cell_type="5">
      <node n="84"/>
      <node n="85"/>
      <node n="98"/>
      <node n="97"/>
      <wall w="149"/>
      <wall w="173"/>
      <wall w="174"/>
      <wall w="171"/>
      <chem n="9">
        <val v="0"/> <!--auxin-->
        <val v="0"/> <!--pin-->
        <val v="0"/> <!--DNA-->
        <val v="0"/> <!--cyclin D-->
        <val v="1000"/> <!--CDKA-->
        <val v="5"/> <!--SPF-->
        <val v="0"/> <!--CDKB-->
        <val v="0"/> <!--cyclin B-->
        <val v="10"/> <!--MPF-->
      </chem>
    </cell>
    <cell index="79" area="192.0" target_area="192.0" target_length="60" lambda_celllength="0" stiffness="0" fixed="false" pin_fixed="false" at_boundary="false" dead="false" source="false" boundary="None" div_counter="0" cell_type="5">
      <node n="85"/>
      <node n="86"/>
      <node n="99"/>
      <node n="98"/>
      <wall w="151"/>
      <wall w="175"/>
      <wall w="176"/>
      <wall w="173"/>
      <chem n="9">
        <val v="0"/> <!--auxin-->
        <val v="0"/> <!--pin-->
        <val v="0"/> <!--DNA-->
        <val v="0"/> <!--cyclin D-->
        <val v="1000"/> <!--CDKA-->
        <val v="5"/> <!--SPF-->
        <val v="0"/> <!--CDKB-->
        <val v="0"/> <!--cyclin B-->
        <val v="10"/> <!--MPF-->
      </chem>
    </cell>
    <cell index="80" area="192.0" target_area="192.0" target_length="60" lambda_celllength="0" stiffness="0" fixed="false" pin_fixed="false" at_boundary="false" dead="false" source="false" boundary="None" div_counter="0" cell_type="6">
      <node n="86"/>
      <node n="87"/>
      <node n="100"/>
      <node n="99"/>
      <wall w="153"/>
      <wall w="177"/>
      <wall w="178"/>
      <wall w="175"/>
      <chem n="9">
        <val v="0"/> <!--auxin-->
        <val v="0"/> <!--pin-->
        <val v="0"/> <!--DNA-->
        <val v="0"/> <!--cyclin D-->
        <val v="1000"/> <!--CDKA-->
        <val v="5"/> <!--SPF-->
        <val v="0"/> <!--CDKB-->
        <val v="0"/> <!--cyclin B-->
        <val v="10"/> <!--MPF-->
      </chem>
    </cell>
    <cell index="81" area="192.0" target_area="192.0" target_length="60" lambda_celllength="0" stiffness="0" fixed="false" pin_fixed="false" at_boundary="false" dead="false" source="false" boundary="None" div_counter="0" cell_type="7">
      <node n="87"/>
      <node n="88"/>
      <node n="101"/>
      <node n="100"/>
      <wall w="155"/>
      <wall w="179"/>
      <wall w="180"/>
      <wall w="177"/>
      <chem n="9">
        <val v="0"/> <!--auxin-->
        <val v="0"/> <!--pin-->
        <val v="0"/> <!--DNA-->
        <val v="0"/> <!--cyclin D-->
        <val v="1000"/> <!--CDKA-->
        <val v="5"/> <!--SPF-->
        <val v="0"/> <!--CDKB-->
        <val v="0"/> <!--cyclin B-->
        <val v="10"/> <!--MPF-->
      </chem>
    </cell>
    <cell index="82" area="384.0" target_area="384.0" target_length="60" lambda_celllength="0" stiffness="0" fixed="false" pin_fixed="false" at_boundary="false" dead="false" source="false" boundary="None" div_counter="0" cell_type="8">
      <node n="88"/>
      <node n="89"/>
      <node n="102"/>
      <node n="101"/>
      <wall w="157"/>
      <wall w="181"/>
      <wall w="182"/>
      <wall w="179"/>
      <chem n="9">
        <val v="0"/> <!--auxin-->
        <val v="0"/> <!--pin-->
        <val v="0"/> <!--DNA-->
        <val v="0"/> <!--cyclin D-->
        <val v="1000"/> <!--CDKA-->
        <val v="5"/> <!--SPF-->
        <val v="0"/> <!--CDKB-->
        <val v="0"/> <!--cyclin B-->
        <val v="10"/> <!--MPF-->
      </chem>
    </cell>
    <cell index="83" area="384.0" target_area="384.0" target_length="60" lambda_celllength="0" stiffness="0" fixed="false" pin_fixed="false" at_boundary="true" dead="false" source="false" boundary="None" div_counter="0" cell_type="9">
      <node n="89"/>
      <node n="90"/>
      <node n="103"/>
      <node n="102"/>
      <wall w="183"/>
      <wall w="184"/>
      <wall w="181"/>
      <wall w="159"/>
      <chem n="9">
        <val v="0"/> <!--auxin-->
        <val v="0"/> <!--pin-->
        <val v="0"/> <!--DNA-->
        <val v="0"/> <!--cyclin D-->
        <val v="1000"/> <!--CDKA-->
        <val v="5"/> <!--SPF-->
        <val v="0"/> <!--CDKB-->
        <val v="0"/> <!--cyclin B-->
        <val v="10"/> <!--MPF-->
      </chem>
    </cell>
    <cell index="84" area="384.0" target_area="384.0" target_length="60" lambda_celllength="0" stiffness="0" fixed="false" pin_fixed="false" at_boundary="true" dead="false" source="false" boundary="None" div_counter="0" cell_type="1">
      <node n="91"/>
      <node n="92"/>
      <node n="105"/>
      <node n="104"/>
      <wall w="185"/>
      <wall w="161"/>
      <wall w="187"/>
      <wall w="186"/>
      <chem n="9">
        <val v="0"/> <!--auxin-->
        <val v="0"/> <!--pin-->
        <val v="0"/> <!--DNA-->
        <val v="0"/> <!--cyclin D-->
        <val v="1000"/> <!--CDKA-->
        <val v="5"/> <!--SPF-->
        <val v="0"/> <!--CDKB-->
        <val v="0"/> <!--cyclin B-->
        <val v="10"/> <!--MPF-->
      </chem>
    </cell>
    <cell index="85" area="384.0" target_area="384.0" target_length="60" lambda_celllength="0" stiffness="0" fixed="false" pin_fixed="false" at_boundary="false" dead="false" source="false" boundary="None" div_counter="0" cell_type="2">
      <node n="92"/>
      <node n="93"/>
      <node n="106"/>
      <node n="105"/>
      <wall w="164"/>
      <wall w="188"/>
      <wall w="189"/>
      <wall w="187"/>
      <chem n="9">
        <val v="0"/> <!--auxin-->
        <val v="0"/> <!--pin-->
        <val v="0"/> <!--DNA-->
        <val v="0"/> <!--cyclin D-->
        <val v="1000"/> <!--CDKA-->
        <val v="5"/> <!--SPF-->
        <val v="0"/> <!--CDKB-->
        <val v="0"/> <!--cyclin B-->
        <val v="10"/> <!--MPF-->
      </chem>
    </cell>
    <cell index="86" area="192.0" target_area="192.0" target_length="60" lambda_celllength="0" stiffness="0" fixed="false" pin_fixed="false" at_boundary="false" dead="false" source="false" boundary="None" div_counter="0" cell_type="3">
      <node n="93"/>
      <node n="94"/>
      <node n="107"/>
      <node n="106"/>
      <wall w="166"/>
      <wall w="190"/>
      <wall w="191"/>
      <wall w="188"/>
      <chem n="9">
        <val v="0"/> <!--auxin-->
        <val v="0"/> <!--pin-->
        <val v="0"/> <!--DNA-->
        <val v="0"/> <!--cyclin D-->
        <val v="1000"/> <!--CDKA-->
        <val v="5"/> <!--SPF-->
        <val v="0"/> <!--CDKB-->
        <val v="0"/> <!--cyclin B-->
        <val v="10"/> <!--MPF-->
      </chem>
    </cell>
    <cell index="87" area="192.0" target_area="192.0" target_length="60" lambda_celllength="0" stiffness="0" fixed="false" pin_fixed="false" at_boundary="false" dead="false" source="false" boundary="None" div_counter="0" cell_type="4">
      <node n="94"/>
      <node n="95"/>
      <node n="108"/>
      <node n="107"/>
      <wall w="168"/>
      <wall w="192"/>
      <wall w="193"/>
      <wall w="190"/>
      <chem n="9">
        <val v="0"/> <!--auxin-->
        <val v="0"/> <!--pin-->
        <val v="0"/> <!--DNA-->
        <val v="0"/> <!--cyclin D-->
        <val v="1000"/> <!--CDKA-->
        <val v="5"/> <!--SPF-->
        <val v="0"/> <!--CDKB-->
        <val v="0"/> <!--cyclin B-->
        <val v="10"/> <!--MPF-->
      </chem>
    </cell>
    <cell index="88" area="192.0" target_area="192.0" target_length="60" lambda_celllength="0" stiffness="0" fixed="false" pin_fixed="false" at_boundary="false" dead="false" source="false" boundary="None" div_counter="0" cell_type="5">
      <node n="95"/>
      <node n="96"/>
      <node n="109"/>
      <node n="108"/>
      <wall w="170"/>
      <wall w="194"/>
      <wall w="195"/>
      <wall w="192"/>
      <chem n="9">
        <val v="0"/> <!--auxin-->
        <val v="0"/> <!--pin-->
        <val v="0"/> <!--DNA-->
        <val v="0"/> <!--cyclin D-->
        <val v="1000"/> <!--CDKA-->
        <val v="5"/> <!--SPF-->
        <val v="0"/> <!--CDKB-->
        <val v="0"/> <!--cyclin B-->
        <val v="10"/> <!--MPF-->
      </chem>
    </cell>
    <cell index="89" area="192.0" target_area="192.0" target_length="60" lambda_celllength="0" stiffness="0" fixed="false" pin_fixed="false" at_boundary="false" dead="false" source="false" boundary="None" div_counter="0" cell_type="5">
      <node n="96"/>
      <node n="97"/>
      <node n="110"/>
      <node n="109"/>
      <wall w="172"/>
      <wall w="196"/>
      <wall w="197"/>
      <wall w="194"/>
      <chem n="9">
        <val v="0"/> <!--auxin-->
        <val v="0"/> <!--pin-->
        <val v="0"/> <!--DNA-->
        <val v="0"/> <!--cyclin D-->
        <val v="1000"/> <!--CDKA-->
        <val v="5"/> <!--SPF-->
        <val v="0"/> <!--CDKB-->
        <val v="0"/> <!--cyclin B-->
        <val v="10"/> <!--MPF-->
      </chem>
    </cell>
    <cell index="90" area="192.0" target_area="192.0" target_length="60" lambda_celllength="0" stiffness="0" fixed="false" pin_fixed="false" at_boundary="false" dead="false" source="false" boundary="None" div_counter="0" cell_type="5">
      <node n="97"/>
      <node n="98"/>
      <node n="111"/>
      <node n="110"/>
      <wall w="174"/>
      <wall w="198"/>
      <wall w="199"/>
      <wall w="196"/>
      <chem n="9">
        <val v="0"/> <!--auxin-->
        <val v="0"/> <!--pin-->
        <val v="0"/> <!--DNA-->
        <val v="0"/> <!--cyclin D-->
        <val v="1000"/> <!--CDKA-->
        <val v="5"/> <!--SPF-->
        <val v="0"/> <!--CDKB-->
        <val v="0"/> <!--cyclin B-->
        <val v="10"/> <!--MPF-->
      </chem>
    </cell>
    <cell index="91" area="192.0" target_area="192.0" target_length="60" lambda_celllength="0" stiffness="0" fixed="false" pin_fixed="false" at_boundary="false" dead="false" source="false" boundary="None" div_counter="0" cell_type="5">
      <node n="98"/>
      <node n="99"/>
      <node n="112"/>
      <node n="111"/>
      <wall w="176"/>
      <wall w="200"/>
      <wall w="201"/>
      <wall w="198"/>
      <chem n="9">
        <val v="0"/> <!--auxin-->
        <val v="0"/> <!--pin-->
        <val v="0"/> <!--DNA-->
        <val v="0"/> <!--cyclin D-->
        <val v="1000"/> <!--CDKA-->
        <val v="5"/> <!--SPF-->
        <val v="0"/> <!--CDKB-->
        <val v="0"/> <!--cyclin B-->
        <val v="10"/> <!--MPF-->
      </chem>
    </cell>
    <cell index="92" area="192.0" target_area="192.0" target_length="60" lambda_celllength="0" stiffness="0" fixed="false" pin_fixed="false" at_boundary="false" dead="false" source="false" boundary="None" div_counter="0" cell_type="6">
      <node n="99"/>
      <node n="100"/>
      <node n="113"/>
      <node n="112"/>
      <wall w="178"/>
      <wall w="202"/>
      <wall w="203"/>
      <wall w="200"/>
      <chem n="9">
        <val v="0"/> <!--auxin-->
        <val v="0"/> <!--pin-->
        <val v="0"/> <!--DNA-->
        <val v="0"/> <!--cyclin D-->
        <val v="1000"/> <!--CDKA-->
        <val v="5"/> <!--SPF-->
        <val v="0"/> <!--CDKB-->
        <val v="0"/> <!--cyclin B-->
        <val v="10"/> <!--MPF-->
      </chem>
    </cell>
    <cell index="93" area="192.0" target_area="192.0" target_length="60" lambda_celllength="0" stiffness="0" fixed="false" pin_fixed="false" at_boundary="false" dead="false" source="false" boundary="None" div_counter="0" cell_type="7">
      <node n="100"/>
      <node n="101"/>
      <node n="114"/>
      <node n="113"/>
      <wall w="180"/>
      <wall w="204"/>
      <wall w="205"/>
      <wall w="202"/>
      <chem n="9">
        <val v="0"/> <!--auxin-->
        <val v="0"/> <!--pin-->
        <val v="0"/> <!--DNA-->
        <val v="0"/> <!--cyclin D-->
        <val v="1000"/> <!--CDKA-->
        <val v="5"/> <!--SPF-->
        <val v="0"/> <!--CDKB-->
        <val v="0"/> <!--cyclin B-->
        <val v="10"/> <!--MPF-->
      </chem>
    </cell>
    <cell index="94" area="384.0" target_area="384.0" target_length="60" lambda_celllength="0" stiffness="0" fixed="false" pin_fixed="false" at_boundary="false" dead="false" source="false" boundary="None" div_counter="0" cell_type="8">
      <node n="101"/>
      <node n="102"/>
      <node n="115"/>
      <node n="114"/>
      <wall w="182"/>
      <wall w="206"/>
      <wall w="207"/>
      <wall w="204"/>
      <chem n="9">
        <val v="0"/> <!--auxin-->
        <val v="0"/> <!--pin-->
        <val v="0"/> <!--DNA-->
        <val v="0"/> <!--cyclin D-->
        <val v="1000"/> <!--CDKA-->
        <val v="5"/> <!--SPF-->
        <val v="0"/> <!--CDKB-->
        <val v="0"/> <!--cyclin B-->
        <val v="10"/> <!--MPF-->
      </chem>
    </cell>
    <cell index="95" area="384.0" target_area="384.0" target_length="60" lambda_celllength="0" stiffness="0" fixed="false" pin_fixed="false" at_boundary="true" dead="false" source="false" boundary="None" div_counter="0" cell_type="9">
      <node n="102"/>
      <node n="103"/>
      <node n="116"/>
      <node n="115"/>
      <wall w="208"/>
      <wall w="209"/>
      <wall w="206"/>
      <wall w="184"/>
      <chem n="9">
        <val v="0"/> <!--auxin-->
        <val v="0"/> <!--pin-->
        <val v="0"/> <!--DNA-->
        <val v="0"/> <!--cyclin D-->
        <val v="1000"/> <!--CDKA-->
        <val v="5"/> <!--SPF-->
        <val v="0"/> <!--CDKB-->
        <val v="0"/> <!--cyclin B-->
        <val v="10"/> <!--MPF-->
      </chem>
    </cell>
    <cell index="96" area="384.0" target_area="384.0" target_length="60" lambda_celllength="0" stiffness="0" fixed="false" pin_fixed="false" at_boundary="true" dead="false" source="false" boundary="None" div_counter="0" cell_type="1">
      <node n="104"/>
      <node n="105"/>
      <node n="118"/>
      <node n="117"/>
      <wall w="210"/>
      <wall w="186"/>
      <wall w="212"/>
      <wall w="211"/>
      <chem n="9">
        <val v="0"/> <!--auxin-->
        <val v="0"/> <!--pin-->
        <val v="0"/> <!--DNA-->
        <val v="0"/> <!--cyclin D-->
        <val v="1000"/> <!--CDKA-->
        <val v="5"/> <!--SPF-->
        <val v="0"/> <!--CDKB-->
        <val v="0"/> <!--cyclin B-->
        <val v="10"/> <!--MPF-->
      </chem>
    </cell>
    <cell index="97" area="384.0" target_area="384.0" target_length="60" lambda_celllength="0" stiffness="0" fixed="false" pin_fixed="false" at_boundary="false" dead="false" source="false" boundary="None" div_counter="0" cell_type="2">
      <node n="105"/>
      <node n="106"/>
      <node n="119"/>
      <node n="118"/>
      <wall w="189"/>
      <wall w="213"/>
      <wall w="214"/>
      <wall w="212"/>
      <chem n="9">
        <val v="0"/> <!--auxin-->
        <val v="0"/> <!--pin-->
        <val v="0"/> <!--DNA-->
        <val v="0"/> <!--cyclin D-->
        <val v="1000"/> <!--CDKA-->
        <val v="5"/> <!--SPF-->
        <val v="0"/> <!--CDKB-->
        <val v="0"/> <!--cyclin B-->
        <val v="10"/> <!--MPF-->
      </chem>
    </cell>
    <cell index="98" area="192.0" target_area="192.0" target_length="60" lambda_celllength="0" stiffness="0" fixed="false" pin_fixed="false" at_boundary="false" dead="false" source="false" boundary="None" div_counter="0" cell_type="3">
      <node n="106"/>
      <node n="107"/>
      <node n="120"/>
      <node n="119"/>
      <wall w="191"/>
      <wall w="215"/>
      <wall w="216"/>
      <wall w="213"/>
      <chem n="9">
        <val v="0"/> <!--auxin-->
        <val v="0"/> <!--pin-->
        <val v="0"/> <!--DNA-->
        <val v="0"/> <!--cyclin D-->
        <val v="1000"/> <!--CDKA-->
        <val v="5"/> <!--SPF-->
        <val v="0"/> <!--CDKB-->
        <val v="0"/> <!--cyclin B-->
        <val v="10"/> <!--MPF-->
      </chem>
    </cell>
    <cell index="99" area="192.0" target_area="192.0" target_length="60" lambda_celllength="0" stiffness="0" fixed="false" pin_fixed="false" at_boundary="false" dead="false" source="false" boundary="None" div_counter="0" cell_type="4">
      <node n="107"/>
      <node n="108"/>
      <node n="121"/>
      <node n="120"/>
      <wall w="193"/>
      <wall w="217"/>
      <wall w="218"/>
      <wall w="215"/>
      <chem n="9">
        <val v="0"/> <!--auxin-->
        <val v="0"/> <!--pin-->
        <val v="0"/> <!--DNA-->
        <val v="0"/> <!--cyclin D-->
        <val v="1000"/> <!--CDKA-->
        <val v="5"/> <!--SPF-->
        <val v="0"/> <!--CDKB-->
        <val v="0"/> <!--cyclin B-->
        <val v="10"/> <!--MPF-->
      </chem>
    </cell>
    <cell index="100" area="192.0" target_area="192.0" target_length="60" lambda_celllength="0" stiffness="0" fixed="false" pin_fixed="false" at_boundary="false" dead="false" source="false" boundary="None" div_counter="0" cell_type="5">
      <node n="108"/>
      <node n="109"/>
      <node n="122"/>
      <node n="121"/>
      <wall w="195"/>
      <wall w="219"/>
      <wall w="220"/>
      <wall w="217"/>
      <chem n="9">
        <val v="0"/> <!--auxin-->
        <val v="0"/> <!--pin-->
        <val v="0"/> <!--DNA-->
        <val v="0"/> <!--cyclin D-->
        <val v="1000"/> <!--CDKA-->
        <val v="5"/> <!--SPF-->
        <val v="0"/> <!--CDKB-->
        <val v="0"/> <!--cyclin B-->
        <val v="10"/> <!--MPF-->
      </chem>
    </cell>
    <cell index="101" area="192.0" target_area="192.0" target_length="60" lambda_celllength="0" stiffness="0" fixed="false" pin_fixed="false" at_boundary="false" dead="false" source="false" boundary="None" div_counter="0" cell_type="5">
      <node n="109"/>
      <node n="110"/>
      <node n="123"/>
      <node n="122"/>
      <wall w="197"/>
      <wall w="221"/>
      <wall w="222"/>
      <wall w="219"/>
      <chem n="9">
        <val v="0"/> <!--auxin-->
        <val v="0"/> <!--pin-->
        <val v="0"/> <!--DNA-->
        <val v="0"/> <!--cyclin D-->
        <val v="1000"/> <!--CDKA-->
        <val v="5"/> <!--SPF-->
        <val v="0"/> <!--CDKB-->
        <val v="0"/> <!--cyclin B-->
        <val v="10"/> <!--MPF-->
      </chem>
    </cell>
    <cell index="102" area="192.0" target_area="192.0" target_length="60" lambda_celllength="0" stiffness="0" fixed="false" pin_fixed="false" at_boundary="false" dead="false" source="false" boundary="None" div_counter="0" cell_type="5">
      <node n="110"/>
      <node n="111"/>
      <node n="124"/>
      <node n="123"/>
      <wall w="199"/>
      <wall w="223"/>
      <wall w="224"/>
      <wall w="221"/>
      <chem n="9">
        <val v="0"/> <!--auxin-->
        <val v="0"/> <!--pin-->
        <val v="0"/> <!--DNA-->
        <val v="0"/> <!--cyclin D-->
        <val v="1000"/> <!--CDKA-->
        <val v="5"/> <!--SPF-->
        <val v="0"/> <!--CDKB-->
        <val v="0"/> <!--cyclin B-->
        <val v="10"/> <!--MPF-->
      </chem>
    </cell>
    <cell index="103" area="192.0" target_area="192.0" target_length="60" lambda_celllength="0" stiffness="0" fixed="false" pin_fixed="false" at_boundary="false" dead="false" source="false" boundary="None" div_counter="0" cell_type="5">
      <node n="111"/>
      <node n="112"/>
      <node n="125"/>
      <node n="124"/>
      <wall w="201"/>
      <wall w="225"/>
      <wall w="226"/>
      <wall w="223"/>
      <chem n="9">
        <val v="0"/> <!--auxin-->
        <val v="0"/> <!--pin-->
        <val v="0"/> <!--DNA-->
        <val v="0"/> <!--cyclin D-->
        <val v="1000"/> <!--CDKA-->
        <val v="5"/> <!--SPF-->
        <val v="0"/> <!--CDKB-->
        <val v="0"/> <!--cyclin B-->
        <val v="10"/> <!--MPF-->
      </chem>
    </cell>
    <cell index="104" area="192.0" target_area="192.0" target_length="60" lambda_celllength="0" stiffness="0" fixed="false" pin_fixed="false" at_boundary="false" dead="false" source="false" boundary="None" div_counter="0" cell_type="6">
      <node n="112"/>
      <node n="113"/>
      <node n="126"/>
      <node n="125"/>
      <wall w="203"/>
      <wall w="227"/>
      <wall w="228"/>
      <wall w="225"/>
      <chem n="9">
        <val v="0"/> <!--auxin-->
        <val v="0"/> <!--pin-->
        <val v="0"/> <!--DNA-->
        <val v="0"/> <!--cyclin D-->
        <val v="1000"/> <!--CDKA-->
        <val v="5"/> <!--SPF-->
        <val v="0"/> <!--CDKB-->
        <val v="0"/> <!--cyclin B-->
        <val v="10"/> <!--MPF-->
      </chem>
    </cell>
    <cell index="105" area="192.0" target_area="192.0" target_length="60" lambda_celllength="0" stiffness="0" fixed="false" pin_fixed="false" at_boundary="false" dead="false" source="false" boundary="None" div_counter="0" cell_type="7">
      <node n="113"/>
      <node n="114"/>
      <node n="127"/>
      <node n="126"/>
      <wall w="205"/>
      <wall w="229"/>
      <wall w="230"/>
      <wall w="227"/>
      <chem n="9">
        <val v="0"/> <!--auxin-->
        <val v="0"/> <!--pin-->
        <val v="0"/> <!--DNA-->
        <val v="0"/> <!--cyclin D-->
        <val v="1000"/> <!--CDKA-->
        <val v="5"/> <!--SPF-->
        <val v="0"/> <!--CDKB-->
        <val v="0"/> <!--cyclin B-->
        <val v="10"/> <!--MPF-->
      </chem>
    </cell>
    <cell index="106" area="384.0" target_area="384.0" target_length="60" lambda_celllength="0" stiffness="0" fixed="false" pin_fixed="false" at_boundary="false" dead="false" source="false" boundary="None" div_counter="0" cell_type="8">
      <node n="114"/>
      <node n="115"/>
      <node n="128"/>
      <node n="127"/>
      <wall w="207"/>
      <wall w="231"/>
      <wall w="232"/>
      <wall w="229"/>
      <chem n="9">
        <val v="0"/> <!--auxin-->
        <val v="0"/> <!--pin-->
        <val v="0"/> <!--DNA-->
        <val v="0"/> <!--cyclin D-->
        <val v="1000"/> <!--CDKA-->
        <val v="5"/> <!--SPF-->
        <val v="0"/> <!--CDKB-->
        <val v="0"/> <!--cyclin B-->
        <val v="10"/> <!--MPF-->
      </chem>
    </cell>
    <cell index="107" area="384.0" target_area="384.0" target_length="60" lambda_celllength="0" stiffness="0" fixed="false" pin_fixed="false" at_boundary="true" dead="false" source="false" boundary="None" div_counter="0" cell_type="9">
      <node n="115"/>
      <node n="116"/>
      <node n="129"/>
      <node n="128"/>
      <wall w="233"/>
      <wall w="234"/>
      <wall w="231"/>
      <wall w="209"/>
      <chem n="9">
        <val v="0"/> <!--auxin-->
        <val v="0"/> <!--pin-->
        <val v="0"/> <!--DNA-->
        <val v="0"/> <!--cyclin D-->
        <val v="1000"/> <!--CDKA-->
        <val v="5"/> <!--SPF-->
        <val v="0"/> <!--CDKB-->
        <val v="0"/> <!--cyclin B-->
        <val v="10"/> <!--MPF-->
      </chem>
    </cell>
    <cell index="108" area="384.0" target_area="384.0" target_length="60" lambda_celllength="0" stiffness="0" fixed="false" pin_fixed="false" at_boundary="true" dead="false" source="false" boundary="None" div_counter="0" cell_type="1">
      <node n="117"/>
      <node n="118"/>
      <node n="131"/>
      <node n="130"/>
      <wall w="235"/>
      <wall w="211"/>
      <wall w="237"/>
      <wall w="236"/>
      <chem n="9">
        <val v="0"/> <!--auxin-->
        <val v="0"/> <!--pin-->
        <val v="0"/> <!--DNA-->
        <val v="0"/> <!--cyclin D-->
        <val v="1000"/> <!--CDKA-->
        <val v="5"/> <!--SPF-->
        <val v="0"/> <!--CDKB-->
        <val v="0"/> <!--cyclin B-->
        <val v="10"/> <!--MPF-->
      </chem>
    </cell>
    <cell index="109" area="384.0" target_area="384.0" target_length="60" lambda_celllength="0" stiffness="0" fixed="false" pin_fixed="false" at_boundary="false" dead="false" source="false" boundary="None" div_counter="0" cell_type="2">
      <node n="118"/>
      <node n="119"/>
      <node n="132"/>
      <node n="131"/>
      <wall w="214"/>
      <wall w="238"/>
      <wall w="239"/>
      <wall w="237"/>
      <chem n="9">
        <val v="0"/> <!--auxin-->
        <val v="0"/> <!--pin-->
        <val v="0"/> <!--DNA-->
        <val v="0"/> <!--cyclin D-->
        <val v="1000"/> <!--CDKA-->
        <val v="5"/> <!--SPF-->
        <val v="0"/> <!--CDKB-->
        <val v="0"/> <!--cyclin B-->
        <val v="10"/> <!--MPF-->
      </chem>
    </cell>
    <cell index="110" area="192.0" target_area="192.0" target_length="60" lambda_celllength="0" stiffness="0" fixed="false" pin_fixed="false" at_boundary="false" dead="false" source="false" boundary="None" div_counter="0" cell_type="3">
      <node n="119"/>
      <node n="120"/>
      <node n="133"/>
      <node n="132"/>
      <wall w="216"/>
      <wall w="240"/>
      <wall w="241"/>
      <wall w="238"/>
      <chem n="9">
        <val v="0"/> <!--auxin-->
        <val v="0"/> <!--pin-->
        <val v="0"/> <!--DNA-->
        <val v="0"/> <!--cyclin D-->
        <val v="1000"/> <!--CDKA-->
        <val v="5"/> <!--SPF-->
        <val v="0"/> <!--CDKB-->
        <val v="0"/> <!--cyclin B-->
        <val v="10"/> <!--MPF-->
      </chem>
    </cell>
    <cell index="111" area="192.0" target_area="192.0" target_length="60" lambda_celllength="0" stiffness="0" fixed="false" pin_fixed="false" at_boundary="false" dead="false" source="false" boundary="None" div_counter="0" cell_type="4">
      <node n="120"/>
      <node n="121"/>
      <node n="134"/>
      <node n="133"/>
      <wall w="218"/>
      <wall w="242"/>
      <wall w="243"/>
      <wall w="240"/>
      <chem n="9">
        <val v="0"/> <!--auxin-->
        <val v="0"/> <!--pin-->
        <val v="0"/> <!--DNA-->
        <val v="0"/> <!--cyclin D-->
        <val v="1000"/> <!--CDKA-->
        <val v="5"/> <!--SPF-->
        <val v="0"/> <!--CDKB-->
        <val v="0"/> <!--cyclin B-->
        <val v="10"/> <!--MPF-->
      </chem>
    </cell>
    <cell index="112" area="192.0" target_area="192.0" target_length="60" lambda_celllength="0" stiffness="0" fixed="false" pin_fixed="false" at_boundary="false" dead="false" source="false" boundary="None" div_counter="0" cell_type="5">
      <node n="121"/>
      <node n="122"/>
      <node n="135"/>
      <node n="134"/>
      <wall w="220"/>
      <wall w="244"/>
      <wall w="245"/>
      <wall w="242"/>
      <chem n="9">
        <val v="0"/> <!--auxin-->
        <val v="0"/> <!--pin-->
        <val v="0"/> <!--DNA-->
        <val v="0"/> <!--cyclin D-->
        <val v="1000"/> <!--CDKA-->
        <val v="5"/> <!--SPF-->
        <val v="0"/> <!--CDKB-->
        <val v="0"/> <!--cyclin B-->
        <val v="10"/> <!--MPF-->
      </chem>
    </cell>
    <cell index="113" area="192.0" target_area="192.0" target_length="60" lambda_celllength="0" stiffness="0" fixed="false" pin_fixed="false" at_boundary="false" dead="false" source="false" boundary="None" div_counter="0" cell_type="5">
      <node n="122"/>
      <node n="123"/>
      <node n="136"/>
      <node n="135"/>
      <wall w="222"/>
      <wall w="246"/>
      <wall w="247"/>
      <wall w="244"/>
      <chem n="9">
        <val v="0"/> <!--auxin-->
        <val v="0"/> <!--pin-->
        <val v="0"/> <!--DNA-->
        <val v="0"/> <!--cyclin D-->
        <val v="1000"/> <!--CDKA-->
        <val v="5"/> <!--SPF-->
        <val v="0"/> <!--CDKB-->
        <val v="0"/> <!--cyclin B-->
        <val v="10"/> <!--MPF-->
      </chem>
    </cell>
    <cell index="114" area="192.0" target_area="192.0" target_length="60" lambda_celllength="0" stiffness="0" fixed="false" pin_fixed="false" at_boundary="false" dead="false" source="false" boundary="None" div_counter="0" cell_type="5">
      <node n="123"/>
      <node n="124"/>
      <node n="137"/>
      <node n="136"/>
      <wall w="224"/>
      <wall w="248"/>
      <wall w="249"/>
      <wall w="246"/>
      <chem n="9">
        <val v="0"/> <!--auxin-->
        <val v="0"/> <!--pin-->
        <val v="0"/> <!--DNA-->
        <val v="0"/> <!--cyclin D-->
        <val v="1000"/> <!--CDKA-->
        <val v="5"/> <!--SPF-->
        <val v="0"/> <!--CDKB-->
        <val v="0"/> <!--cyclin B-->
        <val v="10"/> <!--MPF-->
      </chem>
    </cell>
    <cell index="115" area="192.0" target_area="192.0" target_length="60" lambda_celllength="0" stiffness="0" fixed="false" pin_fixed="false" at_boundary="false" dead="false" source="false" boundary="None" div_counter="0" cell_type="5">
      <node n="124"/>
      <node n="125"/>
      <node n="138"/>
      <node n="137"/>
      <wall w="226"/>
      <wall w="250"/>
      <wall w="251"/>
      <wall w="248"/>
      <chem n="9">
        <val v="0"/> <!--auxin-->
        <val v="0"/> <!--pin-->
        <val v="0"/> <!--DNA-->
        <val v="0"/> <!--cyclin D-->
        <val v="1000"/> <!--CDKA-->
        <val v="5"/> <!--SPF-->
        <val v="0"/> <!--CDKB-->
        <val v="0"/> <!--cyclin B-->
        <val v="10"/> <!--MPF-->
      </chem>
    </cell>
    <cell index="116" area="192.0" target_area="192.0" target_length="60" lambda_celllength="0" stiffness="0" fixed="false" pin_fixed="false" at_boundary="false" dead="false" source="false" boundary="None" div_counter="0" cell_type="6">
      <node n="125"/>
      <node n="126"/>
      <node n="139"/>
      <node n="138"/>
      <wall w="228"/>
      <wall w="252"/>
      <wall w="253"/>
      <wall w="250"/>
      <chem n="9">
        <val v="0"/> <!--auxin-->
        <val v="0"/> <!--pin-->
        <val v="0"/> <!--DNA-->
        <val v="0"/> <!--cyclin D-->
        <val v="1000"/> <!--CDKA-->
        <val v="5"/> <!--SPF-->
        <val v="0"/> <!--CDKB-->
        <val v="0"/> <!--cyclin B-->
        <val v="10"/> <!--MPF-->
      </chem>
    </cell>
    <cell index="117" area="192.0" target_area="192.0" target_length="60" lambda_celllength="0" stiffness="0" fixed="false" pin_fixed="false" at_boundary="false" dead="false" source="false" boundary="None" div_counter="0" cell_type="7">
      <node n="126"/>
      <node n="127"/>
      <node n="140"/>
      <node n="139"/>
      <wall w="230"/>
      <wall w="254"/>
      <wall w="255"/>
      <wall w="252"/>
      <chem n="9">
        <val v="0"/> <!--auxin-->
        <val v="0"/> <!--pin-->
        <val v="0"/> <!--DNA-->
        <val v="0"/> <!--cyclin D-->
        <val v="1000"/> <!--CDKA-->
        <val v="5"/> <!--SPF-->
        <val v="0"/> <!--CDKB-->
        <val v="0"/> <!--cyclin B-->
        <val v="10"/> <!--MPF-->
      </chem>
    </cell>
    <cell index="118" area="384.0" target_area="384.0" target_length="60" lambda_celllength="0" stiffness="0" fixed="false" pin_fixed="false" at_boundary="false" dead="false" source="false" boundary="None" div_counter="0" cell_type="8">
      <node n="127"/>
      <node n="128"/>
      <node n="141"/>
      <node n="140"/>
      <wall w="232"/>
      <wall w="256"/>
      <wall w="257"/>
      <wall w="254"/>
      <chem n="9">
        <val v="0"/> <!--auxin-->
        <val v="0"/> <!--pin-->
        <val v="0"/> <!--DNA-->
        <val v="0"/> <!--cyclin D-->
        <val v="1000"/> <!--CDKA-->
        <val v="5"/> <!--SPF-->
        <val v="0"/> <!--CDKB-->
        <val v="0"/> <!--cyclin B-->
        <val v="10"/> <!--MPF-->
      </chem>
    </cell>
    <cell index="119" area="384.0" target_area="384.0" target_length="60" lambda_celllength="0" stiffness="0" fixed="false" pin_fixed="false" at_boundary="true" dead="false" source="false" boundary="None" div_counter="0" cell_type="9">
      <node n="128"/>
      <node n="129"/>
      <node n="142"/>
      <node n="141"/>
      <wall w="258"/>
      <wall w="259"/>
      <wall w="256"/>
      <wall w="234"/>
      <chem n="9">
        <val v="0"/> <!--auxin-->
        <val v="0"/> <!--pin-->
        <val v="0"/> <!--DNA-->
        <val v="0"/> <!--cyclin D-->
        <val v="1000"/> <!--CDKA-->
        <val v="5"/> <!--SPF-->
        <val v="0"/> <!--CDKB-->
        <val v="0"/> <!--cyclin B-->
        <val v="10"/> <!--MPF-->
      </chem>
    </cell>
    <cell index="120" area="384.0" target_area="384.0" target_length="60" lambda_celllength="0" stiffness="0" fixed="false" pin_fixed="false" at_boundary="true" dead="false" source="false" boundary="None" div_counter="0" cell_type="1">
      <node n="130"/>
      <node n="131"/>
      <node n="144"/>
      <node n="143"/>
      <wall w="260"/>
      <wall w="236"/>
      <wall w="262"/>
      <wall w="261"/>
      <chem n="9">
        <val v="0"/> <!--auxin-->
        <val v="0"/> <!--pin-->
        <val v="0"/> <!--DNA-->
        <val v="0"/> <!--cyclin D-->
        <val v="1000"/> <!--CDKA-->
        <val v="5"/> <!--SPF-->
        <val v="0"/> <!--CDKB-->
        <val v="0"/> <!--cyclin B-->
        <val v="10"/> <!--MPF-->
      </chem>
    </cell>
    <cell index="121" area="384.0" target_area="384.0" target_length="60" lambda_celllength="0" stiffness="0" fixed="false" pin_fixed="false" at_boundary="false" dead="false" source="false" boundary="None" div_counter="0" cell_type="2">
      <node n="131"/>
      <node n="132"/>
      <node n="145"/>
      <node n="144"/>
      <wall w="239"/>
      <wall w="263"/>
      <wall w="264"/>
      <wall w="262"/>
      <chem n="9">
        <val v="0"/> <!--auxin-->
        <val v="0"/> <!--pin-->
        <val v="0"/> <!--DNA-->
        <val v="0"/> <!--cyclin D-->
        <val v="1000"/> <!--CDKA-->
        <val v="5"/> <!--SPF-->
        <val v="0"/> <!--CDKB-->
        <val v="0"/> <!--cyclin B-->
        <val v="10"/> <!--MPF-->
      </chem>
    </cell>
    <cell index="122" area="192.0" target_area="192.0" target_length="60" lambda_celllength="0" stiffness="0" fixed="false" pin_fixed="false" at_boundary="false" dead="false" source="false" boundary="None" div_counter="0" cell_type="3">
      <node n="132"/>
      <node n="133"/>
      <node n="146"/>
      <node n="145"/>
      <wall w="241"/>
      <wall w="265"/>
      <wall w="266"/>
      <wall w="263"/>
      <chem n="9">
        <val v="0"/> <!--auxin-->
        <val v="0"/> <!--pin-->
        <val v="0"/> <!--DNA-->
        <val v="0"/> <!--cyclin D-->
        <val v="1000"/> <!--CDKA-->
        <val v="5"/> <!--SPF-->
        <val v="0"/> <!--CDKB-->
        <val v="0"/> <!--cyclin B-->
        <val v="10"/> <!--MPF-->
      </chem>
    </cell>
    <cell index="123" area="192.0" target_area="192.0" target_length="60" lambda_celllength="0" stiffness="0" fixed="false" pin_fixed="false" at_boundary="false" dead="false" source="false" boundary="None" div_counter="0" cell_type="4">
      <node n="133"/>
      <node n="134"/>
      <node n="147"/>
      <node n="146"/>
      <wall w="243"/>
      <wall w="267"/>
      <wall w="268"/>
      <wall w="265"/>
      <chem n="9">
        <val v="0"/> <!--auxin-->
        <val v="0"/> <!--pin-->
        <val v="0"/> <!--DNA-->
        <val v="0"/> <!--cyclin D-->
        <val v="1000"/> <!--CDKA-->
        <val v="5"/> <!--SPF-->
        <val v="0"/> <!--CDKB-->
        <val v="0"/> <!--cyclin B-->
        <val v="10"/> <!--MPF-->
      </chem>
    </cell>
    <cell index="124" area="192.0" target_area="192.0" target_length="60" lambda_celllength="0" stiffness="0" fixed="false" pin_fixed="false" at_boundary="false" dead="false" source="false" boundary="None" div_counter="0" cell_type="5">
      <node n="134"/>
      <node n="135"/>
      <node n="148"/>
      <node n="147"/>
      <wall w="245"/>
      <wall w="269"/>
      <wall w="270"/>
      <wall w="267"/>
      <chem n="9">
        <val v="0"/> <!--auxin-->
        <val v="0"/> <!--pin-->
        <val v="0"/> <!--DNA-->
        <val v="0"/> <!--cyclin D-->
        <val v="1000"/> <!--CDKA-->
        <val v="5"/> <!--SPF-->
        <val v="0"/> <!--CDKB-->
        <val v="0"/> <!--cyclin B-->
        <val v="10"/> <!--MPF-->
      </chem>
    </cell>
    <cell index="125" area="192.0" target_area="192.0" target_length="60" lambda_celllength="0" stiffness="0" fixed="false" pin_fixed="false" at_boundary="false" dead="false" source="false" boundary="None" div_counter="0" cell_type="5">
      <node n="135"/>
      <node n="136"/>
      <node n="149"/>
      <node n="148"/>
      <wall w="247"/>
      <wall w="271"/>
      <wall w="272"/>
      <wall w="269"/>
      <chem n="9">
        <val v="0"/> <!--auxin-->
        <val v="0"/> <!--pin-->
        <val v="0"/> <!--DNA-->
        <val v="0"/> <!--cyclin D-->
        <val v="1000"/> <!--CDKA-->
        <val v="5"/> <!--SPF-->
        <val v="0"/> <!--CDKB-->
        <val v="0"/> <!--cyclin B-->
        <val v="10"/> <!--MPF-->
      </chem>
    </cell>
    <cell index="126" area="192.0" target_area="192.0" target_length="60" lambda_celllength="0" stiffness="0" fixed="false" pin_fixed="false" at_boundary="false" dead="false" source="false" boundary="None" div_counter="0" cell_type="5">
      <node n="136"/>
      <node n="137"/>
      <node n="150"/>
      <node n="149"/>
      <wall w="249"/>
      <wall w="273"/>
      <wall w="274"/>
      <wall w="271"/>
      <chem n="9">
        <val v="0"/> <!--auxin-->
        <val v="0"/> <!--pin-->
        <val v="0"/> <!--DNA-->
        <val v="0"/> <!--cyclin D-->
        <val v="1000"/> <!--CDKA-->
        <val v="5"/> <!--SPF-->
        <val v="0"/> <!--CDKB-->
        <val v="0"/> <!--cyclin B-->
        <val v="10"/> <!--MPF-->
      </chem>
    </cell>
    <cell index="127" area="192.0" target_area="192.0" target_length="60" lambda_celllength="0" stiffness="0" fixed="false" pin_fixed="false" at_boundary="false" dead="false" source="false" boundary="None" div_counter="0" cell_type="5">
      <node n="137"/>
      <node n="138"/>
      <node n="151"/>
      <node n="150"/>
      <wall w="251"/>
      <wall w="275"/>
      <wall w="276"/>
      <wall w="273"/>
      <chem n="9">
        <val v="0"/> <!--auxin-->
        <val v="0"/> <!--pin-->
        <val v="0"/> <!--DNA-->
        <val v="0"/> <!--cyclin D-->
        <val v="1000"/> <!--CDKA-->
        <val v="5"/> <!--SPF-->
        <val v="0"/> <!--CDKB-->
        <val v="0"/> <!--cyclin B-->
        <val v="10"/> <!--MPF-->
      </chem>
    </cell>
    <cell index="128" area="192.0" target_area="192.0" target_length="60" lambda_celllength="0" stiffness="0" fixed="false" pin_fixed="false" at_boundary="false" dead="false" source="false" boundary="None" div_counter="0" cell_type="6">
      <node n="138"/>
      <node n="139"/>
      <node n="152"/>
      <node n="151"/>
      <wall w="253"/>
      <wall w="277"/>
      <wall w="278"/>
      <wall w="275"/>
      <chem n="9">
        <val v="0"/> <!--auxin-->
        <val v="0"/> <!--pin-->
        <val v="0"/> <!--DNA-->
        <val v="0"/> <!--cyclin D-->
        <val v="1000"/> <!--CDKA-->
        <val v="5"/> <!--SPF-->
        <val v="0"/> <!--CDKB-->
        <val v="0"/> <!--cyclin B-->
        <val v="10"/> <!--MPF-->
      </chem>
    </cell>
    <cell index="129" area="192.0" target_area="192.0" target_length="60" lambda_celllength="0" stiffness="0" fixed="false" pin_fixed="false" at_boundary="false" dead="false" source="false" boundary="None" div_counter="0" cell_type="7">
      <node n="139"/>
      <node n="140"/>
      <node n="153"/>
      <node n="152"/>
      <wall w="255"/>
      <wall w="279"/>
      <wall w="280"/>
      <wall w="277"/>
      <chem n="9">
        <val v="0"/> <!--auxin-->
        <val v="0"/> <!--pin-->
        <val v="0"/> <!--DNA-->
        <val v="0"/> <!--cyclin D-->
        <val v="1000"/> <!--CDKA-->
        <val v="5"/> <!--SPF-->
        <val v="0"/> <!--CDKB-->
        <val v="0"/> <!--cyclin B-->
        <val v="10"/> <!--MPF-->
      </chem>
    </cell>
    <cell index="130" area="384.0" target_area="384.0" target_length="60" lambda_celllength="0" stiffness="0" fixed="false" pin_fixed="false" at_boundary="false" dead="false" source="false" boundary="None" div_counter="0" cell_type="8">
      <node n="140"/>
      <node n="141"/>
      <node n="154"/>
      <node n="153"/>
      <wall w="257"/>
      <wall w="281"/>
      <wall w="282"/>
      <wall w="279"/>
      <chem n="9">
        <val v="0"/> <!--auxin-->
        <val v="0"/> <!--pin-->
        <val v="0"/> <!--DNA-->
        <val v="0"/> <!--cyclin D-->
        <val v="1000"/> <!--CDKA-->
        <val v="5"/> <!--SPF-->
        <val v="0"/> <!--CDKB-->
        <val v="0"/> <!--cyclin B-->
        <val v="10"/> <!--MPF-->
      </chem>
    </cell>
    <cell index="131" area="384.0" target_area="384.0" target_length="60" lambda_celllength="0" stiffness="0" fixed="false" pin_fixed="false" at_boundary="true" dead="false" source="false" boundary="None" div_counter="0" cell_type="9">
      <node n="141"/>
      <node n="142"/>
      <node n="155"/>
      <node n="154"/>
      <wall w="283"/>
      <wall w="284"/>
      <wall w="281"/>
      <wall w="259"/>
      <chem n="9">
        <val v="0"/> <!--auxin-->
        <val v="0"/> <!--pin-->
        <val v="0"/> <!--DNA-->
        <val v="0"/> <!--cyclin D-->
        <val v="1000"/> <!--CDKA-->
        <val v="5"/> <!--SPF-->
        <val v="0"/> <!--CDKB-->
        <val v="0"/> <!--cyclin B-->
        <val v="10"/> <!--MPF-->
      </chem>
    </cell>
    <cell index="132" area="384.0" target_area="384.0" target_length="60" lambda_celllength="0" stiffness="0" fixed="false" pin_fixed="false" at_boundary="true" dead="false" source="false" boundary="None" div_counter="0" cell_type="1">
      <node n="143"/>
      <node n="144"/>
      <node n="157"/>
      <node n="156"/>
      <wall w="285"/>
      <wall w="261"/>
      <wall w="287"/>
      <wall w="286"/>
      <chem n="9">
        <val v="0"/> <!--auxin-->
        <val v="0"/> <!--pin-->
        <val v="0"/> <!--DNA-->
        <val v="0"/> <!--cyclin D-->
        <val v="1000"/> <!--CDKA-->
        <val v="5"/> <!--SPF-->
        <val v="0"/> <!--CDKB-->
        <val v="0"/> <!--cyclin B-->
        <val v="10"/> <!--MPF-->
      </chem>
    </cell>
    <cell index="133" area="384.0" target_area="384.0" target_length="60" lambda_celllength="0" stiffness="0" fixed="false" pin_fixed="false" at_boundary="false" dead="false" source="false" boundary="None" div_counter="0" cell_type="2">
      <node n="144"/>
      <node n="145"/>
      <node n="158"/>
      <node n="157"/>
      <wall w="264"/>
      <wall w="288"/>
      <wall w="289"/>
      <wall w="287"/>
      <chem n="9">
        <val v="0"/> <!--auxin-->
        <val v="0"/> <!--pin-->
        <val v="0"/> <!--DNA-->
        <val v="0"/> <!--cyclin D-->
        <val v="1000"/> <!--CDKA-->
        <val v="5"/> <!--SPF-->
        <val v="0"/> <!--CDKB-->
        <val v="0"/> <!--cyclin B-->
        <val v="10"/> <!--MPF-->
      </chem>
    </cell>
    <cell index="134" area="192.0" target_area="192.0" target_length="60" lambda_celllength="0" stiffness="0" fixed="false" pin_fixed="false" at_boundary="false" dead="false" source="false" boundary="None" div_counter="0" cell_type="3">
      <node n="145"/>
      <node n="146"/>
      <node n="159"/>
      <node n="158"/>
      <wall w="266"/>
      <wall w="290"/>
      <wall w="291"/>
      <wall w="288"/>
      <chem n="9">
        <val v="0"/> <!--auxin-->
        <val v="0"/> <!--pin-->
        <val v="0"/> <!--DNA-->
        <val v="0"/> <!--cyclin D-->
        <val v="1000"/> <!--CDKA-->
        <val v="5"/> <!--SPF-->
        <val v="0"/> <!--CDKB-->
        <val v="0"/> <!--cyclin B-->
        <val v="10"/> <!--MPF-->
      </chem>
    </cell>
    <cell index="135" area="192.0" target_area="192.0" target_length="60" lambda_celllength="0" stiffness="0" fixed="false" pin_fixed="false" at_boundary="false" dead="false" source="false" boundary="None" div_counter="0" cell_type="4">
      <node n="146"/>
      <node n="147"/>
      <node n="160"/>
      <node n="159"/>
      <wall w="268"/>
      <wall w="292"/>
      <wall w="293"/>
      <wall w="290"/>
      <chem n="9">
        <val v="0"/> <!--auxin-->
        <val v="0"/> <!--pin-->
        <val v="0"/> <!--DNA-->
        <val v="0"/> <!--cyclin D-->
        <val v="1000"/> <!--CDKA-->
        <val v="5"/> <!--SPF-->
        <val v="0"/> <!--CDKB-->
        <val v="0"/> <!--cyclin B-->
        <val v="10"/> <!--MPF-->
      </chem>
    </cell>
    <cell index="136" area="192.0" target_area="192.0" target_length="60" lambda_celllength="0" stiffness="0" fixed="false" pin_fixed="false" at_boundary="false" dead="false" source="false" boundary="None" div_counter="0" cell_type="5">
      <node n="147"/>
      <node n="148"/>
      <node n="161"/>
      <node n="160"/>
      <wall w="270"/>
      <wall w="294"/>
      <wall w="295"/>
      <wall w="292"/>
      <chem n="9">
        <val v="0"/> <!--auxin-->
        <val v="0"/> <!--pin-->
        <val v="0"/> <!--DNA-->
        <val v="0"/> <!--cyclin D-->
        <val v="1000"/> <!--CDKA-->
        <val v="5"/> <!--SPF-->
        <val v="0"/> <!--CDKB-->
        <val v="0"/> <!--cyclin B-->
        <val v="10"/> <!--MPF-->
      </chem>
    </cell>
    <cell index="137" area="192.0" target_area="192.0" target_length="60" lambda_celllength="0" stiffness="0" fixed="false" pin_fixed="false" at_boundary="false" dead="false" source="false" boundary="None" div_counter="0" cell_type="5">
      <node n="148"/>
      <node n="149"/>
      <node n="162"/>
      <node n="161"/>
      <wall w="272"/>
      <wall w="296"/>
      <wall w="297"/>
      <wall w="294"/>
      <chem n="9">
        <val v="0"/> <!--auxin-->
        <val v="0"/> <!--pin-->
        <val v="0"/> <!--DNA-->
        <val v="0"/> <!--cyclin D-->
        <val v="1000"/> <!--CDKA-->
        <val v="5"/> <!--SPF-->
        <val v="0"/> <!--CDKB-->
        <val v="0"/> <!--cyclin B-->
        <val v="10"/> <!--MPF-->
      </chem>
    </cell>
    <cell index="138" area="192.0" target_area="192.0" target_length="60" lambda_celllength="0" stiffness="0" fixed="false" pin_fixed="false" at_boundary="false" dead="false" source="false" boundary="None" div_counter="0" cell_type="5">
      <node n="149"/>
      <node n="150"/>
      <node n="163"/>
      <node n="162"/>
      <wall w="274"/>
      <wall w="298"/>
      <wall w="299"/>
      <wall w="296"/>
      <chem n="9">
        <val v="0"/> <!--auxin-->
        <val v="0"/> <!--pin-->
        <val v="0"/> <!--DNA-->
        <val v="0"/> <!--cyclin D-->
        <val v="1000"/> <!--CDKA-->
        <val v="5"/> <!--SPF-->
        <val v="0"/> <!--CDKB-->
        <val v="0"/> <!--cyclin B-->
        <val v="10"/> <!--MPF-->
      </chem>
    </cell>
    <cell index="139" area="192.0" target_area="192.0" target_length="60" lambda_celllength="0" stiffness="0" fixed="false" pin_fixed="false" at_boundary="false" dead="false" source="false" boundary="None" div_counter="0" cell_type="5">
      <node n="150"/>
      <node n="151"/>
      <node n="164"/>
      <node n="163"/>
      <wall w="276"/>
      <wall w="300"/>
      <wall w="301"/>
      <wall w="298"/>
      <chem n="9">
        <val v="0"/> <!--auxin-->
        <val v="0"/> <!--pin-->
        <val v="0"/> <!--DNA-->
        <val v="0"/> <!--cyclin D-->
        <val v="1000"/> <!--CDKA-->
        <val v="5"/> <!--SPF-->
        <val v="0"/> <!--CDKB-->
        <val v="0"/> <!--cyclin B-->
        <val v="10"/> <!--MPF-->
      </chem>
    </cell>
    <cell index="140" area="192.0" target_area="192.0" target_length="60" lambda_celllength="0" stiffness="0" fixed="false" pin_fixed="false" at_boundary="false" dead="false" source="false" boundary="None" div_counter="0" cell_type="6">
      <node n="151"/>
      <node n="152"/>
      <node n="165"/>
      <node n="164"/>
      <wall w="278"/>
      <wall w="302"/>
      <wall w="303"/>
      <wall w="300"/>
      <chem n="9">
        <val v="0"/> <!--auxin-->
        <val v="0"/> <!--pin-->
        <val v="0"/> <!--DNA-->
        <val v="0"/> <!--cyclin D-->
        <val v="1000"/> <!--CDKA-->
        <val v="5"/> <!--SPF-->
        <val v="0"/> <!--CDKB-->
        <val v="0"/> <!--cyclin B-->
        <val v="10"/> <!--MPF-->
      </chem>
    </cell>
    <cell index="141" area="192.0" target_area="192.0" target_length="60" lambda_celllength="0" stiffness="0" fixed="false" pin_fixed="false" at_boundary="false" dead="false" source="false" boundary="None" div_counter="0" cell_type="7">
      <node n="152"/>
      <node n="153"/>
      <node n="166"/>
      <node n="165"/>
      <wall w="280"/>
      <wall w="304"/>
      <wall w="305"/>
      <wall w="302"/>
      <chem n="9">
        <val v="0"/> <!--auxin-->
        <val v="0"/> <!--pin-->
        <val v="0"/> <!--DNA-->
        <val v="0"/> <!--cyclin D-->
        <val v="1000"/> <!--CDKA-->
        <val v="5"/> <!--SPF-->
        <val v="0"/> <!--CDKB-->
        <val v="0"/> <!--cyclin B-->
        <val v="10"/> <!--MPF-->
      </chem>
    </cell>
    <cell index="142" area="384.0" target_area="384.0" target_length="60" lambda_celllength="0" stiffness="0" fixed="false" pin_fixed="false" at_boundary="false" dead="false" source="false" boundary="None" div_counter="0" cell_type="8">
      <node n="153"/>
      <node n="154"/>
      <node n="167"/>
      <node n="166"/>
      <wall w="282"/>
      <wall w="306"/>
      <wall w="307"/>
      <wall w="304"/>
      <chem n="9">
        <val v="0"/> <!--auxin-->
        <val v="0"/> <!--pin-->
        <val v="0"/> <!--DNA-->
        <val v="0"/> <!--cyclin D-->
        <val v="1000"/> <!--CDKA-->
        <val v="5"/> <!--SPF-->
        <val v="0"/> <!--CDKB-->
        <val v="0"/> <!--cyclin B-->
        <val v="10"/> <!--MPF-->
      </chem>
    </cell>
    <cell index="143" area="384.0" target_area="384.0" target_length="60" lambda_celllength="0" stiffness="0" fixed="false" pin_fixed="false" at_boundary="true" dead="false" source="false" boundary="None" div_counter="0" cell_type="9">
      <node n="154"/>
      <node n="155"/>
      <node n="168"/>
      <node n="167"/>
      <wall w="308"/>
      <wall w="309"/>
      <wall w="306"/>
      <wall w="284"/>
      <chem n="9">
        <val v="0"/> <!--auxin-->
        <val v="0"/> <!--pin-->
        <val v="0"/> <!--DNA-->
        <val v="0"/> <!--cyclin D-->
        <val v="1000"/> <!--CDKA-->
        <val v="5"/> <!--SPF-->
        <val v="0"/> <!--CDKB-->
        <val v="0"/> <!--cyclin B-->
        <val v="10"/> <!--MPF-->
      </chem>
    </cell>
    <cell index="144" area="384.0" target_area="384.0" target_length="60" lambda_celllength="0" stiffness="0" fixed="false" pin_fixed="false" at_boundary="true" dead="false" source="false" boundary="None" div_counter="0" cell_type="1">
      <node n="156"/>
      <node n="157"/>
      <node n="170"/>
      <node n="169"/>
      <wall w="310"/>
      <wall w="286"/>
      <wall w="312"/>
      <wall w="311"/>
      <chem n="9">
        <val v="0"/> <!--auxin-->
        <val v="0"/> <!--pin-->
        <val v="0"/> <!--DNA-->
        <val v="0"/> <!--cyclin D-->
        <val v="1000"/> <!--CDKA-->
        <val v="5"/> <!--SPF-->
        <val v="0"/> <!--CDKB-->
        <val v="0"/> <!--cyclin B-->
        <val v="10"/> <!--MPF-->
      </chem>
    </cell>
    <cell index="145" area="384.0" target_area="384.0" target_length="60" lambda_celllength="0" stiffness="0" fixed="false" pin_fixed="false" at_boundary="false" dead="false" source="false" boundary="None" div_counter="0" cell_type="2">
      <node n="157"/>
      <node n="158"/>
      <node n="171"/>
      <node n="170"/>
      <wall w="289"/>
      <wall w="313"/>
      <wall w="314"/>
      <wall w="312"/>
      <chem n="9">
        <val v="0"/> <!--auxin-->
        <val v="0"/> <!--pin-->
        <val v="0"/> <!--DNA-->
        <val v="0"/> <!--cyclin D-->
        <val v="1000"/> <!--CDKA-->
        <val v="5"/> <!--SPF-->
        <val v="0"/> <!--CDKB-->
        <val v="0"/> <!--cyclin B-->
        <val v="10"/> <!--MPF-->
      </chem>
    </cell>
    <cell index="146" area="192.0" target_area="192.0" target_length="60" lambda_celllength="0" stiffness="0" fixed="false" pin_fixed="false" at_boundary="false" dead="false" source="false" boundary="None" div_counter="0" cell_type="3">
      <node n="158"/>
      <node n="159"/>
      <node n="172"/>
      <node n="171"/>
      <wall w="291"/>
      <wall w="315"/>
      <wall w="316"/>
      <wall w="313"/>
      <chem n="9">
        <val v="0"/> <!--auxin-->
        <val v="0"/> <!--pin-->
        <val v="0"/> <!--DNA-->
        <val v="0"/> <!--cyclin D-->
        <val v="1000"/> <!--CDKA-->
        <val v="5"/> <!--SPF-->
        <val v="0"/> <!--CDKB-->
        <val v="0"/> <!--cyclin B-->
        <val v="10"/> <!--MPF-->
      </chem>
    </cell>
    <cell index="147" area="192.0" target_area="192.0" target_length="60" lambda_celllength="0" stiffness="0" fixed="false" pin_fixed="false" at_boundary="false" dead="false" source="false" boundary="None" div_counter="0" cell_type="4">
      <node n="159"/>
      <node n="160"/>
      <node n="173"/>
      <node n="172"/>
      <wall w="293"/>
      <wall w="317"/>
      <wall w="318"/>
      <wall w="315"/>
      <chem n="9">
        <val v="0"/> <!--auxin-->
        <val v="0"/> <!--pin-->
        <val v="0"/> <!--DNA-->
        <val v="0"/> <!--cyclin D-->
        <val v="1000"/> <!--CDKA-->
        <val v="5"/> <!--SPF-->
        <val v="0"/> <!--CDKB-->
        <val v="0"/> <!--cyclin B-->
        <val v="10"/> <!--MPF-->
      </chem>
    </cell>
    <cell index="148" area="192.0" target_area="192.0" target_length="60" lambda_celllength="0" stiffness="0" fixed="false" pin_fixed="false" at_boundary="false" dead="false" source="false" boundary="None" div_counter="0" cell_type="5">
      <node n="160"/>
      <node n="161"/>
      <node n="174"/>
      <node n="173"/>
      <wall w="295"/>
      <wall w="319"/>
      <wall w="320"/>
      <wall w="317"/>
      <chem n="9">
        <val v="0"/> <!--auxin-->
        <val v="0"/> <!--pin-->
        <val v="0"/> <!--DNA-->
        <val v="0"/> <!--cyclin D-->
        <val v="1000"/> <!--CDKA-->
        <val v="5"/> <!--SPF-->
        <val v="0"/> <!--CDKB-->
        <val v="0"/> <!--cyclin B-->
        <val v="10"/> <!--MPF-->
      </chem>
    </cell>
    <cell index="149" area="192.0" target_area="192.0" target_length="60" lambda_celllength="0" stiffness="0" fixed="false" pin_fixed="false" at_boundary="false" dead="false" source="false" boundary="None" div_counter="0" cell_type="5">
      <node n="161"/>
      <node n="162"/>
      <node n="175"/>
      <node n="174"/>
      <wall w="297"/>
      <wall w="321"/>
      <wall w="322"/>
      <wall w="319"/>
      <chem n="9">
        <val v="0"/> <!--auxin-->
        <val v="0"/> <!--pin-->
        <val v="0"/> <!--DNA-->
        <val v="0"/> <!--cyclin D-->
        <val v="1000"/> <!--CDKA-->
        <val v="5"/> <!--SPF-->
        <val v="0"/> <!--CDKB-->
        <val v="0"/> <!--cyclin B-->
        <val v="10"/> <!--MPF-->
      </chem>
    </cell>
    <cell index="150" area="192.0" target_area="192.0" target_length="60" lambda_celllength="0" stiffness="0" fixed="false" pin_fixed="false" at_boundary="false" dead="false" source="false" boundary="None" div_counter="0" cell_type="5">
      <node n="162"/>
      <node n="163"/>
      <node n="176"/>
      <node n="175"/>
      <wall w="299"/>
      <wall w="323"/>
      <wall w="324"/>
      <wall w="321"/>
      <chem n="9">
        <val v="0"/> <!--auxin-->
        <val v="0"/> <!--pin-->
        <val v="0"/> <!--DNA-->
        <val v="0"/> <!--cyclin D-->
        <val v="1000"/> <!--CDKA-->
        <val v="5"/> <!--SPF-->
        <val v="0"/> <!--CDKB-->
        <val v="0"/> <!--cyclin B-->
        <val v="10"/> <!--MPF-->
      </chem>
    </cell>
    <cell index="151" area="192.0" target_area="192.0" target_length="60" lambda_celllength="0" stiffness="0" fixed="false" pin_fixed="false" at_boundary="false" dead="false" source="false" boundary="None" div_counter="0" cell_type="5">
      <node n="163"/>
      <node n="164"/>
      <node n="177"/>
      <node n="176"/>
      <wall w="301"/>
      <wall w="325"/>
      <wall w="326"/>
      <wall w="323"/>
      <chem n="9">
        <val v="0"/> <!--auxin-->
        <val v="0"/> <!--pin-->
        <val v="0"/> <!--DNA-->
        <val v="0"/> <!--cyclin D-->
        <val v="1000"/> <!--CDKA-->
        <val v="5"/> <!--SPF-->
        <val v="0"/> <!--CDKB-->
        <val v="0"/> <!--cyclin B-->
        <val v="10"/> <!--MPF-->
      </chem>
    </cell>
    <cell index="152" area="192.0" target_area="192.0" target_length="60" lambda_celllength="0" stiffness="0" fixed="false" pin_fixed="false" at_boundary="false" dead="false" source="false" boundary="None" div_counter="0" cell_type="6">
      <node n="164"/>
      <node n="165"/>
      <node n="178"/>
      <node n="177"/>
      <wall w="303"/>
      <wall w="327"/>
      <wall w="328"/>
      <wall w="325"/>
      <chem n="9">
        <val v="0"/> <!--auxin-->
        <val v="0"/> <!--pin-->
        <val v="0"/> <!--DNA-->
        <val v="0"/> <!--cyclin D-->
        <val v="1000"/> <!--CDKA-->
        <val v="5"/> <!--SPF-->
        <val v="0"/> <!--CDKB-->
        <val v="0"/> <!--cyclin B-->
        <val v="10"/> <!--MPF-->
      </chem>
    </cell>
    <cell index="153" area="192.0" target_area="192.0" target_length="60" lambda_celllength="0" stiffness="0" fixed="false" pin_fixed="false" at_boundary="false" dead="false" source="false" boundary="None" div_counter="0" cell_type="7">
      <node n="165"/>
      <node n="166"/>
      <node n="179"/>
      <node n="178"/>
      <wall w="305"/>
      <wall w="329"/>
      <wall w="330"/>
      <wall w="327"/>
      <chem n="9">
        <val v="0"/> <!--auxin-->
        <val v="0"/> <!--pin-->
        <val v="0"/> <!--DNA-->
        <val v="0"/> <!--cyclin D-->
        <val v="1000"/> <!--CDKA-->
        <val v="5"/> <!--SPF-->
        <val v="0"/> <!--CDKB-->
        <val v="0"/> <!--cyclin B-->
        <val v="10"/> <!--MPF-->
      </chem>
    </cell>
    <cell index="154" area="384.0" target_area="384.0" target_length="60" lambda_celllength="0" stiffness="0" fixed="false" pin_fixed="false" at_boundary="false" dead="false" source="false" boundary="None" div_counter="0" cell_type="8">
      <node n="166"/>
      <node n="167"/>
      <node n="180"/>
      <node n="179"/>
      <wall w="307"/>
      <wall w="331"/>
      <wall w="332"/>
      <wall w="329"/>
      <chem n="9">
        <val v="0"/> <!--auxin-->
        <val v="0"/> <!--pin-->
        <val v="0"/> <!--DNA-->
        <val v="0"/> <!--cyclin D-->
        <val v="1000"/> <!--CDKA-->
        <val v="5"/> <!--SPF-->
        <val v="0"/> <!--CDKB-->
        <val v="0"/> <!--cyclin B-->
        <val v="10"/> <!--MPF-->
      </chem>
    </cell>
    <cell index="155" area="384.0" target_area="384.0" target_length="60" lambda_celllength="0" stiffness="0" fixed="false" pin_fixed="false" at_boundary="true" dead="false" source="false" boundary="None" div_counter="0" cell_type="9">
      <node n="167"/>
      <node n="168"/>
      <node n="181"/>
      <node n="180"/>
      <wall w="333"/>
      <wall w="334"/>
      <wall w="331"/>
      <wall w="309"/>
      <chem n="9">
        <val v="0"/> <!--auxin-->
        <val v="0"/> <!--pin-->
        <val v="0"/> <!--DNA-->
        <val v="0"/> <!--cyclin D-->
        <val v="1000"/> <!--CDKA-->
        <val v="5"/> <!--SPF-->
        <val v="0"/> <!--CDKB-->
        <val v="0"/> <!--cyclin B-->
        <val v="10"/> <!--MPF-->
      </chem>
    </cell>
    <cell index="156" area="384.0" target_area="384.0" target_length="60" lambda_celllength="0" stiffness="0" fixed="false" pin_fixed="false" at_boundary="true" dead="false" source="false" boundary="None" div_counter="0" cell_type="1">
      <node n="169"/>
      <node n="170"/>
      <node n="183"/>
      <node n="182"/>
      <wall w="335"/>
      <wall w="311"/>
      <wall w="337"/>
      <wall w="336"/>
      <chem n="9">
        <val v="0"/> <!--auxin-->
        <val v="0"/> <!--pin-->
        <val v="0"/> <!--DNA-->
        <val v="0"/> <!--cyclin D-->
        <val v="1000"/> <!--CDKA-->
        <val v="5"/> <!--SPF-->
        <val v="0"/> <!--CDKB-->
        <val v="0"/> <!--cyclin B-->
        <val v="10"/> <!--MPF-->
      </chem>
    </cell>
    <cell index="157" area="384.0" target_area="384.0" target_length="60" lambda_celllength="0" stiffness="0" fixed="false" pin_fixed="false" at_boundary="false" dead="false" source="false" boundary="None" div_counter="0" cell_type="2">
      <node n="170"/>
      <node n="171"/>
      <node n="184"/>
      <node n="183"/>
      <wall w="314"/>
      <wall w="338"/>
      <wall w="339"/>
      <wall w="337"/>
      <chem n="9">
        <val v="0"/> <!--auxin-->
        <val v="0"/> <!--pin-->
        <val v="0"/> <!--DNA-->
        <val v="0"/> <!--cyclin D-->
        <val v="1000"/> <!--CDKA-->
        <val v="5"/> <!--SPF-->
        <val v="0"/> <!--CDKB-->
        <val v="0"/> <!--cyclin B-->
        <val v="10"/> <!--MPF-->
      </chem>
    </cell>
    <cell index="158" area="192.0" target_area="192.0" target_length="60" lambda_celllength="0" stiffness="0" fixed="false" pin_fixed="false" at_boundary="false" dead="false" source="false" boundary="None" div_counter="0" cell_type="3">
      <node n="171"/>
      <node n="172"/>
      <node n="185"/>
      <node n="184"/>
      <wall w="316"/>
      <wall w="340"/>
      <wall w="341"/>
      <wall w="338"/>
      <chem n="9">
        <val v="0"/> <!--auxin-->
        <val v="0"/> <!--pin-->
        <val v="0"/> <!--DNA-->
        <val v="0"/> <!--cyclin D-->
        <val v="1000"/> <!--CDKA-->
        <val v="5"/> <!--SPF-->
        <val v="0"/> <!--CDKB-->
        <val v="0"/> <!--cyclin B-->
        <val v="10"/> <!--MPF-->
      </chem>
    </cell>
    <cell index="159" area="192.0" target_area="192.0" target_length="60" lambda_celllength="0" stiffness="0" fixed="false" pin_fixed="false" at_boundary="false" dead="false" source="false" boundary="None" div_counter="0" cell_type="4">
      <node n="172"/>
      <node n="173"/>
      <node n="186"/>
      <node n="185"/>
      <wall w="318"/>
      <wall w="342"/>
      <wall w="343"/>
      <wall w="340"/>
      <chem n="9">
        <val v="0"/> <!--auxin-->
        <val v="0"/> <!--pin-->
        <val v="0"/> <!--DNA-->
        <val v="0"/> <!--cyclin D-->
        <val v="1000"/> <!--CDKA-->
        <val v="5"/> <!--SPF-->
        <val v="0"/> <!--CDKB-->
        <val v="0"/> <!--cyclin B-->
        <val v="10"/> <!--MPF-->
      </chem>
    </cell>
    <cell index="160" area="192.0" target_area="192.0" target_length="60" lambda_celllength="0" stiffness="0" fixed="false" pin_fixed="false" at_boundary="false" dead="false" source="false" boundary="None" div_counter="0" cell_type="5">
      <node n="173"/>
      <node n="174"/>
      <node n="187"/>
      <node n="186"/>
      <wall w="320"/>
      <wall w="344"/>
      <wall w="345"/>
      <wall w="342"/>
      <chem n="9">
        <val v="0"/> <!--auxin-->
        <val v="0"/> <!--pin-->
        <val v="0"/> <!--DNA-->
        <val v="0"/> <!--cyclin D-->
        <val v="1000"/> <!--CDKA-->
        <val v="5"/> <!--SPF-->
        <val v="0"/> <!--CDKB-->
        <val v="0"/> <!--cyclin B-->
        <val v="10"/> <!--MPF-->
      </chem>
    </cell>
    <cell index="161" area="192.0" target_area="192.0" target_length="60" lambda_celllength="0" stiffness="0" fixed="false" pin_fixed="false" at_boundary="false" dead="false" source="false" boundary="None" div_counter="0" cell_type="5">
      <node n="174"/>
      <node n="175"/>
      <node n="188"/>
      <node n="187"/>
      <wall w="322"/>
      <wall w="346"/>
      <wall w="347"/>
      <wall w="344"/>
      <chem n="9">
        <val v="0"/> <!--auxin-->
        <val v="0"/> <!--pin-->
        <val v="0"/> <!--DNA-->
        <val v="0"/> <!--cyclin D-->
        <val v="1000"/> <!--CDKA-->
        <val v="5"/> <!--SPF-->
        <val v="0"/> <!--CDKB-->
        <val v="0"/> <!--cyclin B-->
        <val v="10"/> <!--MPF-->
      </chem>
    </cell>
    <cell index="162" area="192.0" target_area="192.0" target_length="60" lambda_celllength="0" stiffness="0" fixed="false" pin_fixed="false" at_boundary="false" dead="false" source="false" boundary="None" div_counter="0" cell_type="5">
      <node n="175"/>
      <node n="176"/>
      <node n="189"/>
      <node n="188"/>
      <wall w="324"/>
      <wall w="348"/>
      <wall w="349"/>
      <wall w="346"/>
      <chem n="9">
        <val v="0"/> <!--auxin-->
        <val v="0"/> <!--pin-->
        <val v="0"/> <!--DNA-->
        <val v="0"/> <!--cyclin D-->
        <val v="1000"/> <!--CDKA-->
        <val v="5"/> <!--SPF-->
        <val v="0"/> <!--CDKB-->
        <val v="0"/> <!--cyclin B-->
        <val v="10"/> <!--MPF-->
      </chem>
    </cell>
    <cell index="163" area="192.0" target_area="192.0" target_length="60" lambda_celllength="0" stiffness="0" fixed="false" pin_fixed="false" at_boundary="false" dead="false" source="false" boundary="None" div_counter="0" cell_type="5">
      <node n="176"/>
      <node n="177"/>
      <node n="190"/>
      <node n="189"/>
      <wall w="326"/>
      <wall w="350"/>
      <wall w="351"/>
      <wall w="348"/>
      <chem n="9">
        <val v="0"/> <!--auxin-->
        <val v="0"/> <!--pin-->
        <val v="0"/> <!--DNA-->
        <val v="0"/> <!--cyclin D-->
        <val v="1000"/> <!--CDKA-->
        <val v="5"/> <!--SPF-->
        <val v="0"/> <!--CDKB-->
        <val v="0"/> <!--cyclin B-->
        <val v="10"/> <!--MPF-->
      </chem>
    </cell>
    <cell index="164" area="192.0" target_area="192.0" target_length="60" lambda_celllength="0" stiffness="0" fixed="false" pin_fixed="false" at_boundary="false" dead="false" source="false" boundary="None" div_counter="0" cell_type="6">
      <node n="177"/>
      <node n="178"/>
      <node n="191"/>
      <node n="190"/>
      <wall w="328"/>
      <wall w="352"/>
      <wall w="353"/>
      <wall w="350"/>
      <chem n="9">
        <val v="0"/> <!--auxin-->
        <val v="0"/> <!--pin-->
        <val v="0"/> <!--DNA-->
        <val v="0"/> <!--cyclin D-->
        <val v="1000"/> <!--CDKA-->
        <val v="5"/> <!--SPF-->
        <val v="0"/> <!--CDKB-->
        <val v="0"/> <!--cyclin B-->
        <val v="10"/> <!--MPF-->
      </chem>
    </cell>
    <cell index="165" area="192.0" target_area="192.0" target_length="60" lambda_celllength="0" stiffness="0" fixed="false" pin_fixed="false" at_boundary="false" dead="false" source="false" boundary="None" div_counter="0" cell_type="7">
      <node n="178"/>
      <node n="179"/>
      <node n="192"/>
      <node n="191"/>
      <wall w="330"/>
      <wall w="354"/>
      <wall w="355"/>
      <wall w="352"/>
      <chem n="9">
        <val v="0"/> <!--auxin-->
        <val v="0"/> <!--pin-->
        <val v="0"/> <!--DNA-->
        <val v="0"/> <!--cyclin D-->
        <val v="1000"/> <!--CDKA-->
        <val v="5"/> <!--SPF-->
        <val v="0"/> <!--CDKB-->
        <val v="0"/> <!--cyclin B-->
        <val v="10"/> <!--MPF-->
      </chem>
    </cell>
    <cell index="166" area="384.0" target_area="384.0" target_length="60" lambda_celllength="0" stiffness="0" fixed="false" pin_fixed="false" at_boundary="false" dead="false" source="false" boundary="None" div_counter="0" cell_type="8">
      <node n="179"/>
      <node n="180"/>
      <node n="193"/>
      <node n="192"/>
      <wall w="332"/>
      <wall w="356"/>
      <wall w="357"/>
      <wall w="354"/>
      <chem n="9">
        <val v="0"/> <!--auxin-->
        <val v="0"/> <!--pin-->
        <val v="0"/> <!--DNA-->
        <val v="0"/> <!--cyclin D-->
        <val v="1000"/> <!--CDKA-->
        <val v="5"/> <!--SPF-->
        <val v="0"/> <!--CDKB-->
        <val v="0"/> <!--cyclin B-->
        <val v="10"/> <!--MPF-->
      </chem>
    </cell>
    <cell index="167" area="384.0" target_area="384.0" target_length="60" lambda_celllength="0" stiffness="0" fixed="false" pin_fixed="false" at_boundary="true" dead="false" source="false" boundary="None" div_counter="0" cell_type="9">
      <node n="180"/>
      <node n="181"/>
      <node n="194"/>
      <node n="193"/>
      <wall w="358"/>
      <wall w="359"/>
      <wall w="356"/>
      <wall w="334"/>
      <chem n="9">
        <val v="0"/> <!--auxin-->
        <val v="0"/> <!--pin-->
        <val v="0"/> <!--DNA-->
        <val v="0"/> <!--cyclin D-->
        <val v="1000"/> <!--CDKA-->
        <val v="5"/> <!--SPF-->
        <val v="0"/> <!--CDKB-->
        <val v="0"/> <!--cyclin B-->
        <val v="10"/> <!--MPF-->
      </chem>
    </cell>
    <cell index="168" area="384.0" target_area="384.0" target_length="60" lambda_celllength="0" stiffness="0" fixed="false" pin_fixed="false" at_boundary="true" dead="false" source="false" boundary="None" div_counter="0" cell_type="1">
      <node n="182"/>
      <node n="183"/>
      <node n="196"/>
      <node n="195"/>
      <wall w="360"/>
      <wall w="336"/>
      <wall w="362"/>
      <wall w="361"/>
      <chem n="9">
        <val v="0"/> <!--auxin-->
        <val v="0"/> <!--pin-->
        <val v="0"/> <!--DNA-->
        <val v="0"/> <!--cyclin D-->
        <val v="1000"/> <!--CDKA-->
        <val v="5"/> <!--SPF-->
        <val v="0"/> <!--CDKB-->
        <val v="0"/> <!--cyclin B-->
        <val v="10"/> <!--MPF-->
      </chem>
    </cell>
    <cell index="169" area="384.0" target_area="384.0" target_length="60" lambda_celllength="0" stiffness="0" fixed="false" pin_fixed="false" at_boundary="false" dead="false" source="false" boundary="None" div_counter="0" cell_type="2">
      <node n="183"/>
      <node n="184"/>
      <node n="197"/>
      <node n="196"/>
      <wall w="339"/>
      <wall w="363"/>
      <wall w="364"/>
      <wall w="362"/>
      <chem n="9">
        <val v="0"/> <!--auxin-->
        <val v="0"/> <!--pin-->
        <val v="0"/> <!--DNA-->
        <val v="0"/> <!--cyclin D-->
        <val v="1000"/> <!--CDKA-->
        <val v="5"/> <!--SPF-->
        <val v="0"/> <!--CDKB-->
        <val v="0"/> <!--cyclin B-->
        <val v="10"/> <!--MPF-->
      </chem>
    </cell>
    <cell index="170" area="192.0" target_area="192.0" target_length="60" lambda_celllength="0" stiffness="0" fixed="false" pin_fixed="false" at_boundary="false" dead="false" source="false" boundary="None" div_counter="0" cell_type="3">
      <node n="184"/>
      <node n="185"/>
      <node n="198"/>
      <node n="197"/>
      <wall w="341"/>
      <wall w="365"/>
      <wall w="366"/>
      <wall w="363"/>
      <chem n="9">
        <val v="0"/> <!--auxin-->
        <val v="0"/> <!--pin-->
        <val v="0"/> <!--DNA-->
        <val v="0"/> <!--cyclin D-->
        <val v="1000"/> <!--CDKA-->
        <val v="5"/> <!--SPF-->
        <val v="0"/> <!--CDKB-->
        <val v="0"/> <!--cyclin B-->
        <val v="10"/> <!--MPF-->
      </chem>
    </cell>
    <cell index="171" area="192.0" target_area="192.0" target_length="60" lambda_celllength="0" stiffness="0" fixed="false" pin_fixed="false" at_boundary="false" dead="false" source="false" boundary="None" div_counter="0" cell_type="4">
      <node n="185"/>
      <node n="186"/>
      <node n="199"/>
      <node n="198"/>
      <wall w="343"/>
      <wall w="367"/>
      <wall w="368"/>
      <wall w="365"/>
      <chem n="9">
        <val v="0"/> <!--auxin-->
        <val v="0"/> <!--pin-->
        <val v="0"/> <!--DNA-->
        <val v="0"/> <!--cyclin D-->
        <val v="1000"/> <!--CDKA-->
        <val v="5"/> <!--SPF-->
        <val v="0"/> <!--CDKB-->
        <val v="0"/> <!--cyclin B-->
        <val v="10"/> <!--MPF-->
      </chem>
    </cell>
    <cell index="172" area="192.0" target_area="192.0" target_length="60" lambda_celllength="0" stiffness="0" fixed="false" pin_fixed="false" at_boundary="false" dead="false" source="false" boundary="None" div_counter="0" cell_type="5">
      <node n="186"/>
      <node n="187"/>
      <node n="200"/>
      <node n="199"/>
      <wall w="345"/>
      <wall w="369"/>
      <wall w="370"/>
      <wall w="367"/>
      <chem n="9">
        <val v="0"/> <!--auxin-->
        <val v="0"/> <!--pin-->
        <val v="0"/> <!--DNA-->
        <val v="0"/> <!--cyclin D-->
        <val v="1000"/> <!--CDKA-->
        <val v="5"/> <!--SPF-->
        <val v="0"/> <!--CDKB-->
        <val v="0"/> <!--cyclin B-->
        <val v="10"/> <!--MPF-->
      </chem>
    </cell>
    <cell index="173" area="192.0" target_area="192.0" target_length="60" lambda_celllength="0" stiffness="0" fixed="false" pin_fixed="false" at_boundary="false" dead="false" source="false" boundary="None" div_counter="0" cell_type="5">
      <node n="187"/>
      <node n="188"/>
      <node n="201"/>
      <node n="200"/>
      <wall w="347"/>
      <wall w="371"/>
      <wall w="372"/>
      <wall w="369"/>
      <chem n="9">
        <val v="0"/> <!--auxin-->
        <val v="0"/> <!--pin-->
        <val v="0"/> <!--DNA-->
        <val v="0"/> <!--cyclin D-->
        <val v="1000"/> <!--CDKA-->
        <val v="5"/> <!--SPF-->
        <val v="0"/> <!--CDKB-->
        <val v="0"/> <!--cyclin B-->
        <val v="10"/> <!--MPF-->
      </chem>
    </cell>
    <cell index="174" area="192.0" target_area="192.0" target_length="60" lambda_celllength="0" stiffness="0" fixed="false" pin_fixed="false" at_boundary="false" dead="false" source="false" boundary="None" div_counter="0" cell_type="5">
      <node n="188"/>
      <node n="189"/>
      <node n="202"/>
      <node n="201"/>
      <wall w="349"/>
      <wall w="373"/>
      <wall w="374"/>
      <wall w="371"/>
      <chem n="9">
        <val v="0"/> <!--auxin-->
        <val v="0"/> <!--pin-->
        <val v="0"/> <!--DNA-->
        <val v="0"/> <!--cyclin D-->
        <val v="1000"/> <!--CDKA-->
        <val v="5"/> <!--SPF-->
        <val v="0"/> <!--CDKB-->
        <val v="0"/> <!--cyclin B-->
        <val v="10"/> <!--MPF-->
      </chem>
    </cell>
    <cell index="175" area="192.0" target_area="192.0" target_length="60" lambda_celllength="0" stiffness="0" fixed="false" pin_fixed="false" at_boundary="false" dead="false" source="false" boundary="None" div_counter="0" cell_type="5">
      <node n="189"/>
      <node n="190"/>
      <node n="203"/>
      <node n="202"/>
      <wall w="351"/>
      <wall w="375"/>
      <wall w="376"/>
      <wall w="373"/>
      <chem n="9">
        <val v="0"/> <!--auxin-->
        <val v="0"/> <!--pin-->
        <val v="0"/> <!--DNA-->
        <val v="0"/> <!--cyclin D-->
        <val v="1000"/> <!--CDKA-->
        <val v="5"/> <!--SPF-->
        <val v="0"/> <!--CDKB-->
        <val v="0"/> <!--cyclin B-->
        <val v="10"/> <!--MPF-->
      </chem>
    </cell>
    <cell index="176" area="192.0" target_area="192.0" target_length="60" lambda_celllength="0" stiffness="0" fixed="false" pin_fixed="false" at_boundary="false" dead="false" source="false" boundary="None" div_counter="0" cell_type="6">
      <node n="190"/>
      <node n="191"/>
      <node n="204"/>
      <node n="203"/>
      <wall w="353"/>
      <wall w="377"/>
      <wall w="378"/>
      <wall w="375"/>
      <chem n="9">
        <val v="0"/> <!--auxin-->
        <val v="0"/> <!--pin-->
        <val v="0"/> <!--DNA-->
        <val v="0"/> <!--cyclin D-->
        <val v="1000"/> <!--CDKA-->
        <val v="5"/> <!--SPF-->
        <val v="0"/> <!--CDKB-->
        <val v="0"/> <!--cyclin B-->
        <val v="10"/> <!--MPF-->
      </chem>
    </cell>
    <cell index="177" area="192.0" target_area="192.0" target_length="60" lambda_celllength="0" stiffness="0" fixed="false" pin_fixed="false" at_boundary="false" dead="false" source="false" boundary="None" div_counter="0" cell_type="7">
      <node n="191"/>
      <node n="192"/>
      <node n="205"/>
      <node n="204"/>
      <wall w="355"/>
      <wall w="379"/>
      <wall w="380"/>
      <wall w="377"/>
      <chem n="9">
        <val v="0"/> <!--auxin-->
        <val v="0"/> <!--pin-->
        <val v="0"/> <!--DNA-->
        <val v="0"/> <!--cyclin D-->
        <val v="1000"/> <!--CDKA-->
        <val v="5"/> <!--SPF-->
        <val v="0"/> <!--CDKB-->
        <val v="0"/> <!--cyclin B-->
        <val v="10"/> <!--MPF-->
      </chem>
    </cell>
    <cell index="178" area="384.0" target_area="384.0" target_length="60" lambda_celllength="0" stiffness="0" fixed="false" pin_fixed="false" at_boundary="false" dead="false" source="false" boundary="None" div_counter="0" cell_type="8">
      <node n="192"/>
      <node n="193"/>
      <node n="206"/>
      <node n="205"/>
      <wall w="357"/>
      <wall w="381"/>
      <wall w="382"/>
      <wall w="379"/>
      <chem n="9">
        <val v="0"/> <!--auxin-->
        <val v="0"/> <!--pin-->
        <val v="0"/> <!--DNA-->
        <val v="0"/> <!--cyclin D-->
        <val v="1000"/> <!--CDKA-->
        <val v="5"/> <!--SPF-->
        <val v="0"/> <!--CDKB-->
        <val v="0"/> <!--cyclin B-->
        <val v="10"/> <!--MPF-->
      </chem>
    </cell>
    <cell index="179" area="384.0" target_area="384.0" target_length="60" lambda_celllength="0" stiffness="0" fixed="false" pin_fixed="false" at_boundary="true" dead="false" source="false" boundary="None" div_counter="0" cell_type="9">
      <node n="193"/>
      <node n="194"/>
      <node n="207"/>
      <node n="206"/>
      <wall w="383"/>
      <wall w="384"/>
      <wall w="381"/>
      <wall w="359"/>
      <chem n="9">
        <val v="0"/> <!--auxin-->
        <val v="0"/> <!--pin-->
        <val v="0"/> <!--DNA-->
        <val v="0"/> <!--cyclin D-->
        <val v="1000"/> <!--CDKA-->
        <val v="5"/> <!--SPF-->
        <val v="0"/> <!--CDKB-->
        <val v="0"/> <!--cyclin B-->
        <val v="10"/> <!--MPF-->
      </chem>
    </cell>
    <cell index="180" area="384.0" target_area="384.0" target_length="60" lambda_celllength="0" stiffness="0" fixed="false" pin_fixed="false" at_boundary="true" dead="false" source="false" boundary="None" div_counter="0" cell_type="1">
      <node n="195"/>
      <node n="196"/>
      <node n="209"/>
      <node n="208"/>
      <wall w="385"/>
      <wall w="361"/>
      <wall w="387"/>
      <wall w="386"/>
      <chem n="9">
        <val v="0"/> <!--auxin-->
        <val v="0"/> <!--pin-->
        <val v="0"/> <!--DNA-->
        <val v="0"/> <!--cyclin D-->
        <val v="1000"/> <!--CDKA-->
        <val v="5"/> <!--SPF-->
        <val v="0"/> <!--CDKB-->
        <val v="0"/> <!--cyclin B-->
        <val v="10"/> <!--MPF-->
      </chem>
    </cell>
    <cell index="181" area="384.0" target_area="384.0" target_length="60" lambda_celllength="0" stiffness="0" fixed="false" pin_fixed="false" at_boundary="false" dead="false" source="false" boundary="None" div_counter="0" cell_type="2">
      <node n="196"/>
      <node n="197"/>
      <node n="210"/>
      <node n="209"/>
      <wall w="364"/>
      <wall w="388"/>
      <wall w="389"/>
      <wall w="387"/>
      <chem n="9">
        <val v="0"/> <!--auxin-->
        <val v="0"/> <!--pin-->
        <val v="0"/> <!--DNA-->
        <val v="0"/> <!--cyclin D-->
        <val v="1000"/> <!--CDKA-->
        <val v="5"/> <!--SPF-->
        <val v="0"/> <!--CDKB-->
        <val v="0"/> <!--cyclin B-->
        <val v="10"/> <!--MPF-->
      </chem>
    </cell>
    <cell index="182" area="192.0" target_area="192.0" target_length="60" lambda_celllength="0" stiffness="0" fixed="false" pin_fixed="false" at_boundary="false" dead="false" source="false" boundary="None" div_counter="0" cell_type="3">
      <node n="197"/>
      <node n="198"/>
      <node n="211"/>
      <node n="210"/>
      <wall w="366"/>
      <wall w="390"/>
      <wall w="391"/>
      <wall w="388"/>
      <chem n="9">
        <val v="0"/> <!--auxin-->
        <val v="0"/> <!--pin-->
        <val v="0"/> <!--DNA-->
        <val v="0"/> <!--cyclin D-->
        <val v="1000"/> <!--CDKA-->
        <val v="5"/> <!--SPF-->
        <val v="0"/> <!--CDKB-->
        <val v="0"/> <!--cyclin B-->
        <val v="10"/> <!--MPF-->
      </chem>
    </cell>
    <cell index="183" area="192.0" target_area="192.0" target_length="60" lambda_celllength="0" stiffness="0" fixed="false" pin_fixed="false" at_boundary="false" dead="false" source="false" boundary="None" div_counter="0" cell_type="4">
      <node n="198"/>
      <node n="199"/>
      <node n="212"/>
      <node n="211"/>
      <wall w="368"/>
      <wall w="392"/>
      <wall w="393"/>
      <wall w="390"/>
      <chem n="9">
        <val v="0"/> <!--auxin-->
        <val v="0"/> <!--pin-->
        <val v="0"/> <!--DNA-->
        <val v="0"/> <!--cyclin D-->
        <val v="1000"/> <!--CDKA-->
        <val v="5"/> <!--SPF-->
        <val v="0"/> <!--CDKB-->
        <val v="0"/> <!--cyclin B-->
        <val v="10"/> <!--MPF-->
      </chem>
    </cell>
    <cell index="184" area="192.0" target_area="192.0" target_length="60" lambda_celllength="0" stiffness="0" fixed="false" pin_fixed="false" at_boundary="false" dead="false" source="false" boundary="None" div_counter="0" cell_type="5">
      <node n="199"/>
      <node n="200"/>
      <node n="213"/>
      <node n="212"/>
      <wall w="370"/>
      <wall w="394"/>
      <wall w="395"/>
      <wall w="392"/>
      <chem n="9">
        <val v="0"/> <!--auxin-->
        <val v="0"/> <!--pin-->
        <val v="0"/> <!--DNA-->
        <val v="0"/> <!--cyclin D-->
        <val v="1000"/> <!--CDKA-->
        <val v="5"/> <!--SPF-->
        <val v="0"/> <!--CDKB-->
        <val v="0"/> <!--cyclin B-->
        <val v="10"/> <!--MPF-->
      </chem>
    </cell>
    <cell index="185" area="192.0" target_area="192.0" target_length="60" lambda_celllength="0" stiffness="0" fixed="false" pin_fixed="false" at_boundary="false" dead="false" source="false" boundary="None" div_counter="0" cell_type="5">
      <node n="200"/>
      <node n="201"/>
      <node n="214"/>
      <node n="213"/>
      <wall w="372"/>
      <wall w="396"/>
      <wall w="397"/>
      <wall w="394"/>
      <chem n="9">
        <val v="0"/> <!--auxin-->
        <val v="0"/> <!--pin-->
        <val v="0"/> <!--DNA-->
        <val v="0"/> <!--cyclin D-->
        <val v="1000"/> <!--CDKA-->
        <val v="5"/> <!--SPF-->
        <val v="0"/> <!--CDKB-->
        <val v="0"/> <!--cyclin B-->
        <val v="10"/> <!--MPF-->
      </chem>
    </cell>
    <cell index="186" area="192.0" target_area="192.0" target_length="60" lambda_celllength="0" stiffness="0" fixed="false" pin_fixed="false" at_boundary="false" dead="false" source="false" boundary="None" div_counter="0" cell_type="5">
      <node n="201"/>
      <node n="202"/>
      <node n="215"/>
      <node n="214"/>
      <wall w="374"/>
      <wall w="398"/>
      <wall w="399"/>
      <wall w="396"/>
      <chem n="9">
        <val v="0"/> <!--auxin-->
        <val v="0"/> <!--pin-->
        <val v="0"/> <!--DNA-->
        <val v="0"/> <!--cyclin D-->
        <val v="1000"/> <!--CDKA-->
        <val v="5"/> <!--SPF-->
        <val v="0"/> <!--CDKB-->
        <val v="0"/> <!--cyclin B-->
        <val v="10"/> <!--MPF-->
      </chem>
    </cell>
    <cell index="187" area="192.0" target_area="192.0" target_length="60" lambda_celllength="0" stiffness="0" fixed="false" pin_fixed="false" at_boundary="false" dead="false" source="false" boundary="None" div_counter="0" cell_type="5">
      <node n="202"/>
      <node n="203"/>
      <node n="216"/>
      <node n="215"/>
      <wall w="376"/>
      <wall w="400"/>
      <wall w="401"/>
      <wall w="398"/>
      <chem n="9">
        <val v="0"/> <!--auxin-->
        <val v="0"/> <!--pin-->
        <val v="0"/> <!--DNA-->
        <val v="0"/> <!--cyclin D-->
        <val v="1000"/> <!--CDKA-->
        <val v="5"/> <!--SPF-->
        <val v="0"/> <!--CDKB-->
        <val v="0"/> <!--cyclin B-->
        <val v="10"/> <!--MPF-->
      </chem>
    </cell>
    <cell index="188" area="192.0" target_area="192.0" target_length="60" lambda_celllength="0" stiffness="0" fixed="false" pin_fixed="false" at_boundary="false" dead="false" source="false" boundary="None" div_counter="0" cell_type="6">
      <node n="203"/>
      <node n="204"/>
      <node n="217"/>
      <node n="216"/>
      <wall w="378"/>
      <wall w="402"/>
      <wall w="403"/>
      <wall w="400"/>
      <chem n="9">
        <val v="0"/> <!--auxin-->
        <val v="0"/> <!--pin-->
        <val v="0"/> <!--DNA-->
        <val v="0"/> <!--cyclin D-->
        <val v="1000"/> <!--CDKA-->
        <val v="5"/> <!--SPF-->
        <val v="0"/> <!--CDKB-->
        <val v="0"/> <!--cyclin B-->
        <val v="10"/> <!--MPF-->
      </chem>
    </cell>
    <cell index="189" area="192.0" target_area="192.0" target_length="60" lambda_celllength="0" stiffness="0" fixed="false" pin_fixed="false" at_boundary="false" dead="false" source="false" boundary="None" div_counter="0" cell_type="7">
      <node n="204"/>
      <node n="205"/>
      <node n="218"/>
      <node n="217"/>
      <wall w="380"/>
      <wall w="404"/>
      <wall w="405"/>
      <wall w="402"/>
      <chem n="9">
        <val v="0"/> <!--auxin-->
        <val v="0"/> <!--pin-->
        <val v="0"/> <!--DNA-->
        <val v="0"/> <!--cyclin D-->
        <val v="1000"/> <!--CDKA-->
        <val v="5"/> <!--SPF-->
        <val v="0"/> <!--CDKB-->
        <val v="0"/> <!--cyclin B-->
        <val v="10"/> <!--MPF-->
      </chem>
    </cell>
    <cell index="190" area="384.0" target_area="384.0" target_length="60" lambda_celllength="0" stiffness="0" fixed="false" pin_fixed="false" at_boundary="false" dead="false" source="false" boundary="None" div_counter="0" cell_type="8">
      <node n="205"/>
      <node n="206"/>
      <node n="219"/>
      <node n="218"/>
      <wall w="382"/>
      <wall w="406"/>
      <wall w="407"/>
      <wall w="404"/>
      <chem n="9">
        <val v="0"/> <!--auxin-->
        <val v="0"/> <!--pin-->
        <val v="0"/> <!--DNA-->
        <val v="0"/> <!--cyclin D-->
        <val v="1000"/> <!--CDKA-->
        <val v="5"/> <!--SPF-->
        <val v="0"/> <!--CDKB-->
        <val v="0"/> <!--cyclin B-->
        <val v="10"/> <!--MPF-->
      </chem>
    </cell>
    <cell index="191" area="384.0" target_area="384.0" target_length="60" lambda_celllength="0" stiffness="0" fixed="false" pin_fixed="false" at_boundary="true" dead="false" source="false" boundary="None" div_counter="0" cell_type="9">
      <node n="206"/>
      <node n="207"/>
      <node n="220"/>
      <node n="219"/>
      <wall w="408"/>
      <wall w="409"/>
      <wall w="406"/>
      <wall w="384"/>
      <chem n="9">
        <val v="0"/> <!--auxin-->
        <val v="0"/> <!--pin-->
        <val v="0"/> <!--DNA-->
        <val v="0"/> <!--cyclin D-->
        <val v="1000"/> <!--CDKA-->
        <val v="5"/> <!--SPF-->
        <val v="0"/> <!--CDKB-->
        <val v="0"/> <!--cyclin B-->
        <val v="10"/> <!--MPF-->
      </chem>
    </cell>
    <cell index="192" area="384.0" target_area="384.0" target_length="60" lambda_celllength="0" stiffness="0" fixed="false" pin_fixed="false" at_boundary="true" dead="false" source="false" boundary="None" div_counter="0" cell_type="1">
      <node n="208"/>
      <node n="209"/>
      <node n="222"/>
      <node n="221"/>
      <wall w="410"/>
      <wall w="386"/>
      <wall w="412"/>
      <wall w="411"/>
      <chem n="9">
        <val v="0"/> <!--auxin-->
        <val v="0"/> <!--pin-->
        <val v="0"/> <!--DNA-->
        <val v="0"/> <!--cyclin D-->
        <val v="1000"/> <!--CDKA-->
        <val v="5"/> <!--SPF-->
        <val v="0"/> <!--CDKB-->
        <val v="0"/> <!--cyclin B-->
        <val v="10"/> <!--MPF-->
      </chem>
    </cell>
    <cell index="193" area="384.0" target_area="384.0" target_length="60" lambda_celllength="0" stiffness="0" fixed="false" pin_fixed="false" at_boundary="false" dead="false" source="false" boundary="None" div_counter="0" cell_type="2">
      <node n="209"/>
      <node n="210"/>
      <node n="223"/>
      <node n="222"/>
      <wall w="389"/>
      <wall w="413"/>
      <wall w="414"/>
      <wall w="412"/>
      <chem n="9">
        <val v="0"/> <!--auxin-->
        <val v="0"/> <!--pin-->
        <val v="0"/> <!--DNA-->
        <val v="0"/> <!--cyclin D-->
        <val v="1000"/> <!--CDKA-->
        <val v="5"/> <!--SPF-->
        <val v="0"/> <!--CDKB-->
        <val v="0"/> <!--cyclin B-->
        <val v="10"/> <!--MPF-->
      </chem>
    </cell>
    <cell index="194" area="192.0" target_area="192.0" target_length="60" lambda_celllength="0" stiffness="0" fixed="false" pin_fixed="false" at_boundary="false" dead="false" source="false" boundary="None" div_counter="0" cell_type="3">
      <node n="210"/>
      <node n="211"/>
      <node n="224"/>
      <node n="223"/>
      <wall w="391"/>
      <wall w="415"/>
      <wall w="416"/>
      <wall w="413"/>
      <chem n="9">
        <val v="0"/> <!--auxin-->
        <val v="0"/> <!--pin-->
        <val v="0"/> <!--DNA-->
        <val v="0"/> <!--cyclin D-->
        <val v="1000"/> <!--CDKA-->
        <val v="5"/> <!--SPF-->
        <val v="0"/> <!--CDKB-->
        <val v="0"/> <!--cyclin B-->
        <val v="10"/> <!--MPF-->
      </chem>
    </cell>
    <cell index="195" area="192.0" target_area="192.0" target_length="60" lambda_celllength="0" stiffness="0" fixed="false" pin_fixed="false" at_boundary="false" dead="false" source="false" boundary="None" div_counter="0" cell_type="4">
      <node n="211"/>
      <node n="212"/>
      <node n="225"/>
      <node n="224"/>
      <wall w="393"/>
      <wall w="417"/>
      <wall w="418"/>
      <wall w="415"/>
      <chem n="9">
        <val v="0"/> <!--auxin-->
        <val v="0"/> <!--pin-->
        <val v="0"/> <!--DNA-->
        <val v="0"/> <!--cyclin D-->
        <val v="1000"/> <!--CDKA-->
        <val v="5"/> <!--SPF-->
        <val v="0"/> <!--CDKB-->
        <val v="0"/> <!--cyclin B-->
        <val v="10"/> <!--MPF-->
      </chem>
    </cell>
    <cell index="196" area="192.0" target_area="192.0" target_length="60" lambda_celllength="0" stiffness="0" fixed="false" pin_fixed="false" at_boundary="false" dead="false" source="false" boundary="None" div_counter="0" cell_type="5">
      <node n="212"/>
      <node n="213"/>
      <node n="226"/>
      <node n="225"/>
      <wall w="395"/>
      <wall w="419"/>
      <wall w="420"/>
      <wall w="417"/>
      <chem n="9">
        <val v="0"/> <!--auxin-->
        <val v="0"/> <!--pin-->
        <val v="0"/> <!--DNA-->
        <val v="0"/> <!--cyclin D-->
        <val v="1000"/> <!--CDKA-->
        <val v="5"/> <!--SPF-->
        <val v="0"/> <!--CDKB-->
        <val v="0"/> <!--cyclin B-->
        <val v="10"/> <!--MPF-->
      </chem>
    </cell>
    <cell index="197" area="192.0" target_area="192.0" target_length="60" lambda_celllength="0" stiffness="0" fixed="false" pin_fixed="false" at_boundary="false" dead="false" source="false" boundary="None" div_counter="0" cell_type="5">
      <node n="213"/>
      <node n="214"/>
      <node n="227"/>
      <node n="226"/>
      <wall w="397"/>
      <wall w="421"/>
      <wall w="422"/>
      <wall w="419"/>
      <chem n="9">
        <val v="0"/> <!--auxin-->
        <val v="0"/> <!--pin-->
        <val v="0"/> <!--DNA-->
        <val v="0"/> <!--cyclin D-->
        <val v="1000"/> <!--CDKA-->
        <val v="5"/> <!--SPF-->
        <val v="0"/> <!--CDKB-->
        <val v="0"/> <!--cyclin B-->
        <val v="10"/> <!--MPF-->
      </chem>
    </cell>
    <cell index="198" area="192.0" target_area="192.0" target_length="60" lambda_celllength="0" stiffness="0" fixed="false" pin_fixed="false" at_boundary="false" dead="false" source="false" boundary="None" div_counter="0" cell_type="5">
      <node n="214"/>
      <node n="215"/>
      <node n="228"/>
      <node n="227"/>
      <wall w="399"/>
      <wall w="423"/>
      <wall w="424"/>
      <wall w="421"/>
      <chem n="9">
        <val v="0"/> <!--auxin-->
        <val v="0"/> <!--pin-->
        <val v="0"/> <!--DNA-->
        <val v="0"/> <!--cyclin D-->
        <val v="1000"/> <!--CDKA-->
        <val v="5"/> <!--SPF-->
        <val v="0"/> <!--CDKB-->
        <val v="0"/> <!--cyclin B-->
        <val v="10"/> <!--MPF-->
      </chem>
    </cell>
    <cell index="199" area="192.0" target_area="192.0" target_length="60" lambda_celllength="0" stiffness="0" fixed="false" pin_fixed="false" at_boundary="false" dead="false" source="false" boundary="None" div_counter="0" cell_type="5">
      <node n="215"/>
      <node n="216"/>
      <node n="229"/>
      <node n="228"/>
      <wall w="401"/>
      <wall w="425"/>
      <wall w="426"/>
      <wall w="423"/>
      <chem n="9">
        <val v="0"/> <!--auxin-->
        <val v="0"/> <!--pin-->
        <val v="0"/> <!--DNA-->
        <val v="0"/> <!--cyclin D-->
        <val v="1000"/> <!--CDKA-->
        <val v="5"/> <!--SPF-->
        <val v="0"/> <!--CDKB-->
        <val v="0"/> <!--cyclin B-->
        <val v="10"/> <!--MPF-->
      </chem>
    </cell>
    <cell index="200" area="192.0" target_area="192.0" target_length="60" lambda_celllength="0" stiffness="0" fixed="false" pin_fixed="false" at_boundary="false" dead="false" source="false" boundary="None" div_counter="0" cell_type="6">
      <node n="216"/>
      <node n="217"/>
      <node n="230"/>
      <node n="229"/>
      <wall w="403"/>
      <wall w="427"/>
      <wall w="428"/>
      <wall w="425"/>
      <chem n="9">
        <val v="0"/> <!--auxin-->
        <val v="0"/> <!--pin-->
        <val v="0"/> <!--DNA-->
        <val v="0"/> <!--cyclin D-->
        <val v="1000"/> <!--CDKA-->
        <val v="5"/> <!--SPF-->
        <val v="0"/> <!--CDKB-->
        <val v="0"/> <!--cyclin B-->
        <val v="10"/> <!--MPF-->
      </chem>
    </cell>
    <cell index="201" area="192.0" target_area="192.0" target_length="60" lambda_celllength="0" stiffness="0" fixed="false" pin_fixed="false" at_boundary="false" dead="false" source="false" boundary="None" div_counter="0" cell_type="7">
      <node n="217"/>
      <node n="218"/>
      <node n="231"/>
      <node n="230"/>
      <wall w="405"/>
      <wall w="429"/>
      <wall w="430"/>
      <wall w="427"/>
      <chem n="9">
        <val v="0"/> <!--auxin-->
        <val v="0"/> <!--pin-->
        <val v="0"/> <!--DNA-->
        <val v="0"/> <!--cyclin D-->
        <val v="1000"/> <!--CDKA-->
        <val v="5"/> <!--SPF-->
        <val v="0"/> <!--CDKB-->
        <val v="0"/> <!--cyclin B-->
        <val v="10"/> <!--MPF-->
      </chem>
    </cell>
    <cell index="202" area="384.0" target_area="384.0" target_length="60" lambda_celllength="0" stiffness="0" fixed="false" pin_fixed="false" at_boundary="false" dead="false" source="false" boundary="None" div_counter="0" cell_type="8">
      <node n="218"/>
      <node n="219"/>
      <node n="232"/>
      <node n="231"/>
      <wall w="407"/>
      <wall w="431"/>
      <wall w="432"/>
      <wall w="429"/>
      <chem n="9">
        <val v="0"/> <!--auxin-->
        <val v="0"/> <!--pin-->
        <val v="0"/> <!--DNA-->
        <val v="0"/> <!--cyclin D-->
        <val v="1000"/> <!--CDKA-->
        <val v="5"/> <!--SPF-->
        <val v="0"/> <!--CDKB-->
        <val v="0"/> <!--cyclin B-->
        <val v="10"/> <!--MPF-->
      </chem>
    </cell>
    <cell index="203" area="384.0" target_area="384.0" target_length="60" lambda_celllength="0" stiffness="0" fixed="false" pin_fixed="false" at_boundary="true" dead="false" source="false" boundary="None" div_counter="0" cell_type="9">
      <node n="219"/>
      <node n="220"/>
      <node n="233"/>
      <node n="232"/>
      <wall w="433"/>
      <wall w="434"/>
      <wall w="431"/>
      <wall w="409"/>
      <chem n="9">
        <val v="0"/> <!--auxin-->
        <val v="0"/> <!--pin-->
        <val v="0"/> <!--DNA-->
        <val v="0"/> <!--cyclin D-->
        <val v="1000"/> <!--CDKA-->
        <val v="5"/> <!--SPF-->
        <val v="0"/> <!--CDKB-->
        <val v="0"/> <!--cyclin B-->
        <val v="10"/> <!--MPF-->
      </chem>
    </cell>
    <cell index="204" area="384.0" target_area="384.0" target_length="60" lambda_celllength="0" stiffness="0" fixed="false" pin_fixed="false" at_boundary="true" dead="false" source="false" boundary="None" div_counter="0" cell_type="0">
      <node n="221"/>
      <node n="222"/>
      <node n="235"/>
      <node n="234"/>
      <wall w="435"/>
      <wall w="411"/>
      <wall w="437"/>
      <wall w="436"/>
      <chem n="9">
        <val v="0"/> <!--auxin-->
        <val v="0"/> <!--pin-->
        <val v="0"/> <!--DNA-->
        <val v="0"/> <!--cyclin D-->
        <val v="1000"/> <!--CDKA-->
        <val v="5"/> <!--SPF-->
        <val v="0"/> <!--CDKB-->
        <val v="0"/> <!--cyclin B-->
        <val v="10"/> <!--MPF-->
      </chem>
    </cell>
    <cell index="205" area="384.0" target_area="384.0" target_length="60" lambda_celllength="0" stiffness="0" fixed="false" pin_fixed="false" at_boundary="false" dead="false" source="false" boundary="None" div_counter="0" cell_type="0">
      <node n="222"/>
      <node n="223"/>
      <node n="236"/>
      <node n="235"/>
      <wall w="414"/>
      <wall w="438"/>
      <wall w="439"/>
      <wall w="437"/>
      <chem n="9">
        <val v="0"/> <!--auxin-->
        <val v="0"/> <!--pin-->
        <val v="0"/> <!--DNA-->
        <val v="0"/> <!--cyclin D-->
        <val v="1000"/> <!--CDKA-->
        <val v="5"/> <!--SPF-->
        <val v="0"/> <!--CDKB-->
        <val v="0"/> <!--cyclin B-->
        <val v="10"/> <!--MPF-->
      </chem>
    </cell>
    <cell index="206" area="192.0" target_area="192.0" target_length="60" lambda_celllength="0" stiffness="0" fixed="false" pin_fixed="false" at_boundary="false" dead="false" source="false" boundary="None" div_counter="0" cell_type="0">
      <node n="223"/>
      <node n="224"/>
      <node n="237"/>
      <node n="236"/>
      <wall w="416"/>
      <wall w="440"/>
      <wall w="441"/>
      <wall w="438"/>
      <chem n="9">
        <val v="0"/> <!--auxin-->
        <val v="0"/> <!--pin-->
        <val v="0"/> <!--DNA-->
        <val v="0"/> <!--cyclin D-->
        <val v="1000"/> <!--CDKA-->
        <val v="5"/> <!--SPF-->
        <val v="0"/> <!--CDKB-->
        <val v="0"/> <!--cyclin B-->
        <val v="10"/> <!--MPF-->
      </chem>
    </cell>
    <cell index="207" area="192.0" target_area="192.0" target_length="60" lambda_celllength="0" stiffness="0" fixed="false" pin_fixed="false" at_boundary="false" dead="false" source="false" boundary="None" div_counter="0" cell_type="0">
      <node n="224"/>
      <node n="225"/>
      <node n="238"/>
      <node n="237"/>
      <wall w="418"/>
      <wall w="442"/>
      <wall w="443"/>
      <wall w="440"/>
      <chem n="9">
        <val v="0"/> <!--auxin-->
        <val v="0"/> <!--pin-->
        <val v="0"/> <!--DNA-->
        <val v="0"/> <!--cyclin D-->
        <val v="1000"/> <!--CDKA-->
        <val v="5"/> <!--SPF-->
        <val v="0"/> <!--CDKB-->
        <val v="0"/> <!--cyclin B-->
        <val v="10"/> <!--MPF-->
      </chem>
    </cell>
    <cell index="208" area="192.0" target_area="192.0" target_length="60" lambda_celllength="0" stiffness="0" fixed="false" pin_fixed="false" at_boundary="false" dead="false" source="false" boundary="None" div_counter="0" cell_type="0">
      <node n="225"/>
      <node n="226"/>
      <node n="239"/>
      <node n="238"/>
      <wall w="420"/>
      <wall w="444"/>
      <wall w="445"/>
      <wall w="442"/>
      <chem n="9">
        <val v="0"/> <!--auxin-->
        <val v="0"/> <!--pin-->
        <val v="0"/> <!--DNA-->
        <val v="0"/> <!--cyclin D-->
        <val v="1000"/> <!--CDKA-->
        <val v="5"/> <!--SPF-->
        <val v="0"/> <!--CDKB-->
        <val v="0"/> <!--cyclin B-->
        <val v="10"/> <!--MPF-->
      </chem>
    </cell>
    <cell index="209" area="192.0" target_area="192.0" target_length="60" lambda_celllength="0" stiffness="0" fixed="false" pin_fixed="false" at_boundary="false" dead="false" source="false" boundary="None" div_counter="0" cell_type="0">
      <node n="226"/>
      <node n="227"/>
      <node n="240"/>
      <node n="239"/>
      <wall w="422"/>
      <wall w="446"/>
      <wall w="447"/>
      <wall w="444"/>
      <chem n="9">
        <val v="0"/> <!--auxin-->
        <val v="0"/> <!--pin-->
        <val v="0"/> <!--DNA-->
        <val v="0"/> <!--cyclin D-->
        <val v="1000"/> <!--CDKA-->
        <val v="5"/> <!--SPF-->
        <val v="0"/> <!--CDKB-->
        <val v="0"/> <!--cyclin B-->
        <val v="10"/> <!--MPF-->
      </chem>
    </cell>
    <cell index="210" area="192.0" target_area="192.0" target_length="60" lambda_celllength="0" stiffness="0" fixed="false" pin_fixed="false" at_boundary="false" dead="false" source="false" boundary="None" div_counter="0" cell_type="0">
      <node n="227"/>
      <node n="228"/>
      <node n="241"/>
      <node n="240"/>
      <wall w="424"/>
      <wall w="448"/>
      <wall w="449"/>
      <wall w="446"/>
      <chem n="9">
        <val v="0"/> <!--auxin-->
        <val v="0"/> <!--pin-->
        <val v="0"/> <!--DNA-->
        <val v="0"/> <!--cyclin D-->
        <val v="1000"/> <!--CDKA-->
        <val v="5"/> <!--SPF-->
        <val v="0"/> <!--CDKB-->
        <val v="0"/> <!--cyclin B-->
        <val v="10"/> <!--MPF-->
      </chem>
    </cell>
    <cell index="211" area="192.0" target_area="192.0" target_length="60" lambda_celllength="0" stiffness="0" fixed="false" pin_fixed="false" at_boundary="false" dead="false" source="false" boundary="None" div_counter="0" cell_type="0">
      <node n="228"/>
      <node n="229"/>
      <node n="242"/>
      <node n="241"/>
      <wall w="426"/>
      <wall w="450"/>
      <wall w="451"/>
      <wall w="448"/>
      <chem n="9">
        <val v="0"/> <!--auxin-->
        <val v="0"/> <!--pin-->
        <val v="0"/> <!--DNA-->
        <val v="0"/> <!--cyclin D-->
        <val v="1000"/> <!--CDKA-->
        <val v="5"/> <!--SPF-->
        <val v="0"/> <!--CDKB-->
        <val v="0"/> <!--cyclin B-->
        <val v="10"/> <!--MPF-->
      </chem>
    </cell>
    <cell index="212" area="192.0" target_area="192.0" target_length="60" lambda_celllength="0" stiffness="0" fixed="false" pin_fixed="false" at_boundary="false" dead="false" source="false" boundary="None" div_counter="0" cell_type="0">
      <node n="229"/>
      <node n="230"/>
      <node n="243"/>
      <node n="242"/>
      <wall w="428"/>
      <wall w="452"/>
      <wall w="453"/>
      <wall w="450"/>
      <chem n="9">
        <val v="0"/> <!--auxin-->
        <val v="0"/> <!--pin-->
        <val v="0"/> <!--DNA-->
        <val v="0"/> <!--cyclin D-->
        <val v="1000"/> <!--CDKA-->
        <val v="5"/> <!--SPF-->
        <val v="0"/> <!--CDKB-->
        <val v="0"/> <!--cyclin B-->
        <val v="10"/> <!--MPF-->
      </chem>
    </cell>
    <cell index="213" area="192.0" target_area="192.0" target_length="60" lambda_celllength="0" stiffness="0" fixed="false" pin_fixed="false" at_boundary="false" dead="false" source="false" boundary="None" div_counter="0" cell_type="0">
      <node n="230"/>
      <node n="231"/>
      <node n="244"/>
      <node n="243"/>
      <wall w="430"/>
      <wall w="454"/>
      <wall w="455"/>
      <wall w="452"/>
      <chem n="9">
        <val v="0"/> <!--auxin-->
        <val v="0"/> <!--pin-->
        <val v="0"/> <!--DNA-->
        <val v="0"/> <!--cyclin D-->
        <val v="1000"/> <!--CDKA-->
        <val v="5"/> <!--SPF-->
        <val v="0"/> <!--CDKB-->
        <val v="0"/> <!--cyclin B-->
        <val v="10"/> <!--MPF-->
      </chem>
    </cell>
    <cell index="214" area="384.0" target_area="384.0" target_length="60" lambda_celllength="0" stiffness="0" fixed="false" pin_fixed="false" at_boundary="false" dead="false" source="false" boundary="None" div_counter="0" cell_type="0">
      <node n="231"/>
      <node n="232"/>
      <node n="245"/>
      <node n="244"/>
      <wall w="432"/>
      <wall w="456"/>
      <wall w="457"/>
      <wall w="454"/>
      <chem n="9">
        <val v="0"/> <!--auxin-->
        <val v="0"/> <!--pin-->
        <val v="0"/> <!--DNA-->
        <val v="0"/> <!--cyclin D-->
        <val v="1000"/> <!--CDKA-->
        <val v="5"/> <!--SPF-->
        <val v="0"/> <!--CDKB-->
        <val v="0"/> <!--cyclin B-->
        <val v="10"/> <!--MPF-->
      </chem>
    </cell>
    <cell index="215" area="384.0" target_area="384.0" target_length="60" lambda_celllength="0" stiffness="0" fixed="false" pin_fixed="false" at_boundary="true" dead="false" source="false" boundary="None" div_counter="0" cell_type="0">
      <node n="232"/>
      <node n="233"/>
      <node n="246"/>
      <node n="245"/>
      <wall w="458"/>
      <wall w="459"/>
      <wall w="456"/>
      <wall w="434"/>
      <chem n="9">
        <val v="0"/> <!--auxin-->
        <val v="0"/> <!--pin-->
        <val v="0"/> <!--DNA-->
        <val v="0"/> <!--cyclin D-->
        <val v="1000"/> <!--CDKA-->
        <val v="5"/> <!--SPF-->
        <val v="0"/> <!--CDKB-->
        <val v="0"/> <!--cyclin B-->
        <val v="10"/> <!--MPF-->
      </chem>
    </cell>
    <cell index="216" area="384.0" target_area="384.0" target_length="60" lambda_celllength="0" stiffness="0" fixed="false" pin_fixed="false" at_boundary="true" dead="false" source="false" boundary="None" div_counter="0" cell_type="0">
      <node n="234"/>
      <node n="235"/>
      <node n="248"/>
      <node n="247"/>
      <wall w="460"/>
      <wall w="436"/>
      <wall w="462"/>
      <wall w="461"/>
      <chem n="9">
        <val v="0"/> <!--auxin-->
        <val v="0"/> <!--pin-->
        <val v="0"/> <!--DNA-->
        <val v="0"/> <!--cyclin D-->
        <val v="1000"/> <!--CDKA-->
        <val v="5"/> <!--SPF-->
        <val v="0"/> <!--CDKB-->
        <val v="0"/> <!--cyclin B-->
        <val v="10"/> <!--MPF-->
      </chem>
    </cell>
    <cell index="217" area="384.0" target_area="384.0" target_length="60" lambda_celllength="0" stiffness="0" fixed="false" pin_fixed="false" at_boundary="false" dead="false" source="false" boundary="None" div_counter="0" cell_type="0">
      <node n="235"/>
      <node n="236"/>
      <node n="249"/>
      <node n="248"/>
      <wall w="439"/>
      <wall w="463"/>
      <wall w="464"/>
      <wall w="462"/>
      <chem n="9">
        <val v="0"/> <!--auxin-->
        <val v="0"/> <!--pin-->
        <val v="0"/> <!--DNA-->
        <val v="0"/> <!--cyclin D-->
        <val v="1000"/> <!--CDKA-->
        <val v="5"/> <!--SPF-->
        <val v="0"/> <!--CDKB-->
        <val v="0"/> <!--cyclin B-->
        <val v="10"/> <!--MPF-->
      </chem>
    </cell>
    <cell index="218" area="192.0" target_area="192.0" target_length="60" lambda_celllength="0" stiffness="0" fixed="false" pin_fixed="false" at_boundary="false" dead="false" source="false" boundary="None" div_counter="0" cell_type="0">
      <node n="236"/>
      <node n="237"/>
      <node n="250"/>
      <node n="249"/>
      <wall w="441"/>
      <wall w="465"/>
      <wall w="466"/>
      <wall w="463"/>
      <chem n="9">
        <val v="0"/> <!--auxin-->
        <val v="0"/> <!--pin-->
        <val v="0"/> <!--DNA-->
        <val v="0"/> <!--cyclin D-->
        <val v="1000"/> <!--CDKA-->
        <val v="5"/> <!--SPF-->
        <val v="0"/> <!--CDKB-->
        <val v="0"/> <!--cyclin B-->
        <val v="10"/> <!--MPF-->
      </chem>
    </cell>
    <cell index="219" area="192.0" target_area="192.0" target_length="60" lambda_celllength="0" stiffness="0" fixed="false" pin_fixed="false" at_boundary="false" dead="false" source="false" boundary="None" div_counter="0" cell_type="0">
      <node n="237"/>
      <node n="238"/>
      <node n="251"/>
      <node n="250"/>
      <wall w="443"/>
      <wall w="467"/>
      <wall w="468"/>
      <wall w="465"/>
      <chem n="9">
        <val v="0"/> <!--auxin-->
        <val v="0"/> <!--pin-->
        <val v="0"/> <!--DNA-->
        <val v="0"/> <!--cyclin D-->
        <val v="1000"/> <!--CDKA-->
        <val v="5"/> <!--SPF-->
        <val v="0"/> <!--CDKB-->
        <val v="0"/> <!--cyclin B-->
        <val v="10"/> <!--MPF-->
      </chem>
    </cell>
    <cell index="220" area="192.0" target_area="192.0" target_length="60" lambda_celllength="0" stiffness="0" fixed="false" pin_fixed="false" at_boundary="false" dead="false" source="false" boundary="None" div_counter="0" cell_type="0">
      <node n="238"/>
      <node n="239"/>
      <node n="252"/>
      <node n="251"/>
      <wall w="445"/>
      <wall w="469"/>
      <wall w="470"/>
      <wall w="467"/>
      <chem n="9">
        <val v="0"/> <!--auxin-->
        <val v="0"/> <!--pin-->
        <val v="0"/> <!--DNA-->
        <val v="0"/> <!--cyclin D-->
        <val v="1000"/> <!--CDKA-->
        <val v="5"/> <!--SPF-->
        <val v="0"/> <!--CDKB-->
        <val v="0"/> <!--cyclin B-->
        <val v="10"/> <!--MPF-->
      </chem>
    </cell>
    <cell index="221" area="192.0" target_area="192.0" target_length="60" lambda_celllength="0" stiffness="0" fixed="false" pin_fixed="false" at_boundary="false" dead="false" source="false" boundary="None" div_counter="0" cell_type="0">
      <node n="239"/>
      <node n="240"/>
      <node n="253"/>
      <node n="252"/>
      <wall w="447"/>
      <wall w="471"/>
      <wall w="472"/>
      <wall w="469"/>
      <chem n="9">
        <val v="0"/> <!--auxin-->
        <val v="0"/> <!--pin-->
        <val v="0"/> <!--DNA-->
        <val v="0"/> <!--cyclin D-->
        <val v="1000"/> <!--CDKA-->
        <val v="5"/> <!--SPF-->
        <val v="0"/> <!--CDKB-->
        <val v="0"/> <!--cyclin B-->
        <val v="10"/> <!--MPF-->
      </chem>
    </cell>
    <cell index="222" area="192.0" target_area="192.0" target_length="60" lambda_celllength="0" stiffness="0" fixed="false" pin_fixed="false" at_boundary="false" dead="false" source="false" boundary="None" div_counter="0" cell_type="0">
      <node n="240"/>
      <node n="241"/>
      <node n="254"/>
      <node n="253"/>
      <wall w="449"/>
      <wall w="473"/>
      <wall w="474"/>
      <wall w="471"/>
      <chem n="9">
        <val v="0"/> <!--auxin-->
        <val v="0"/> <!--pin-->
        <val v="0"/> <!--DNA-->
        <val v="0"/> <!--cyclin D-->
        <val v="1000"/> <!--CDKA-->
        <val v="5"/> <!--SPF-->
        <val v="0"/> <!--CDKB-->
        <val v="0"/> <!--cyclin B-->
        <val v="10"/> <!--MPF-->
      </chem>
    </cell>
    <cell index="223" area="192.0" target_area="192.0" target_length="60" lambda_celllength="0" stiffness="0" fixed="false" pin_fixed="false" at_boundary="false" dead="false" source="false" boundary="None" div_counter="0" cell_type="0">
      <node n="241"/>
      <node n="242"/>
      <node n="255"/>
      <node n="254"/>
      <wall w="451"/>
      <wall w="475"/>
      <wall w="476"/>
      <wall w="473"/>
      <chem n="9">
        <val v="0"/> <!--auxin-->
        <val v="0"/> <!--pin-->
        <val v="0"/> <!--DNA-->
        <val v="0"/> <!--cyclin D-->
        <val v="1000"/> <!--CDKA-->
        <val v="5"/> <!--SPF-->
        <val v="0"/> <!--CDKB-->
        <val v="0"/> <!--cyclin B-->
        <val v="10"/> <!--MPF-->
      </chem>
    </cell>
    <cell index="224" area="192.0" target_area="192.0" target_length="60" lambda_celllength="0" stiffness="0" fixed="false" pin_fixed="false" at_boundary="false" dead="false" source="false" boundary="None" div_counter="0" cell_type="0">
      <node n="242"/>
      <node n="243"/>
      <node n="256"/>
      <node n="255"/>
      <wall w="453"/>
      <wall w="477"/>
      <wall w="478"/>
      <wall w="475"/>
      <chem n="9">
        <val v="0"/> <!--auxin-->
        <val v="0"/> <!--pin-->
        <val v="0"/> <!--DNA-->
        <val v="0"/> <!--cyclin D-->
        <val v="1000"/> <!--CDKA-->
        <val v="5"/> <!--SPF-->
        <val v="0"/> <!--CDKB-->
        <val v="0"/> <!--cyclin B-->
        <val v="10"/> <!--MPF-->
      </chem>
    </cell>
    <cell index="225" area="192.0" target_area="192.0" target_length="60" lambda_celllength="0" stiffness="0" fixed="false" pin_fixed="false" at_boundary="false" dead="false" source="false" boundary="None" div_counter="0" cell_type="0">
      <node n="243"/>
      <node n="244"/>
      <node n="257"/>
      <node n="256"/>
      <wall w="455"/>
      <wall w="479"/>
      <wall w="480"/>
      <wall w="477"/>
      <chem n="9">
        <val v="0"/> <!--auxin-->
        <val v="0"/> <!--pin-->
        <val v="0"/> <!--DNA-->
        <val v="0"/> <!--cyclin D-->
        <val v="1000"/> <!--CDKA-->
        <val v="5"/> <!--SPF-->
        <val v="0"/> <!--CDKB-->
        <val v="0"/> <!--cyclin B-->
        <val v="10"/> <!--MPF-->
      </chem>
    </cell>
    <cell index="226" area="384.0" target_area="384.0" target_length="60" lambda_celllength="0" stiffness="0" fixed="false" pin_fixed="false" at_boundary="false" dead="false" source="false" boundary="None" div_counter="0" cell_type="0">
      <node n="244"/>
      <node n="245"/>
      <node n="258"/>
      <node n="257"/>
      <wall w="457"/>
      <wall w="481"/>
      <wall w="482"/>
      <wall w="479"/>
      <chem n="9">
        <val v="0"/> <!--auxin-->
        <val v="0"/> <!--pin-->
        <val v="0"/> <!--DNA-->
        <val v="0"/> <!--cyclin D-->
        <val v="1000"/> <!--CDKA-->
        <val v="5"/> <!--SPF-->
        <val v="0"/> <!--CDKB-->
        <val v="0"/> <!--cyclin B-->
        <val v="10"/> <!--MPF-->
      </chem>
    </cell>
    <cell index="227" area="384.0" target_area="384.0" target_length="60" lambda_celllength="0" stiffness="0" fixed="false" pin_fixed="false" at_boundary="true" dead="false" source="false" boundary="None" div_counter="0" cell_type="0">
      <node n="245"/>
      <node n="246"/>
      <node n="259"/>
      <node n="258"/>
      <wall w="483"/>
      <wall w="484"/>
      <wall w="481"/>
      <wall w="459"/>
      <chem n="9">
        <val v="0"/> <!--auxin-->
        <val v="0"/> <!--pin-->
        <val v="0"/> <!--DNA-->
        <val v="0"/> <!--cyclin D-->
        <val v="1000"/> <!--CDKA-->
        <val v="5"/> <!--SPF-->
        <val v="0"/> <!--CDKB-->
        <val v="0"/> <!--cyclin B-->
        <val v="10"/> <!--MPF-->
      </chem>
    </cell>
    <cell index="228" area="384.0" target_area="384.0" target_length="60" lambda_celllength="0" stiffness="0" fixed="false" pin_fixed="false" at_boundary="true" dead="false" source="false" boundary="None" div_counter="0" cell_type="0">
      <node n="247"/>
      <node n="248"/>
      <node n="261"/>
      <node n="260"/>
      <wall w="485"/>
      <wall w="461"/>
      <wall w="486"/>
      <chem n="9">
        <val v="0"/> <!--auxin-->
        <val v="0"/> <!--pin-->
        <val v="0"/> <!--DNA-->
        <val v="0"/> <!--cyclin D-->
        <val v="1000"/> <!--CDKA-->
        <val v="5"/> <!--SPF-->
        <val v="0"/> <!--CDKB-->
        <val v="0"/> <!--cyclin B-->
        <val v="10"/> <!--MPF-->
      </chem>
    </cell>
    <cell index="229" area="384.0" target_area="384.0" target_length="60" lambda_celllength="0" stiffness="0" fixed="false" pin_fixed="false" at_boundary="true" dead="false" source="false" boundary="None" div_counter="0" cell_type="0">
      <node n="248"/>
      <node n="249"/>
      <node n="262"/>
      <node n="261"/>
      <wall w="488"/>
      <wall w="486"/>
      <wall w="464"/>
      <wall w="487"/>
      <chem n="9">
        <val v="0"/> <!--auxin-->
        <val v="0"/> <!--pin-->
        <val v="0"/> <!--DNA-->
        <val v="0"/> <!--cyclin D-->
        <val v="1000"/> <!--CDKA-->
        <val v="5"/> <!--SPF-->
        <val v="0"/> <!--CDKB-->
        <val v="0"/> <!--cyclin B-->
        <val v="10"/> <!--MPF-->
      </chem>
    </cell>
    <cell index="230" area="192.0" target_area="192.0" target_length="60" lambda_celllength="0" stiffness="0" fixed="false" pin_fixed="false" at_boundary="true" dead="false" source="false" boundary="None" div_counter="0" cell_type="0">
      <node n="249"/>
      <node n="250"/>
      <node n="263"/>
      <node n="262"/>
      <wall w="490"/>
      <wall w="487"/>
      <wall w="466"/>
      <wall w="489"/>
      <chem n="9">
        <val v="0"/> <!--auxin-->
        <val v="0"/> <!--pin-->
        <val v="0"/> <!--DNA-->
        <val v="0"/> <!--cyclin D-->
        <val v="1000"/> <!--CDKA-->
        <val v="5"/> <!--SPF-->
        <val v="0"/> <!--CDKB-->
        <val v="0"/> <!--cyclin B-->
        <val v="10"/> <!--MPF-->
      </chem>
    </cell>
    <cell index="231" area="192.0" target_area="192.0" target_length="60" lambda_celllength="0" stiffness="0" fixed="false" pin_fixed="false" at_boundary="true" dead="false" source="false" boundary="None" div_counter="0" cell_type="0">
      <node n="250"/>
      <node n="251"/>
      <node n="264"/>
      <node n="263"/>
      <wall w="492"/>
      <wall w="489"/>
      <wall w="468"/>
      <wall w="491"/>
      <chem n="9">
        <val v="0"/> <!--auxin-->
        <val v="0"/> <!--pin-->
        <val v="0"/> <!--DNA-->
        <val v="0"/> <!--cyclin D-->
        <val v="1000"/> <!--CDKA-->
        <val v="5"/> <!--SPF-->
        <val v="0"/> <!--CDKB-->
        <val v="0"/> <!--cyclin B-->
        <val v="10"/> <!--MPF-->
      </chem>
    </cell>
    <cell index="232" area="192.0" target_area="192.0" target_length="60" lambda_celllength="0" stiffness="0" fixed="false" pin_fixed="false" at_boundary="true" dead="false" source="false" boundary="None" div_counter="0" cell_type="0">
      <node n="251"/>
      <node n="252"/>
      <node n="265"/>
      <node n="264"/>
      <wall w="494"/>
      <wall w="491"/>
      <wall w="470"/>
      <wall w="493"/>
      <chem n="9">
        <val v="0"/> <!--auxin-->
        <val v="0"/> <!--pin-->
        <val v="0"/> <!--DNA-->
        <val v="0"/> <!--cyclin D-->
        <val v="1000"/> <!--CDKA-->
        <val v="5"/> <!--SPF-->
        <val v="0"/> <!--CDKB-->
        <val v="0"/> <!--cyclin B-->
        <val v="10"/> <!--MPF-->
      </chem>
    </cell>
    <cell index="233" area="192.0" target_area="192.0" target_length="60" lambda_celllength="0" stiffness="0" fixed="false" pin_fixed="false" at_boundary="true" dead="false" source="false" boundary="None" div_counter="0" cell_type="0">
      <node n="252"/>
      <node n="253"/>
      <node n="266"/>
      <node n="265"/>
      <wall w="496"/>
      <wall w="493"/>
      <wall w="472"/>
      <wall w="495"/>
      <chem n="9">
        <val v="0"/> <!--auxin-->
        <val v="0"/> <!--pin-->
        <val v="0"/> <!--DNA-->
        <val v="0"/> <!--cyclin D-->
        <val v="1000"/> <!--CDKA-->
        <val v="5"/> <!--SPF-->
        <val v="0"/> <!--CDKB-->
        <val v="0"/> <!--cyclin B-->
        <val v="10"/> <!--MPF-->
      </chem>
    </cell>
    <cell index="234" area="192.0" target_area="192.0" target_length="60" lambda_celllength="0" stiffness="0" fixed="false" pin_fixed="false" at_boundary="true" dead="false" source="false" boundary="None" div_counter="0" cell_type="0">
      <node n="253"/>
      <node n="254"/>
      <node n="267"/>
      <node n="266"/>
      <wall w="498"/>
      <wall w="495"/>
      <wall w="474"/>
      <wall w="497"/>
      <chem n="9">
        <val v="0"/> <!--auxin-->
        <val v="0"/> <!--pin-->
        <val v="0"/> <!--DNA-->
        <val v="0"/> <!--cyclin D-->
        <val v="1000"/> <!--CDKA-->
        <val v="5"/> <!--SPF-->
        <val v="0"/> <!--CDKB-->
        <val v="0"/> <!--cyclin B-->
        <val v="10"/> <!--MPF-->
      </chem>
    </cell>
    <cell index="235" area="192.0" target_area="192.0" target_length="60" lambda_celllength="0" stiffness="0" fixed="false" pin_fixed="false" at_boundary="true" dead="false" source="false" boundary="None" div_counter="0" cell_type="0">
      <node n="254"/>
      <node n="255"/>
      <node n="268"/>
      <node n="267"/>
      <wall w="500"/>
      <wall w="497"/>
      <wall w="476"/>
      <wall w="499"/>
      <chem n="9">
        <val v="0"/> <!--auxin-->
        <val v="0"/> <!--pin-->
        <val v="0"/> <!--DNA-->
        <val v="0"/> <!--cyclin D-->
        <val v="1000"/> <!--CDKA-->
        <val v="5"/> <!--SPF-->
        <val v="0"/> <!--CDKB-->
        <val v="0"/> <!--cyclin B-->
        <val v="10"/> <!--MPF-->
      </chem>
    </cell>
    <cell index="236" area="192.0" target_area="192.0" target_length="60" lambda_celllength="0" stiffness="0" fixed="false" pin_fixed="false" at_boundary="true" dead="false" source="false" boundary="None" div_counter="0" cell_type="0">
      <node n="255"/>
      <node n="256"/>
      <node n="269"/>
      <node n="268"/>
      <wall w="502"/>
      <wall w="499"/>
      <wall w="478"/>
      <wall w="501"/>
      <chem n="9">
        <val v="0"/> <!--auxin-->
        <val v="0"/> <!--pin-->
        <val v="0"/> <!--DNA-->
        <val v="0"/> <!--cyclin D-->
        <val v="1000"/> <!--CDKA-->
        <val v="5"/> <!--SPF-->
        <val v="0"/> <!--CDKB-->
        <val v="0"/> <!--cyclin B-->
        <val v="10"/> <!--MPF-->
      </chem>
    </cell>
    <cell index="237" area="192.0" target_area="192.0" target_length="60" lambda_celllength="0" stiffness="0" fixed="false" pin_fixed="false" at_boundary="true" dead="false" source="false" boundary="None" div_counter="0" cell_type="0">
      <node n="256"/>
      <node n="257"/>
      <node n="270"/>
      <node n="269"/>
      <wall w="504"/>
      <wall w="501"/>
      <wall w="480"/>
      <wall w="503"/>
      <chem n="9">
        <val v="0"/> <!--auxin-->
        <val v="0"/> <!--pin-->
        <val v="0"/> <!--DNA-->
        <val v="0"/> <!--cyclin D-->
        <val v="1000"/> <!--CDKA-->
        <val v="5"/> <!--SPF-->
        <val v="0"/> <!--CDKB-->
        <val v="0"/> <!--cyclin B-->
        <val v="10"/> <!--MPF-->
      </chem>
    </cell>
    <cell index="238" area="384.0" target_area="384.0" target_length="60" lambda_celllength="0" stiffness="0" fixed="false" pin_fixed="false" at_boundary="true" dead="false" source="false" boundary="None" div_counter="0" cell_type="0">
      <node n="257"/>
      <node n="258"/>
      <node n="271"/>
      <node n="270"/>
      <wall w="506"/>
      <wall w="503"/>
      <wall w="482"/>
      <wall w="505"/>
      <chem n="9">
        <val v="0"/> <!--auxin-->
        <val v="0"/> <!--pin-->
        <val v="0"/> <!--DNA-->
        <val v="0"/> <!--cyclin D-->
        <val v="1000"/> <!--CDKA-->
        <val v="5"/> <!--SPF-->
        <val v="0"/> <!--CDKB-->
        <val v="0"/> <!--cyclin B-->
        <val v="10"/> <!--MPF-->
      </chem>
    </cell>
    <cell index="239" area="384.0" target_area="384.0" target_length="60" lambda_celllength="0" stiffness="0" fixed="false" pin_fixed="false" at_boundary="true" dead="false" source="false" boundary="None" div_counter="0" cell_type="0">
      <node n="258"/>
      <node n="259"/>
      <node n="272"/>
      <node n="271"/>
      <wall w="507"/>
      <wall w="505"/>
      <wall w="484"/>
      <chem n="9">
        <val v="0"/> <!--auxin-->
        <val v="0"/> <!--pin-->
        <val v="0"/> <!--DNA-->
        <val v="0"/> <!--cyclin D-->
        <val v="1000"/> <!--CDKA-->
        <val v="5"/> <!--SPF-->
        <val v="0"/> <!--CDKB-->
        <val v="0"/> <!--cyclin B-->
        <val v="10"/> <!--MPF-->
      </chem>
    </cell>
    <boundary_polygon index="-1" area="24000" target_area="1.00" target_length="60" lambda_celllength="0" stiffness="0" fixed="false" pin_fixed="true" at_boundary="false" dead="false" source="false" boundary="None" div_counter="0" cell_type="0">
      <node n="0"/>
      <node n="1"/>
      <node n="2"/>
      <node n="3"/>
      <node n="4"/>
      <node n="5"/>
      <node n="6"/>
      <node n="7"/>
      <node n="8"/>
      <node n="9"/>
      <node n="10"/>
      <node n="11"/>
      <node n="12"/>
      <node n="25"/>
      <node n="38"/>
      <node n="51"/>
      <node n="64"/>
      <node n="77"/>
      <node n="90"/>
      <node n="103"/>
      <node n="116"/>
      <node n="129"/>
      <node n="142"/>
      <node n="155"/>
      <node n="168"/>
      <node n="181"/>
      <node n="194"/>
      <node n="207"/>
      <node n="220"/>
      <node n="233"/>
      <node n="246"/>
      <node n="259"/>
      <node n="272"/>
      <node n="271"/>
      <node n="270"/>
      <node n="269"/>
      <node n="268"/>
      <node n="267"/>
      <node n="266"/>
      <node n="265"/>
      <node n="264"/>
      <node n="263"/>
      <node n="262"/>
      <node n="261"/>
      <node n="260"/>
      <node n="247"/>
      <node n="234"/>
      <node n="221"/>
      <node n="208"/>
      <node n="195"/>
      <node n="182"/>
      <node n="169"/>
      <node n="156"/>
      <node n="143"/>
      <node n="130"/>
      <node n="117"/>
      <node n="104"/>
      <node n="91"/>
      <node n="78"/>
      <node n="65"/>
      <node n="52"/>
      <node n="39"/>
      <node n="26"/>
      <node n="13"/>
      <wall w="0"/>
      <wall w="3"/>
      <wall w="6"/>
      <wall w="9"/>
      <wall w="12"/>
      <wall w="15"/>
      <wall w="18"/>
      <wall w="21"/>
      <wall w="24"/>
      <wall w="27"/>
      <wall w="30"/>
      <wall w="33"/>
      <wall w="58"/>
      <wall w="83"/>
      <wall w="108"/>
      <wall w="133"/>
      <wall w="158"/>
      <wall w="183"/>
      <wall w="208"/>
      <wall w="233"/>
      <wall w="258"/>
      <wall w="283"/>
      <wall w="308"/>
      <wall w="333"/>
      <wall w="358"/>
      <wall w="383"/>
      <wall w="408"/>
      <wall w="433"/>
      <wall w="458"/>
      <wall w="483"/>
      <wall w="507"/>
      <wall w="506"/>
      <wall w="504"/>
      <wall w="502"/>
      <wall w="500"/>
      <wall w="498"/>
      <wall w="496"/>
      <wall w="494"/>
      <wall w="492"/>
      <wall w="490"/>
      <wall w="488"/>
      <wall w="485"/>
      <wall w="460"/>
      <wall w="435"/>
      <wall w="410"/>
      <wall w="385"/>
      <wall w="360"/>
      <wall w="335"/>
      <wall w="310"/>
      <wall w="285"/>
      <wall w="260"/>
      <wall w="235"/>
      <wall w="210"/>
      <wall w="185"/>
      <wall w="160"/>
      <wall w="135"/>
      <wall w="110"/>
      <wall w="85"/>
      <wall w="60"/>
      <wall w="35"/>
      <chem n="9">
        <val v="0"/> <!--auxin-->
        <val v="0"/> <!--pin-->
        <val v="0"/> <!--DNA-->
        <val v="0"/> <!--cyclin D-->
        <val v="1000"/> <!--CDKA-->
        <val v="5"/> <!--SPF-->
        <val v="0"/> <!--CDKB-->
        <val v="0"/> <!--cyclin B-->
        <val v="10"/> <!--MPF-->
      </chem>
    </boundary_polygon>
  </cells>
  <walls n="508">
    <wall index="0" c1="0" c2="-1" n1="13" n2="1" length="42.4253" viz_flux="0" wall_type="normal">
      <transporters1>
        <val v="0"/>
        <val v="0"/>
      </transporters1>
      <transporters2>
        <val v="0"/>
        <val v="0"/>
      </transporters2>
      <apoplast>
        <val v="0"/>
        <val v="0."/>
      </apoplast>
    </wall>
    <wall index="1" c1="0" c2="1" n1="1" n2="14" length="42.4253" viz_flux="0" wall_type="normal">
      <transporters1>
        <val v="0"/>
        <val v="1"/>
      </transporters1>
      <transporters2>
        <val v="0"/>
        <val v="0"/>
      </transporters2>
      <apoplast>
        <val v="0"/>
        <val v="0."/>
      </apoplast>
    </wall>
    <wall index="2" c1="0" c2="12" n1="14" n2="13" length="42.4253" viz_flux="0" wall_type="normal">
      <transporters1>
        <val v="0"/>
        <val v="0"/>
      </transporters1>
      <transporters2>
        <val v="0"/>
        <val v="1"/>
      </transporters2>
      <apoplast>
        <val v="0"/>
        <val v="0."/>
      </apoplast>
    </wall>
    <wall index="3" c1="1" c2="-1" n1="1" n2="2" length="42.4253" viz_flux="0" wall_type="normal">
      <transporters1>
        <val v="0"/>
        <val v="0"/>
      </transporters1>
      <transporters2>
        <val v="0"/>
        <val v="0"/>
      </transporters2>
      <apoplast>
        <val v="0"/>
        <val v="0."/>
      </apoplast>
    </wall>
    <wall index="4" c1="1" c2="2" n1="2" n2="15" length="42.4253" viz_flux="0" wall_type="normal">
      <transporters1>
        <val v="0"/>
        <val v="1"/>
      </transporters1>
      <transporters2>
        <val v="0"/>
        <val v="0"/>
      </transporters2>
      <apoplast>
        <val v="0"/>
        <val v="0."/>
      </apoplast>
    </wall>
    <wall index="5" c1="1" c2="13" n1="15" n2="14" length="42.4253" viz_flux="0" wall_type="normal">
      <transporters1>
        <val v="0"/>
        <val v="0"/>
      </transporters1>
      <transporters2>
        <val v="0"/>
        <val v="1"/>
      </transporters2>
      <apoplast>
        <val v="0"/>
        <val v="0."/>
      </apoplast>
    </wall>
    <wall index="6" c1="2" c2="-1" n1="2" n2="3" length="42.4253" viz_flux="0" wall_type="normal">
      <transporters1>
        <val v="0"/>
        <val v="0"/>
      </transporters1>
      <transporters2>
        <val v="0"/>
        <val v="0"/>
      </transporters2>
      <apoplast>
        <val v="0"/>
        <val v="0."/>
      </apoplast>
    </wall>
    <wall index="7" c1="2" c2="3" n1="3" n2="16" length="42.4253" viz_flux="0" wall_type="normal">
      <transporters1>
        <val v="0"/>
        <val v="1"/>
      </transporters1>
      <transporters2>
        <val v="0"/>
        <val v="0"/>
      </transporters2>
      <apoplast>
        <val v="0"/>
        <val v="0."/>
      </apoplast>
    </wall>
    <wall index="8" c1="2" c2="14" n1="16" n2="15" length="42.4253" viz_flux="0" wall_type="normal">
      <transporters1>
        <val v="0"/>
        <val v="1"/>
      </transporters1>
      <transporters2>
        <val v="0"/>
        <val v="0"/>
      </transporters2>
      <apoplast>
        <val v="0"/>
        <val v="0."/>
      </apoplast>
    </wall>
    <wall index="9" c1="3" c2="-1" n1="3" n2="4" length="42.4253" viz_flux="0" wall_type="normal">
      <transporters1>
        <val v="0"/>
        <val v="0"/>
      </transporters1>
      <transporters2>
        <val v="0"/>
        <val v="0"/>
      </transporters2>
      <apoplast>
        <val v="0"/>
        <val v="0."/>
      </apoplast>
    </wall>
    <wall index="10" c1="3" c2="4" n1="4" n2="17" length="42.4253" viz_flux="0" wall_type="normal">
      <transporters1>
        <val v="0"/>
        <val v="0"/>
      </transporters1>
      <transporters2>
        <val v="0"/>
        <val v="0"/>
      </transporters2>
      <apoplast>
        <val v="0"/>
        <val v="0."/>
      </apoplast>
    </wall>
    <wall index="11" c1="3" c2="15" n1="17" n2="16" length="42.4253" viz_flux="0" wall_type="normal">
      <transporters1>
        <val v="0"/>
        <val v="1"/>
      </transporters1>
      <transporters2>
        <val v="0"/>
        <val v="0"/>
      </transporters2>
      <apoplast>
        <val v="0"/>
        <val v="0."/>
      </apoplast>
    </wall>
    <wall index="12" c1="4" c2="-1" n1="4" n2="5" length="42.4253" viz_flux="0" wall_type="normal">
      <transporters1>
        <val v="0"/>
        <val v="0"/>
      </transporters1>
      <transporters2>
        <val v="0"/>
        <val v="0"/>
      </transporters2>
      <apoplast>
        <val v="0"/>
        <val v="0."/>
      </apoplast>
    </wall>
    <wall index="13" c1="4" c2="5" n1="5" n2="18" length="42.4253" viz_flux="0" wall_type="normal">
      <transporters1>
        <val v="0"/>
        <val v="0"/>
      </transporters1>
      <transporters2>
        <val v="0"/>
        <val v="0"/>
      </transporters2>
      <apoplast>
        <val v="0"/>
        <val v="0."/>
      </apoplast>
    </wall>
    <wall index="14" c1="4" c2="16" n1="18" n2="17" length="42.4253" viz_flux="0" wall_type="normal">
      <transporters1>
        <val v="0"/>
        <val v="1"/>
      </transporters1>
      <transporters2>
        <val v="0"/>
        <val v="0"/>
      </transporters2>
      <apoplast>
        <val v="0"/>
        <val v="0."/>
      </apoplast>
    </wall>
    <wall index="15" c1="5" c2="-1" n1="5" n2="6" length="42.4253" viz_flux="0" wall_type="normal">
      <transporters1>
        <val v="0"/>
        <val v="0"/>
      </transporters1>
      <transporters2>
        <val v="0"/>
        <val v="0"/>
      </transporters2>
      <apoplast>
        <val v="0"/>
        <val v="0."/>
      </apoplast>
    </wall>
    <wall index="16" c1="5" c2="6" n1="6" n2="19" length="42.4253" viz_flux="0" wall_type="normal">
      <transporters1>
        <val v="0"/>
        <val v="0"/>
      </transporters1>
      <transporters2>
        <val v="0"/>
        <val v="0"/>
      </transporters2>
      <apoplast>
        <val v="0"/>
        <val v="0."/>
      </apoplast>
    </wall>
    <wall index="17" c1="5" c2="17" n1="19" n2="18" length="42.4253" viz_flux="0" wall_type="normal">
      <transporters1>
        <val v="0"/>
        <val v="1"/>
      </transporters1>
      <transporters2>
        <val v="0"/>
        <val v="0"/>
      </transporters2>
      <apoplast>
        <val v="0"/>
        <val v="0."/>
      </apoplast>
    </wall>
    <wall index="18" c1="6" c2="-1" n1="6" n2="7" length="42.4253" viz_flux="0" wall_type="normal">
      <transporters1>
        <val v="0"/>
        <val v="0"/>
      </transporters1>
      <transporters2>
        <val v="0"/>
        <val v="0"/>
      </transporters2>
      <apoplast>
        <val v="0"/>
        <val v="0."/>
      </apoplast>
    </wall>
    <wall index="19" c1="6" c2="7" n1="7" n2="20" length="42.4253" viz_flux="0" wall_type="normal">
      <transporters1>
        <val v="0"/>
        <val v="0"/>
      </transporters1>
      <transporters2>
        <val v="0"/>
        <val v="0"/>
      </transporters2>
      <apoplast>
        <val v="0"/>
        <val v="0."/>
      </apoplast>
    </wall>
    <wall index="20" c1="6" c2="18" n1="20" n2="19" length="42.4253" viz_flux="0" wall_type="normal">
      <transporters1>
        <val v="0"/>
        <val v="1"/>
      </transporters1>
      <transporters2>
        <val v="0"/>
        <val v="0"/>
      </transporters2>
      <apoplast>
        <val v="0"/>
        <val v="0."/>
      </apoplast>
    </wall>
    <wall index="21" c1="7" c2="-1" n1="7" n2="8" length="42.4253" viz_flux="0" wall_type="normal">
      <transporters1>
        <val v="0"/>
        <val v="0"/>
      </transporters1>
      <transporters2>
        <val v="0"/>
        <val v="0"/>
      </transporters2>
      <apoplast>
        <val v="0"/>
        <val v="0."/>
      </apoplast>
    </wall>
    <wall index="22" c1="7" c2="8" n1="8" n2="21" length="42.4253" viz_flux="0" wall_type="normal">
      <transporters1>
        <val v="0"/>
        <val v="0"/>
      </transporters1>
      <transporters2>
        <val v="0"/>
        <val v="0"/>
      </transporters2>
      <apoplast>
        <val v="0"/>
        <val v="0."/>
      </apoplast>
    </wall>
    <wall index="23" c1="7" c2="19" n1="21" n2="20" length="42.4253" viz_flux="0" wall_type="normal">
      <transporters1>
        <val v="0"/>
        <val v="1"/>
      </transporters1>
      <transporters2>
        <val v="0"/>
        <val v="0"/>
      </transporters2>
      <apoplast>
        <val v="0"/>
        <val v="0."/>
      </apoplast>
    </wall>
    <wall index="24" c1="8" c2="-1" n1="8" n2="9" length="42.4253" viz_flux="0" wall_type="normal">
      <transporters1>
        <val v="0"/>
        <val v="0"/>
      </transporters1>
      <transporters2>
        <val v="0"/>
        <val v="0"/>
      </transporters2>
      <apoplast>
        <val v="0"/>
        <val v="0."/>
      </apoplast>
    </wall>
    <wall index="25" c1="8" c2="9" n1="9" n2="22" length="42.4253" viz_flux="0" wall_type="normal">
      <transporters1>
        <val v="0"/>
        <val v="0"/>
      </transporters1>
      <transporters2>
        <val v="0"/>
        <val v="1"/>
      </transporters2>
      <apoplast>
        <val v="0"/>
        <val v="0."/>
      </apoplast>
    </wall>
    <wall index="26" c1="8" c2="20" n1="22" n2="21" length="42.4253" viz_flux="0" wall_type="normal">
      <transporters1>
        <val v="0"/>
        <val v="1"/>
      </transporters1>
      <transporters2>
        <val v="0"/>
        <val v="0"/>
      </transporters2>
      <apoplast>
        <val v="0"/>
        <val v="0."/>
      </apoplast>
    </wall>
    <wall index="27" c1="9" c2="-1" n1="9" n2="10" length="42.4253" viz_flux="0" wall_type="normal">
      <transporters1>
        <val v="0"/>
        <val v="0"/>
      </transporters1>
      <transporters2>
        <val v="0"/>
        <val v="0"/>
      </transporters2>
      <apoplast>
        <val v="0"/>
        <val v="0."/>
      </apoplast>
    </wall>
    <wall index="28" c1="9" c2="10" n1="10" n2="23" length="42.4253" viz_flux="0" wall_type="normal">
      <transporters1>
        <val v="0"/>
        <val v="0"/>
      </transporters1>
      <transporters2>
        <val v="0"/>
        <val v="1"/>
      </transporters2>
      <apoplast>
        <val v="0"/>
        <val v="0."/>
      </apoplast>
    </wall>
    <wall index="29" c1="9" c2="21" n1="23" n2="22" length="42.4253" viz_flux="0" wall_type="normal">
      <transporters1>
        <val v="0"/>
        <val v="1"/>
      </transporters1>
      <transporters2>
        <val v="0"/>
        <val v="0"/>
      </transporters2>
      <apoplast>
        <val v="0"/>
        <val v="0."/>
      </apoplast>
    </wall>
    <wall index="30" c1="10" c2="-1" n1="10" n2="11" length="42.4253" viz_flux="0" wall_type="normal">
      <transporters1>
        <val v="0"/>
        <val v="0"/>
      </transporters1>
      <transporters2>
        <val v="0"/>
        <val v="0"/>
      </transporters2>
      <apoplast>
        <val v="0"/>
        <val v="0."/>
      </apoplast>
    </wall>
    <wall index="31" c1="10" c2="11" n1="11" n2="24" length="42.4253" viz_flux="0" wall_type="normal">
      <transporters1>
        <val v="0"/>
        <val v="0"/>
      </transporters1>
      <transporters2>
        <val v="0"/>
        <val v="1"/>
      </transporters2>
      <apoplast>
        <val v="0"/>
        <val v="0."/>
      </apoplast>
    </wall>
    <wall index="32" c1="10" c2="22" n1="24" n2="23" length="42.4253" viz_flux="0" wall_type="normal">
      <transporters1>
        <val v="0"/>
        <val v="0"/>
      </transporters1>
      <transporters2>
        <val v="0"/>
        <val v="1"/>
      </transporters2>
      <apoplast>
        <val v="0"/>
        <val v="0."/>
      </apoplast>
    </wall>
    <wall index="33" c1="11" c2="-1" n1="11" n2="25" length="42.4253" viz_flux="0" wall_type="normal">
      <transporters1>
        <val v="0"/>
        <val v="0"/>
      </transporters1>
      <transporters2>
        <val v="0"/>
        <val v="0"/>
      </transporters2>
      <apoplast>
        <val v="0"/>
        <val v="0."/>
      </apoplast>
    </wall>
    <wall index="34" c1="11" c2="23" n1="25" n2="24" length="42.4253" viz_flux="0" wall_type="normal">
      <transporters1>
        <val v="0"/>
        <val v="0"/>
      </transporters1>
      <transporters2>
        <val v="0"/>
        <val v="1"/>
      </transporters2>
      <apoplast>
        <val v="0"/>
        <val v="0."/>
      </apoplast>
    </wall>
    <wall index="35" c1="12" c2="-1" n1="26" n2="13" length="42.4253" viz_flux="0" wall_type="normal">
      <transporters1>
        <val v="0"/>
        <val v="0"/>
      </transporters1>
      <transporters2>
        <val v="0"/>
        <val v="0"/>
      </transporters2>
      <apoplast>
        <val v="0"/>
        <val v="0."/>
      </apoplast>
    </wall>
    <wall index="36" c1="12" c2="24" n1="27" n2="26" length="42.4253" viz_flux="0" wall_type="normal">
      <transporters1>
        <val v="0"/>
        <val v="0"/>
      </transporters1>
      <transporters2>
        <val v="0"/>
        <val v="1"/>
      </transporters2>
      <apoplast>
        <val v="0"/>
        <val v="0."/>
      </apoplast>
    </wall>
    <wall index="37" c1="12" c2="13" n1="14" n2="27" length="42.4253" viz_flux="0" wall_type="normal">
      <transporters1>
        <val v="0"/>
        <val v="1"/>
      </transporters1>
      <transporters2>
        <val v="0"/>
        <val v="0"/>
      </transporters2>
      <apoplast>
        <val v="0"/>
        <val v="0."/>
      </apoplast>
    </wall>
    <wall index="38" c1="13" c2="14" n1="15" n2="28" length="42.4253" viz_flux="0" wall_type="normal">
      <transporters1>
        <val v="0"/>
        <val v="1"/>
      </transporters1>
      <transporters2>
        <val v="0"/>
        <val v="0"/>
      </transporters2>
      <apoplast>
        <val v="0"/>
        <val v="0."/>
      </apoplast>
    </wall>
    <wall index="39" c1="13" c2="25" n1="28" n2="27" length="42.4253" viz_flux="0" wall_type="normal">
      <transporters1>
        <val v="0"/>
        <val v="0"/>
      </transporters1>
      <transporters2>
        <val v="0"/>
        <val v="1"/>
      </transporters2>
      <apoplast>
        <val v="0"/>
        <val v="0."/>
      </apoplast>
    </wall>
    <wall index="40" c1="14" c2="15" n1="16" n2="29" length="42.4253" viz_flux="0" wall_type="normal">
      <transporters1>
        <val v="0"/>
        <val v="1"/>
      </transporters1>
      <transporters2>
        <val v="0"/>
        <val v="0"/>
      </transporters2>
      <apoplast>
        <val v="0"/>
        <val v="0."/>
      </apoplast>
    </wall>
    <wall index="41" c1="14" c2="26" n1="29" n2="28" length="42.4253" viz_flux="0" wall_type="normal">
      <transporters1>
        <val v="0"/>
        <val v="1"/>
      </transporters1>
      <transporters2>
        <val v="0"/>
        <val v="0"/>
      </transporters2>
      <apoplast>
        <val v="0"/>
        <val v="0."/>
      </apoplast>
    </wall>
    <wall index="42" c1="15" c2="16" n1="17" n2="30" length="42.4253" viz_flux="0" wall_type="normal">
      <transporters1>
        <val v="0"/>
        <val v="0"/>
      </transporters1>
      <transporters2>
        <val v="0"/>
        <val v="0"/>
      </transporters2>
      <apoplast>
        <val v="0"/>
        <val v="0."/>
      </apoplast>
    </wall>
    <wall index="43" c1="15" c2="27" n1="30" n2="29" length="42.4253" viz_flux="0" wall_type="normal">
      <transporters1>
        <val v="0"/>
        <val v="1"/>
      </transporters1>
      <transporters2>
        <val v="0"/>
        <val v="0"/>
      </transporters2>
      <apoplast>
        <val v="0"/>
        <val v="0."/>
      </apoplast>
    </wall>
    <wall index="44" c1="16" c2="17" n1="18" n2="31" length="42.4253" viz_flux="0" wall_type="normal">
      <transporters1>
        <val v="0"/>
        <val v="0"/>
      </transporters1>
      <transporters2>
        <val v="0"/>
        <val v="0"/>
      </transporters2>
      <apoplast>
        <val v="0"/>
        <val v="0."/>
      </apoplast>
    </wall>
    <wall index="45" c1="16" c2="28" n1="31" n2="30" length="42.4253" viz_flux="0" wall_type="normal">
      <transporters1>
        <val v="0"/>
        <val v="1"/>
      </transporters1>
      <transporters2>
        <val v="0"/>
        <val v="0"/>
      </transporters2>
      <apoplast>
        <val v="0"/>
        <val v="0."/>
      </apoplast>
    </wall>
    <wall index="46" c1="17" c2="18" n1="19" n2="32" length="42.4253" viz_flux="0" wall_type="normal">
      <transporters1>
        <val v="0"/>
        <val v="0"/>
      </transporters1>
      <transporters2>
        <val v="0"/>
        <val v="0"/>
      </transporters2>
      <apoplast>
        <val v="0"/>
        <val v="0."/>
      </apoplast>
    </wall>
    <wall index="47" c1="17" c2="29" n1="32" n2="31" length="42.4253" viz_flux="0" wall_type="normal">
      <transporters1>
        <val v="0"/>
        <val v="1"/>
      </transporters1>
      <transporters2>
        <val v="0"/>
        <val v="0"/>
      </transporters2>
      <apoplast>
        <val v="0"/>
        <val v="0."/>
      </apoplast>
    </wall>
    <wall index="48" c1="18" c2="19" n1="20" n2="33" length="42.4253" viz_flux="0" wall_type="normal">
      <transporters1>
        <val v="0"/>
        <val v="0"/>
      </transporters1>
      <transporters2>
        <val v="0"/>
        <val v="0"/>
      </transporters2>
      <apoplast>
        <val v="0"/>
        <val v="0."/>
      </apoplast>
    </wall>
    <wall index="49" c1="18" c2="30" n1="33" n2="32" length="42.4253" viz_flux="0" wall_type="normal">
      <transporters1>
        <val v="0"/>
        <val v="1"/>
      </transporters1>
      <transporters2>
        <val v="0"/>
        <val v="0"/>
      </transporters2>
      <apoplast>
        <val v="0"/>
        <val v="0."/>
      </apoplast>
    </wall>
    <wall index="50" c1="19" c2="20" n1="21" n2="34" length="42.4253" viz_flux="0" wall_type="normal">
      <transporters1>
        <val v="0"/>
        <val v="0"/>
      </transporters1>
      <transporters2>
        <val v="0"/>
        <val v="0"/>
      </transporters2>
      <apoplast>
        <val v="0"/>
        <val v="0."/>
      </apoplast>
    </wall>
    <wall index="51" c1="19" c2="31" n1="34" n2="33" length="42.4253" viz_flux="0" wall_type="normal">
      <transporters1>
        <val v="0"/>
        <val v="1"/>
      </transporters1>
      <transporters2>
        <val v="0"/>
        <val v="0"/>
      </transporters2>
      <apoplast>
        <val v="0"/>
        <val v="0."/>
      </apoplast>
    </wall>
    <wall index="52" c1="20" c2="21" n1="22" n2="35" length="42.4253" viz_flux="0" wall_type="normal">
      <transporters1>
        <val v="0"/>
        <val v="0"/>
      </transporters1>
      <transporters2>
        <val v="0"/>
        <val v="1"/>
      </transporters2>
      <apoplast>
        <val v="0"/>
        <val v="0."/>
      </apoplast>
    </wall>
    <wall index="53" c1="20" c2="32" n1="35" n2="34" length="42.4253" viz_flux="0" wall_type="normal">
      <transporters1>
        <val v="0"/>
        <val v="1"/>
      </transporters1>
      <transporters2>
        <val v="0"/>
        <val v="0"/>
      </transporters2>
      <apoplast>
        <val v="0"/>
        <val v="0."/>
      </apoplast>
    </wall>
    <wall index="54" c1="21" c2="22" n1="23" n2="36" length="42.4253" viz_flux="0" wall_type="normal">
      <transporters1>
        <val v="0"/>
        <val v="0"/>
      </transporters1>
      <transporters2>
        <val v="0"/>
        <val v="1"/>
      </transporters2>
      <apoplast>
        <val v="0"/>
        <val v="0."/>
      </apoplast>
    </wall>
    <wall index="55" c1="21" c2="33" n1="36" n2="35" length="42.4253" viz_flux="0" wall_type="normal">
      <transporters1>
        <val v="0"/>
        <val v="1"/>
      </transporters1>
      <transporters2>
        <val v="0"/>
        <val v="0"/>
      </transporters2>
      <apoplast>
        <val v="0"/>
        <val v="0."/>
      </apoplast>
    </wall>
    <wall index="56" c1="22" c2="23" n1="24" n2="37" length="42.4253" viz_flux="0" wall_type="normal">
      <transporters1>
        <val v="0"/>
        <val v="0"/>
      </transporters1>
      <transporters2>
        <val v="0"/>
        <val v="1"/>
      </transporters2>
      <apoplast>
        <val v="0"/>
        <val v="0."/>
      </apoplast>
    </wall>
    <wall index="57" c1="22" c2="34" n1="37" n2="36" length="42.4253" viz_flux="0" wall_type="normal">
      <transporters1>
        <val v="0"/>
        <val v="0"/>
      </transporters1>
      <transporters2>
        <val v="0"/>
        <val v="1"/>
      </transporters2>
      <apoplast>
        <val v="0"/>
        <val v="0."/>
      </apoplast>
    </wall>
    <wall index="58" c1="23" c2="-1" n1="25" n2="38" length="42.4253" viz_flux="0" wall_type="normal">
      <transporters1>
        <val v="0"/>
        <val v="0"/>
      </transporters1>
      <transporters2>
        <val v="0"/>
        <val v="0"/>
      </transporters2>
      <apoplast>
        <val v="0"/>
        <val v="0."/>
      </apoplast>
    </wall>
    <wall index="59" c1="23" c2="35" n1="38" n2="37" length="42.4253" viz_flux="0" wall_type="normal">
      <transporters1>
        <val v="0"/>
        <val v="0"/>
      </transporters1>
      <transporters2>
        <val v="0"/>
        <val v="1"/>
      </transporters2>
      <apoplast>
        <val v="0"/>
        <val v="0."/>
      </apoplast>
    </wall>
    <wall index="60" c1="24" c2="-1" n1="39" n2="26" length="42.4253" viz_flux="0" wall_type="normal">
      <transporters1>
        <val v="0"/>
        <val v="0"/>
      </transporters1>
      <transporters2>
        <val v="0"/>
        <val v="0"/>
      </transporters2>
      <apoplast>
        <val v="0"/>
        <val v="0."/>
      </apoplast>
    </wall>
    <wall index="61" c1="24" c2="36" n1="40" n2="39" length="42.4253" viz_flux="0" wall_type="normal">
      <transporters1>
        <val v="0"/>
        <val v="0"/>
      </transporters1>
      <transporters2>
        <val v="0"/>
        <val v="1"/>
      </transporters2>
      <apoplast>
        <val v="0"/>
        <val v="0."/>
      </apoplast>
    </wall>
    <wall index="62" c1="24" c2="25" n1="27" n2="40" length="42.4253" viz_flux="0" wall_type="normal">
      <transporters1>
        <val v="0"/>
        <val v="1"/>
      </transporters1>
      <transporters2>
        <val v="0"/>
        <val v="0"/>
      </transporters2>
      <apoplast>
        <val v="0"/>
        <val v="0."/>
      </apoplast>
    </wall>
    <wall index="63" c1="25" c2="26" n1="28" n2="41" length="42.4253" viz_flux="0" wall_type="normal">
      <transporters1>
        <val v="0"/>
        <val v="1"/>
      </transporters1>
      <transporters2>
        <val v="0"/>
        <val v="0"/>
      </transporters2>
      <apoplast>
        <val v="0"/>
        <val v="0."/>
      </apoplast>
    </wall>
    <wall index="64" c1="25" c2="37" n1="41" n2="40" length="42.4253" viz_flux="0" wall_type="normal">
      <transporters1>
        <val v="0"/>
        <val v="0"/>
      </transporters1>
      <transporters2>
        <val v="0"/>
        <val v="1"/>
      </transporters2>
      <apoplast>
        <val v="0"/>
        <val v="0."/>
      </apoplast>
    </wall>
    <wall index="65" c1="26" c2="27" n1="29" n2="42" length="42.4253" viz_flux="0" wall_type="normal">
      <transporters1>
        <val v="0"/>
        <val v="1"/>
      </transporters1>
      <transporters2>
        <val v="0"/>
        <val v="0"/>
      </transporters2>
      <apoplast>
        <val v="0"/>
        <val v="0."/>
      </apoplast>
    </wall>
    <wall index="66" c1="26" c2="38" n1="42" n2="41" length="42.4253" viz_flux="0" wall_type="normal">
      <transporters1>
        <val v="0"/>
        <val v="1"/>
      </transporters1>
      <transporters2>
        <val v="0"/>
        <val v="0"/>
      </transporters2>
      <apoplast>
        <val v="0"/>
        <val v="0."/>
      </apoplast>
    </wall>
    <wall index="67" c1="27" c2="28" n1="30" n2="43" length="42.4253" viz_flux="0" wall_type="normal">
      <transporters1>
        <val v="0"/>
        <val v="0"/>
      </transporters1>
      <transporters2>
        <val v="0"/>
        <val v="0"/>
      </transporters2>
      <apoplast>
        <val v="0"/>
        <val v="0."/>
      </apoplast>
    </wall>
    <wall index="68" c1="27" c2="39" n1="43" n2="42" length="42.4253" viz_flux="0" wall_type="normal">
      <transporters1>
        <val v="0"/>
        <val v="1"/>
      </transporters1>
      <transporters2>
        <val v="0"/>
        <val v="0"/>
      </transporters2>
      <apoplast>
        <val v="0"/>
        <val v="0."/>
      </apoplast>
    </wall>
    <wall index="69" c1="28" c2="29" n1="31" n2="44" length="42.4253" viz_flux="0" wall_type="normal">
      <transporters1>
        <val v="0"/>
        <val v="0"/>
      </transporters1>
      <transporters2>
        <val v="0"/>
        <val v="0"/>
      </transporters2>
      <apoplast>
        <val v="0"/>
        <val v="0."/>
      </apoplast>
    </wall>
    <wall index="70" c1="28" c2="40" n1="44" n2="43" length="42.4253" viz_flux="0" wall_type="normal">
      <transporters1>
        <val v="0"/>
        <val v="1"/>
      </transporters1>
      <transporters2>
        <val v="0"/>
        <val v="0"/>
      </transporters2>
      <apoplast>
        <val v="0"/>
        <val v="0."/>
      </apoplast>
    </wall>
    <wall index="71" c1="29" c2="30" n1="32" n2="45" length="42.4253" viz_flux="0" wall_type="normal">
      <transporters1>
        <val v="0"/>
        <val v="0"/>
      </transporters1>
      <transporters2>
        <val v="0"/>
        <val v="0"/>
      </transporters2>
      <apoplast>
        <val v="0"/>
        <val v="0."/>
      </apoplast>
    </wall>
    <wall index="72" c1="29" c2="41" n1="45" n2="44" length="42.4253" viz_flux="0" wall_type="normal">
      <transporters1>
        <val v="0"/>
        <val v="1"/>
      </transporters1>
      <transporters2>
        <val v="0"/>
        <val v="0"/>
      </transporters2>
      <apoplast>
        <val v="0"/>
        <val v="0."/>
      </apoplast>
    </wall>
    <wall index="73" c1="30" c2="31" n1="33" n2="46" length="42.4253" viz_flux="0" wall_type="normal">
      <transporters1>
        <val v="0"/>
        <val v="0"/>
      </transporters1>
      <transporters2>
        <val v="0"/>
        <val v="0"/>
      </transporters2>
      <apoplast>
        <val v="0"/>
        <val v="0."/>
      </apoplast>
    </wall>
    <wall index="74" c1="30" c2="42" n1="46" n2="45" length="42.4253" viz_flux="0" wall_type="normal">
      <transporters1>
        <val v="0"/>
        <val v="1"/>
      </transporters1>
      <transporters2>
        <val v="0"/>
        <val v="0"/>
      </transporters2>
      <apoplast>
        <val v="0"/>
        <val v="0."/>
      </apoplast>
    </wall>
    <wall index="75" c1="31" c2="32" n1="34" n2="47" length="42.4253" viz_flux="0" wall_type="normal">
      <transporters1>
        <val v="0"/>
        <val v="0"/>
      </transporters1>
      <transporters2>
        <val v="0"/>
        <val v="0"/>
      </transporters2>
      <apoplast>
        <val v="0"/>
        <val v="0."/>
      </apoplast>
    </wall>
    <wall index="76" c1="31" c2="43" n1="47" n2="46" length="42.4253" viz_flux="0" wall_type="normal">
      <transporters1>
        <val v="0"/>
        <val v="1"/>
      </transporters1>
      <transporters2>
        <val v="0"/>
        <val v="0"/>
      </transporters2>
      <apoplast>
        <val v="0"/>
        <val v="0."/>
      </apoplast>
    </wall>
    <wall index="77" c1="32" c2="33" n1="35" n2="48" length="42.4253" viz_flux="0" wall_type="normal">
      <transporters1>
        <val v="0"/>
        <val v="0"/>
      </transporters1>
      <transporters2>
        <val v="0"/>
        <val v="1"/>
      </transporters2>
      <apoplast>
        <val v="0"/>
        <val v="0."/>
      </apoplast>
    </wall>
    <wall index="78" c1="32" c2="44" n1="48" n2="47" length="42.4253" viz_flux="0" wall_type="normal">
      <transporters1>
        <val v="0"/>
        <val v="1"/>
      </transporters1>
      <transporters2>
        <val v="0"/>
        <val v="0"/>
      </transporters2>
      <apoplast>
        <val v="0"/>
        <val v="0."/>
      </apoplast>
    </wall>
    <wall index="79" c1="33" c2="34" n1="36" n2="49" length="42.4253" viz_flux="0" wall_type="normal">
      <transporters1>
        <val v="0"/>
        <val v="0"/>
      </transporters1>
      <transporters2>
        <val v="0"/>
        <val v="1"/>
      </transporters2>
      <apoplast>
        <val v="0"/>
        <val v="0."/>
      </apoplast>
    </wall>
    <wall index="80" c1="33" c2="45" n1="49" n2="48" length="42.4253" viz_flux="0" wall_type="normal">
      <transporters1>
        <val v="0"/>
        <val v="1"/>
      </transporters1>
      <transporters2>
        <val v="0"/>
        <val v="0"/>
      </transporters2>
      <apoplast>
        <val v="0"/>
        <val v="0."/>
      </apoplast>
    </wall>
    <wall index="81" c1="34" c2="35" n1="37" n2="50" length="42.4253" viz_flux="0" wall_type="normal">
      <transporters1>
        <val v="0"/>
        <val v="0"/>
      </transporters1>
      <transporters2>
        <val v="0"/>
        <val v="1"/>
      </transporters2>
      <apoplast>
        <val v="0"/>
        <val v="0."/>
      </apoplast>
    </wall>
    <wall index="82" c1="34" c2="46" n1="50" n2="49" length="42.4253" viz_flux="0" wall_type="normal">
      <transporters1>
        <val v="0"/>
        <val v="0"/>
      </transporters1>
      <transporters2>
        <val v="0"/>
        <val v="1"/>
      </transporters2>
      <apoplast>
        <val v="0"/>
        <val v="0."/>
      </apoplast>
    </wall>
    <wall index="83" c1="35" c2="-1" n1="38" n2="51" length="42.4253" viz_flux="0" wall_type="normal">
      <transporters1>
        <val v="0"/>
        <val v="0"/>
      </transporters1>
      <transporters2>
        <val v="0"/>
        <val v="0"/>
      </transporters2>
      <apoplast>
        <val v="0"/>
        <val v="0."/>
      </apoplast>
    </wall>
    <wall index="84" c1="35" c2="47" n1="51" n2="50" length="42.4253" viz_flux="0" wall_type="normal">
      <transporters1>
        <val v="0"/>
        <val v="0"/>
      </transporters1>
      <transporters2>
        <val v="0"/>
        <val v="1"/>
      </transporters2>
      <apoplast>
        <val v="0"/>
        <val v="0."/>
      </apoplast>
    </wall>
    <wall index="85" c1="36" c2="-1" n1="52" n2="39" length="42.4253" viz_flux="0" wall_type="normal">
      <transporters1>
        <val v="0"/>
        <val v="0"/>
      </transporters1>
      <transporters2>
        <val v="0"/>
        <val v="0"/>
      </transporters2>
      <apoplast>
        <val v="0"/>
        <val v="0."/>
      </apoplast>
    </wall>
    <wall index="86" c1="36" c2="48" n1="53" n2="52" length="42.4253" viz_flux="0" wall_type="normal">
      <transporters1>
        <val v="0"/>
        <val v="0"/>
      </transporters1>
      <transporters2>
        <val v="0"/>
        <val v="1"/>
      </transporters2>
      <apoplast>
        <val v="0"/>
        <val v="0."/>
      </apoplast>
    </wall>
    <wall index="87" c1="36" c2="37" n1="40" n2="53" length="42.4253" viz_flux="0" wall_type="normal">
      <transporters1>
        <val v="0"/>
        <val v="1"/>
      </transporters1>
      <transporters2>
        <val v="0"/>
        <val v="0"/>
      </transporters2>
      <apoplast>
        <val v="0"/>
        <val v="0."/>
      </apoplast>
    </wall>
    <wall index="88" c1="37" c2="38" n1="41" n2="54" length="42.4253" viz_flux="0" wall_type="normal">
      <transporters1>
        <val v="0"/>
        <val v="1"/>
      </transporters1>
      <transporters2>
        <val v="0"/>
        <val v="0"/>
      </transporters2>
      <apoplast>
        <val v="0"/>
        <val v="0."/>
      </apoplast>
    </wall>
    <wall index="89" c1="37" c2="49" n1="54" n2="53" length="42.4253" viz_flux="0" wall_type="normal">
      <transporters1>
        <val v="0"/>
        <val v="0"/>
      </transporters1>
      <transporters2>
        <val v="0"/>
        <val v="1"/>
      </transporters2>
      <apoplast>
        <val v="0"/>
        <val v="0."/>
      </apoplast>
    </wall>
    <wall index="90" c1="38" c2="39" n1="42" n2="55" length="42.4253" viz_flux="0" wall_type="normal">
      <transporters1>
        <val v="0"/>
        <val v="1"/>
      </transporters1>
      <transporters2>
        <val v="0"/>
        <val v="0"/>
      </transporters2>
      <apoplast>
        <val v="0"/>
        <val v="0."/>
      </apoplast>
    </wall>
    <wall index="91" c1="38" c2="50" n1="55" n2="54" length="42.4253" viz_flux="0" wall_type="normal">
      <transporters1>
        <val v="0"/>
        <val v="1"/>
      </transporters1>
      <transporters2>
        <val v="0"/>
        <val v="0"/>
      </transporters2>
      <apoplast>
        <val v="0"/>
        <val v="0."/>
      </apoplast>
    </wall>
    <wall index="92" c1="39" c2="40" n1="43" n2="56" length="42.4253" viz_flux="0" wall_type="normal">
      <transporters1>
        <val v="0"/>
        <val v="0"/>
      </transporters1>
      <transporters2>
        <val v="0"/>
        <val v="0"/>
      </transporters2>
      <apoplast>
        <val v="0"/>
        <val v="0."/>
      </apoplast>
    </wall>
    <wall index="93" c1="39" c2="51" n1="56" n2="55" length="42.4253" viz_flux="0" wall_type="normal">
      <transporters1>
        <val v="0"/>
        <val v="1"/>
      </transporters1>
      <transporters2>
        <val v="0"/>
        <val v="0"/>
      </transporters2>
      <apoplast>
        <val v="0"/>
        <val v="0."/>
      </apoplast>
    </wall>
    <wall index="94" c1="40" c2="41" n1="44" n2="57" length="42.4253" viz_flux="0" wall_type="normal">
      <transporters1>
        <val v="0"/>
        <val v="0"/>
      </transporters1>
      <transporters2>
        <val v="0"/>
        <val v="0"/>
      </transporters2>
      <apoplast>
        <val v="0"/>
        <val v="0."/>
      </apoplast>
    </wall>
    <wall index="95" c1="40" c2="52" n1="57" n2="56" length="42.4253" viz_flux="0" wall_type="normal">
      <transporters1>
        <val v="0"/>
        <val v="1"/>
      </transporters1>
      <transporters2>
        <val v="0"/>
        <val v="0"/>
      </transporters2>
      <apoplast>
        <val v="0"/>
        <val v="0."/>
      </apoplast>
    </wall>
    <wall index="96" c1="41" c2="42" n1="45" n2="58" length="42.4253" viz_flux="0" wall_type="normal">
      <transporters1>
        <val v="0"/>
        <val v="0"/>
      </transporters1>
      <transporters2>
        <val v="0"/>
        <val v="0"/>
      </transporters2>
      <apoplast>
        <val v="0"/>
        <val v="0."/>
      </apoplast>
    </wall>
    <wall index="97" c1="41" c2="53" n1="58" n2="57" length="42.4253" viz_flux="0" wall_type="normal">
      <transporters1>
        <val v="0"/>
        <val v="1"/>
      </transporters1>
      <transporters2>
        <val v="0"/>
        <val v="0"/>
      </transporters2>
      <apoplast>
        <val v="0"/>
        <val v="0."/>
      </apoplast>
    </wall>
    <wall index="98" c1="42" c2="43" n1="46" n2="59" length="42.4253" viz_flux="0" wall_type="normal">
      <transporters1>
        <val v="0"/>
        <val v="0"/>
      </transporters1>
      <transporters2>
        <val v="0"/>
        <val v="0"/>
      </transporters2>
      <apoplast>
        <val v="0"/>
        <val v="0."/>
      </apoplast>
    </wall>
    <wall index="99" c1="42" c2="54" n1="59" n2="58" length="42.4253" viz_flux="0" wall_type="normal">
      <transporters1>
        <val v="0"/>
        <val v="1"/>
      </transporters1>
      <transporters2>
        <val v="0"/>
        <val v="0"/>
      </transporters2>
      <apoplast>
        <val v="0"/>
        <val v="0."/>
      </apoplast>
    </wall>
    <wall index="100" c1="43" c2="44" n1="47" n2="60" length="42.4253" viz_flux="0" wall_type="normal">
      <transporters1>
        <val v="0"/>
        <val v="0"/>
      </transporters1>
      <transporters2>
        <val v="0"/>
        <val v="0"/>
      </transporters2>
      <apoplast>
        <val v="0"/>
        <val v="0."/>
      </apoplast>
    </wall>
    <wall index="101" c1="43" c2="55" n1="60" n2="59" length="42.4253" viz_flux="0" wall_type="normal">
      <transporters1>
        <val v="0"/>
        <val v="1"/>
      </transporters1>
      <transporters2>
        <val v="0"/>
        <val v="0"/>
      </transporters2>
      <apoplast>
        <val v="0"/>
        <val v="0."/>
      </apoplast>
    </wall>
    <wall index="102" c1="44" c2="45" n1="48" n2="61" length="42.4253" viz_flux="0" wall_type="normal">
      <transporters1>
        <val v="0"/>
        <val v="0"/>
      </transporters1>
      <transporters2>
        <val v="0"/>
        <val v="1"/>
      </transporters2>
      <apoplast>
        <val v="0"/>
        <val v="0."/>
      </apoplast>
    </wall>
    <wall index="103" c1="44" c2="56" n1="61" n2="60" length="42.4253" viz_flux="0" wall_type="normal">
      <transporters1>
        <val v="0"/>
        <val v="1"/>
      </transporters1>
      <transporters2>
        <val v="0"/>
        <val v="0"/>
      </transporters2>
      <apoplast>
        <val v="0"/>
        <val v="0."/>
      </apoplast>
    </wall>
    <wall index="104" c1="45" c2="46" n1="49" n2="62" length="42.4253" viz_flux="0" wall_type="normal">
      <transporters1>
        <val v="0"/>
        <val v="0"/>
      </transporters1>
      <transporters2>
        <val v="0"/>
        <val v="1"/>
      </transporters2>
      <apoplast>
        <val v="0"/>
        <val v="0."/>
      </apoplast>
    </wall>
    <wall index="105" c1="45" c2="57" n1="62" n2="61" length="42.4253" viz_flux="0" wall_type="normal">
      <transporters1>
        <val v="0"/>
        <val v="1"/>
      </transporters1>
      <transporters2>
        <val v="0"/>
        <val v="0"/>
      </transporters2>
      <apoplast>
        <val v="0"/>
        <val v="0."/>
      </apoplast>
    </wall>
    <wall index="106" c1="46" c2="47" n1="50" n2="63" length="42.4253" viz_flux="0" wall_type="normal">
      <transporters1>
        <val v="0"/>
        <val v="0"/>
      </transporters1>
      <transporters2>
        <val v="0"/>
        <val v="1"/>
      </transporters2>
      <apoplast>
        <val v="0"/>
        <val v="0."/>
      </apoplast>
    </wall>
    <wall index="107" c1="46" c2="58" n1="63" n2="62" length="42.4253" viz_flux="0" wall_type="normal">
      <transporters1>
        <val v="0"/>
        <val v="0"/>
      </transporters1>
      <transporters2>
        <val v="0"/>
        <val v="1"/>
      </transporters2>
      <apoplast>
        <val v="0"/>
        <val v="0."/>
      </apoplast>
    </wall>
    <wall index="108" c1="47" c2="-1" n1="51" n2="64" length="42.4253" viz_flux="0" wall_type="normal">
      <transporters1>
        <val v="0"/>
        <val v="0"/>
      </transporters1>
      <transporters2>
        <val v="0"/>
        <val v="0"/>
      </transporters2>
      <apoplast>
        <val v="0"/>
        <val v="0."/>
      </apoplast>
    </wall>
    <wall index="109" c1="47" c2="59" n1="64" n2="63" length="42.4253" viz_flux="0" wall_type="normal">
      <transporters1>
        <val v="0"/>
        <val v="0"/>
      </transporters1>
      <transporters2>
        <val v="0"/>
        <val v="1"/>
      </transporters2>
      <apoplast>
        <val v="0"/>
        <val v="0."/>
      </apoplast>
    </wall>
    <wall index="110" c1="48" c2="-1" n1="65" n2="52" length="42.4253" viz_flux="0" wall_type="normal">
      <transporters1>
        <val v="0"/>
        <val v="0"/>
      </transporters1>
      <transporters2>
        <val v="0"/>
        <val v="0"/>
      </transporters2>
      <apoplast>
        <val v="0"/>
        <val v="0."/>
      </apoplast>
    </wall>
    <wall index="111" c1="48" c2="60" n1="66" n2="65" length="42.4253" viz_flux="0" wall_type="normal">
      <transporters1>
        <val v="0"/>
        <val v="0"/>
      </transporters1>
      <transporters2>
        <val v="0"/>
        <val v="1"/>
      </transporters2>
      <apoplast>
        <val v="0"/>
        <val v="0."/>
      </apoplast>
    </wall>
    <wall index="112" c1="48" c2="49" n1="53" n2="66" length="42.4253" viz_flux="0" wall_type="normal">
      <transporters1>
        <val v="0"/>
        <val v="1"/>
      </transporters1>
      <transporters2>
        <val v="0"/>
        <val v="0"/>
      </transporters2>
      <apoplast>
        <val v="0"/>
        <val v="0."/>
      </apoplast>
    </wall>
    <wall index="113" c1="49" c2="50" n1="54" n2="67" length="42.4253" viz_flux="0" wall_type="normal">
      <transporters1>
        <val v="0"/>
        <val v="1"/>
      </transporters1>
      <transporters2>
        <val v="0"/>
        <val v="0"/>
      </transporters2>
      <apoplast>
        <val v="0"/>
        <val v="0."/>
      </apoplast>
    </wall>
    <wall index="114" c1="49" c2="61" n1="67" n2="66" length="42.4253" viz_flux="0" wall_type="normal">
      <transporters1>
        <val v="0"/>
        <val v="0"/>
      </transporters1>
      <transporters2>
        <val v="0"/>
        <val v="1"/>
      </transporters2>
      <apoplast>
        <val v="0"/>
        <val v="0."/>
      </apoplast>
    </wall>
    <wall index="115" c1="50" c2="51" n1="55" n2="68" length="42.4253" viz_flux="0" wall_type="normal">
      <transporters1>
        <val v="0"/>
        <val v="1"/>
      </transporters1>
      <transporters2>
        <val v="0"/>
        <val v="0"/>
      </transporters2>
      <apoplast>
        <val v="0"/>
        <val v="0."/>
      </apoplast>
    </wall>
    <wall index="116" c1="50" c2="62" n1="68" n2="67" length="42.4253" viz_flux="0" wall_type="normal">
      <transporters1>
        <val v="0"/>
        <val v="1"/>
      </transporters1>
      <transporters2>
        <val v="0"/>
        <val v="0"/>
      </transporters2>
      <apoplast>
        <val v="0"/>
        <val v="0."/>
      </apoplast>
    </wall>
    <wall index="117" c1="51" c2="52" n1="56" n2="69" length="42.4253" viz_flux="0" wall_type="normal">
      <transporters1>
        <val v="0"/>
        <val v="0"/>
      </transporters1>
      <transporters2>
        <val v="0"/>
        <val v="0"/>
      </transporters2>
      <apoplast>
        <val v="0"/>
        <val v="0."/>
      </apoplast>
    </wall>
    <wall index="118" c1="51" c2="63" n1="69" n2="68" length="42.4253" viz_flux="0" wall_type="normal">
      <transporters1>
        <val v="0"/>
        <val v="1"/>
      </transporters1>
      <transporters2>
        <val v="0"/>
        <val v="0"/>
      </transporters2>
      <apoplast>
        <val v="0"/>
        <val v="0."/>
      </apoplast>
    </wall>
    <wall index="119" c1="52" c2="53" n1="57" n2="70" length="42.4253" viz_flux="0" wall_type="normal">
      <transporters1>
        <val v="0"/>
        <val v="0"/>
      </transporters1>
      <transporters2>
        <val v="0"/>
        <val v="0"/>
      </transporters2>
      <apoplast>
        <val v="0"/>
        <val v="0."/>
      </apoplast>
    </wall>
    <wall index="120" c1="52" c2="64" n1="70" n2="69" length="42.4253" viz_flux="0" wall_type="normal">
      <transporters1>
        <val v="0"/>
        <val v="1"/>
      </transporters1>
      <transporters2>
        <val v="0"/>
        <val v="0"/>
      </transporters2>
      <apoplast>
        <val v="0"/>
        <val v="0."/>
      </apoplast>
    </wall>
    <wall index="121" c1="53" c2="54" n1="58" n2="71" length="42.4253" viz_flux="0" wall_type="normal">
      <transporters1>
        <val v="0"/>
        <val v="0"/>
      </transporters1>
      <transporters2>
        <val v="0"/>
        <val v="0"/>
      </transporters2>
      <apoplast>
        <val v="0"/>
        <val v="0."/>
      </apoplast>
    </wall>
    <wall index="122" c1="53" c2="65" n1="71" n2="70" length="42.4253" viz_flux="0" wall_type="normal">
      <transporters1>
        <val v="0"/>
        <val v="1"/>
      </transporters1>
      <transporters2>
        <val v="0"/>
        <val v="0"/>
      </transporters2>
      <apoplast>
        <val v="0"/>
        <val v="0."/>
      </apoplast>
    </wall>
    <wall index="123" c1="54" c2="55" n1="59" n2="72" length="42.4253" viz_flux="0" wall_type="normal">
      <transporters1>
        <val v="0"/>
        <val v="0"/>
      </transporters1>
      <transporters2>
        <val v="0"/>
        <val v="0"/>
      </transporters2>
      <apoplast>
        <val v="0"/>
        <val v="0."/>
      </apoplast>
    </wall>
    <wall index="124" c1="54" c2="66" n1="72" n2="71" length="42.4253" viz_flux="0" wall_type="normal">
      <transporters1>
        <val v="0"/>
        <val v="1"/>
      </transporters1>
      <transporters2>
        <val v="0"/>
        <val v="0"/>
      </transporters2>
      <apoplast>
        <val v="0"/>
        <val v="0."/>
      </apoplast>
    </wall>
    <wall index="125" c1="55" c2="56" n1="60" n2="73" length="42.4253" viz_flux="0" wall_type="normal">
      <transporters1>
        <val v="0"/>
        <val v="0"/>
      </transporters1>
      <transporters2>
        <val v="0"/>
        <val v="0"/>
      </transporters2>
      <apoplast>
        <val v="0"/>
        <val v="0."/>
      </apoplast>
    </wall>
    <wall index="126" c1="55" c2="67" n1="73" n2="72" length="42.4253" viz_flux="0" wall_type="normal">
      <transporters1>
        <val v="0"/>
        <val v="1"/>
      </transporters1>
      <transporters2>
        <val v="0"/>
        <val v="0"/>
      </transporters2>
      <apoplast>
        <val v="0"/>
        <val v="0."/>
      </apoplast>
    </wall>
    <wall index="127" c1="56" c2="57" n1="61" n2="74" length="42.4253" viz_flux="0" wall_type="normal">
      <transporters1>
        <val v="0"/>
        <val v="0"/>
      </transporters1>
      <transporters2>
        <val v="0"/>
        <val v="1"/>
      </transporters2>
      <apoplast>
        <val v="0"/>
        <val v="0."/>
      </apoplast>
    </wall>
    <wall index="128" c1="56" c2="68" n1="74" n2="73" length="42.4253" viz_flux="0" wall_type="normal">
      <transporters1>
        <val v="0"/>
        <val v="1"/>
      </transporters1>
      <transporters2>
        <val v="0"/>
        <val v="0"/>
      </transporters2>
      <apoplast>
        <val v="0"/>
        <val v="0."/>
      </apoplast>
    </wall>
    <wall index="129" c1="57" c2="58" n1="62" n2="75" length="42.4253" viz_flux="0" wall_type="normal">
      <transporters1>
        <val v="0"/>
        <val v="0"/>
      </transporters1>
      <transporters2>
        <val v="0"/>
        <val v="1"/>
      </transporters2>
      <apoplast>
        <val v="0"/>
        <val v="0."/>
      </apoplast>
    </wall>
    <wall index="130" c1="57" c2="69" n1="75" n2="74" length="42.4253" viz_flux="0" wall_type="normal">
      <transporters1>
        <val v="0"/>
        <val v="1"/>
      </transporters1>
      <transporters2>
        <val v="0"/>
        <val v="0"/>
      </transporters2>
      <apoplast>
        <val v="0"/>
        <val v="0."/>
      </apoplast>
    </wall>
    <wall index="131" c1="58" c2="59" n1="63" n2="76" length="42.4253" viz_flux="0" wall_type="normal">
      <transporters1>
        <val v="0"/>
        <val v="0"/>
      </transporters1>
      <transporters2>
        <val v="0"/>
        <val v="1"/>
      </transporters2>
      <apoplast>
        <val v="0"/>
        <val v="0."/>
      </apoplast>
    </wall>
    <wall index="132" c1="58" c2="70" n1="76" n2="75" length="42.4253" viz_flux="0" wall_type="normal">
      <transporters1>
        <val v="0"/>
        <val v="0"/>
      </transporters1>
      <transporters2>
        <val v="0"/>
        <val v="1"/>
      </transporters2>
      <apoplast>
        <val v="0"/>
        <val v="0."/>
      </apoplast>
    </wall>
    <wall index="133" c1="59" c2="-1" n1="64" n2="77" length="42.4253" viz_flux="0" wall_type="normal">
      <transporters1>
        <val v="0"/>
        <val v="0"/>
      </transporters1>
      <transporters2>
        <val v="0"/>
        <val v="0"/>
      </transporters2>
      <apoplast>
        <val v="0"/>
        <val v="0."/>
      </apoplast>
    </wall>
    <wall index="134" c1="59" c2="71" n1="77" n2="76" length="42.4253" viz_flux="0" wall_type="normal">
      <transporters1>
        <val v="0"/>
        <val v="0"/>
      </transporters1>
      <transporters2>
        <val v="0"/>
        <val v="1"/>
      </transporters2>
      <apoplast>
        <val v="0"/>
        <val v="0."/>
      </apoplast>
    </wall>
    <wall index="135" c1="60" c2="-1" n1="78" n2="65" length="42.4253" viz_flux="0" wall_type="normal">
      <transporters1>
        <val v="0"/>
        <val v="0"/>
      </transporters1>
      <transporters2>
        <val v="0"/>
        <val v="0"/>
      </transporters2>
      <apoplast>
        <val v="0"/>
        <val v="0."/>
      </apoplast>
    </wall>
    <wall index="136" c1="60" c2="72" n1="79" n2="78" length="42.4253" viz_flux="0" wall_type="normal">
      <transporters1>
        <val v="0"/>
        <val v="0"/>
      </transporters1>
      <transporters2>
        <val v="0"/>
        <val v="1"/>
      </transporters2>
      <apoplast>
        <val v="0"/>
        <val v="0."/>
      </apoplast>
    </wall>
    <wall index="137" c1="60" c2="61" n1="66" n2="79" length="42.4253" viz_flux="0" wall_type="normal">
      <transporters1>
        <val v="0"/>
        <val v="1"/>
      </transporters1>
      <transporters2>
        <val v="0"/>
        <val v="0"/>
      </transporters2>
      <apoplast>
        <val v="0"/>
        <val v="0."/>
      </apoplast>
    </wall>
    <wall index="138" c1="61" c2="62" n1="67" n2="80" length="42.4253" viz_flux="0" wall_type="normal">
      <transporters1>
        <val v="0"/>
        <val v="1"/>
      </transporters1>
      <transporters2>
        <val v="0"/>
        <val v="0"/>
      </transporters2>
      <apoplast>
        <val v="0"/>
        <val v="0."/>
      </apoplast>
    </wall>
    <wall index="139" c1="61" c2="73" n1="80" n2="79" length="42.4253" viz_flux="0" wall_type="normal">
      <transporters1>
        <val v="0"/>
        <val v="0"/>
      </transporters1>
      <transporters2>
        <val v="0"/>
        <val v="1"/>
      </transporters2>
      <apoplast>
        <val v="0"/>
        <val v="0."/>
      </apoplast>
    </wall>
    <wall index="140" c1="62" c2="63" n1="68" n2="81" length="42.4253" viz_flux="0" wall_type="normal">
      <transporters1>
        <val v="0"/>
        <val v="1"/>
      </transporters1>
      <transporters2>
        <val v="0"/>
        <val v="0"/>
      </transporters2>
      <apoplast>
        <val v="0"/>
        <val v="0."/>
      </apoplast>
    </wall>
    <wall index="141" c1="62" c2="74" n1="81" n2="80" length="42.4253" viz_flux="0" wall_type="normal">
      <transporters1>
        <val v="0"/>
        <val v="1"/>
      </transporters1>
      <transporters2>
        <val v="0"/>
        <val v="0"/>
      </transporters2>
      <apoplast>
        <val v="0"/>
        <val v="0."/>
      </apoplast>
    </wall>
    <wall index="142" c1="63" c2="64" n1="69" n2="82" length="42.4253" viz_flux="0" wall_type="normal">
      <transporters1>
        <val v="0"/>
        <val v="0"/>
      </transporters1>
      <transporters2>
        <val v="0"/>
        <val v="0"/>
      </transporters2>
      <apoplast>
        <val v="0"/>
        <val v="0."/>
      </apoplast>
    </wall>
    <wall index="143" c1="63" c2="75" n1="82" n2="81" length="42.4253" viz_flux="0" wall_type="normal">
      <transporters1>
        <val v="0"/>
        <val v="1"/>
      </transporters1>
      <transporters2>
        <val v="0"/>
        <val v="0"/>
      </transporters2>
      <apoplast>
        <val v="0"/>
        <val v="0."/>
      </apoplast>
    </wall>
    <wall index="144" c1="64" c2="65" n1="70" n2="83" length="42.4253" viz_flux="0" wall_type="normal">
      <transporters1>
        <val v="0"/>
        <val v="0"/>
      </transporters1>
      <transporters2>
        <val v="0"/>
        <val v="0"/>
      </transporters2>
      <apoplast>
        <val v="0"/>
        <val v="0."/>
      </apoplast>
    </wall>
    <wall index="145" c1="64" c2="76" n1="83" n2="82" length="42.4253" viz_flux="0" wall_type="normal">
      <transporters1>
        <val v="0"/>
        <val v="1"/>
      </transporters1>
      <transporters2>
        <val v="0"/>
        <val v="0"/>
      </transporters2>
      <apoplast>
        <val v="0"/>
        <val v="0."/>
      </apoplast>
    </wall>
    <wall index="146" c1="65" c2="66" n1="71" n2="84" length="42.4253" viz_flux="0" wall_type="normal">
      <transporters1>
        <val v="0"/>
        <val v="0"/>
      </transporters1>
      <transporters2>
        <val v="0"/>
        <val v="0"/>
      </transporters2>
      <apoplast>
        <val v="0"/>
        <val v="0."/>
      </apoplast>
    </wall>
    <wall index="147" c1="65" c2="77" n1="84" n2="83" length="42.4253" viz_flux="0" wall_type="normal">
      <transporters1>
        <val v="0"/>
        <val v="1"/>
      </transporters1>
      <transporters2>
        <val v="0"/>
        <val v="0"/>
      </transporters2>
      <apoplast>
        <val v="0"/>
        <val v="0."/>
      </apoplast>
    </wall>
    <wall index="148" c1="66" c2="67" n1="72" n2="85" length="42.4253" viz_flux="0" wall_type="normal">
      <transporters1>
        <val v="0"/>
        <val v="0"/>
      </transporters1>
      <transporters2>
        <val v="0"/>
        <val v="0"/>
      </transporters2>
      <apoplast>
        <val v="0"/>
        <val v="0."/>
      </apoplast>
    </wall>
    <wall index="149" c1="66" c2="78" n1="85" n2="84" length="42.4253" viz_flux="0" wall_type="normal">
      <transporters1>
        <val v="0"/>
        <val v="1"/>
      </transporters1>
      <transporters2>
        <val v="0"/>
        <val v="0"/>
      </transporters2>
      <apoplast>
        <val v="0"/>
        <val v="0."/>
      </apoplast>
    </wall>
    <wall index="150" c1="67" c2="68" n1="73" n2="86" length="42.4253" viz_flux="0" wall_type="normal">
      <transporters1>
        <val v="0"/>
        <val v="0"/>
      </transporters1>
      <transporters2>
        <val v="0"/>
        <val v="0"/>
      </transporters2>
      <apoplast>
        <val v="0"/>
        <val v="0."/>
      </apoplast>
    </wall>
    <wall index="151" c1="67" c2="79" n1="86" n2="85" length="42.4253" viz_flux="0" wall_type="normal">
      <transporters1>
        <val v="0"/>
        <val v="1"/>
      </transporters1>
      <transporters2>
        <val v="0"/>
        <val v="0"/>
      </transporters2>
      <apoplast>
        <val v="0"/>
        <val v="0."/>
      </apoplast>
    </wall>
    <wall index="152" c1="68" c2="69" n1="74" n2="87" length="42.4253" viz_flux="0" wall_type="normal">
      <transporters1>
        <val v="0"/>
        <val v="0"/>
      </transporters1>
      <transporters2>
        <val v="0"/>
        <val v="1"/>
      </transporters2>
      <apoplast>
        <val v="0"/>
        <val v="0."/>
      </apoplast>
    </wall>
    <wall index="153" c1="68" c2="80" n1="87" n2="86" length="42.4253" viz_flux="0" wall_type="normal">
      <transporters1>
        <val v="0"/>
        <val v="1"/>
      </transporters1>
      <transporters2>
        <val v="0"/>
        <val v="0"/>
      </transporters2>
      <apoplast>
        <val v="0"/>
        <val v="0."/>
      </apoplast>
    </wall>
    <wall index="154" c1="69" c2="70" n1="75" n2="88" length="42.4253" viz_flux="0" wall_type="normal">
      <transporters1>
        <val v="0"/>
        <val v="0"/>
      </transporters1>
      <transporters2>
        <val v="0"/>
        <val v="1"/>
      </transporters2>
      <apoplast>
        <val v="0"/>
        <val v="0."/>
      </apoplast>
    </wall>
    <wall index="155" c1="69" c2="81" n1="88" n2="87" length="42.4253" viz_flux="0" wall_type="normal">
      <transporters1>
        <val v="0"/>
        <val v="1"/>
      </transporters1>
      <transporters2>
        <val v="0"/>
        <val v="0"/>
      </transporters2>
      <apoplast>
        <val v="0"/>
        <val v="0."/>
      </apoplast>
    </wall>
    <wall index="156" c1="70" c2="71" n1="76" n2="89" length="42.4253" viz_flux="0" wall_type="normal">
      <transporters1>
        <val v="0"/>
        <val v="0"/>
      </transporters1>
      <transporters2>
        <val v="0"/>
        <val v="1"/>
      </transporters2>
      <apoplast>
        <val v="0"/>
        <val v="0."/>
      </apoplast>
    </wall>
    <wall index="157" c1="70" c2="82" n1="89" n2="88" length="42.4253" viz_flux="0" wall_type="normal">
      <transporters1>
        <val v="0"/>
        <val v="0"/>
      </transporters1>
      <transporters2>
        <val v="0"/>
        <val v="1"/>
      </transporters2>
      <apoplast>
        <val v="0"/>
        <val v="0."/>
      </apoplast>
    </wall>
    <wall index="158" c1="71" c2="-1" n1="77" n2="90" length="42.4253" viz_flux="0" wall_type="normal">
      <transporters1>
        <val v="0"/>
        <val v="0"/>
      </transporters1>
      <transporters2>
        <val v="0"/>
        <val v="0"/>
      </transporters2>
      <apoplast>
        <val v="0"/>
        <val v="0."/>
      </apoplast>
    </wall>
    <wall index="159" c1="71" c2="83" n1="90" n2="89" length="42.4253" viz_flux="0" wall_type="normal">
      <transporters1>
        <val v="0"/>
        <val v="0"/>
      </transporters1>
      <transporters2>
        <val v="0"/>
        <val v="1"/>
      </transporters2>
      <apoplast>
        <val v="0"/>
        <val v="0."/>
      </apoplast>
    </wall>
    <wall index="160" c1="72" c2="-1" n1="91" n2="78" length="42.4253" viz_flux="0" wall_type="normal">
      <transporters1>
        <val v="0"/>
        <val v="0"/>
      </transporters1>
      <transporters2>
        <val v="0"/>
        <val v="0"/>
      </transporters2>
      <apoplast>
        <val v="0"/>
        <val v="0."/>
      </apoplast>
    </wall>
    <wall index="161" c1="72" c2="84" n1="92" n2="91" length="42.4253" viz_flux="0" wall_type="normal">
      <transporters1>
        <val v="0"/>
        <val v="0"/>
      </transporters1>
      <transporters2>
        <val v="0"/>
        <val v="1"/>
      </transporters2>
      <apoplast>
        <val v="0"/>
        <val v="0."/>
      </apoplast>
    </wall>
    <wall index="162" c1="72" c2="73" n1="79" n2="92" length="42.4253" viz_flux="0" wall_type="normal">
      <transporters1>
        <val v="0"/>
        <val v="1"/>
      </transporters1>
      <transporters2>
        <val v="0"/>
        <val v="0"/>
      </transporters2>
      <apoplast>
        <val v="0"/>
        <val v="0."/>
      </apoplast>
    </wall>
    <wall index="163" c1="73" c2="74" n1="80" n2="93" length="42.4253" viz_flux="0" wall_type="normal">
      <transporters1>
        <val v="0"/>
        <val v="1"/>
      </transporters1>
      <transporters2>
        <val v="0"/>
        <val v="0"/>
      </transporters2>
      <apoplast>
        <val v="0"/>
        <val v="0."/>
      </apoplast>
    </wall>
    <wall index="164" c1="73" c2="85" n1="93" n2="92" length="42.4253" viz_flux="0" wall_type="normal">
      <transporters1>
        <val v="0"/>
        <val v="0"/>
      </transporters1>
      <transporters2>
        <val v="0"/>
        <val v="1"/>
      </transporters2>
      <apoplast>
        <val v="0"/>
        <val v="0."/>
      </apoplast>
    </wall>
    <wall index="165" c1="74" c2="75" n1="81" n2="94" length="42.4253" viz_flux="0" wall_type="normal">
      <transporters1>
        <val v="0"/>
        <val v="1"/>
      </transporters1>
      <transporters2>
        <val v="0"/>
        <val v="0"/>
      </transporters2>
      <apoplast>
        <val v="0"/>
        <val v="0."/>
      </apoplast>
    </wall>
    <wall index="166" c1="74" c2="86" n1="94" n2="93" length="42.4253" viz_flux="0" wall_type="normal">
      <transporters1>
        <val v="0"/>
        <val v="1"/>
      </transporters1>
      <transporters2>
        <val v="0"/>
        <val v="0"/>
      </transporters2>
      <apoplast>
        <val v="0"/>
        <val v="0."/>
      </apoplast>
    </wall>
    <wall index="167" c1="75" c2="76" n1="82" n2="95" length="42.4253" viz_flux="0" wall_type="normal">
      <transporters1>
        <val v="0"/>
        <val v="0"/>
      </transporters1>
      <transporters2>
        <val v="0"/>
        <val v="0"/>
      </transporters2>
      <apoplast>
        <val v="0"/>
        <val v="0."/>
      </apoplast>
    </wall>
    <wall index="168" c1="75" c2="87" n1="95" n2="94" length="42.4253" viz_flux="0" wall_type="normal">
      <transporters1>
        <val v="0"/>
        <val v="1"/>
      </transporters1>
      <transporters2>
        <val v="0"/>
        <val v="0"/>
      </transporters2>
      <apoplast>
        <val v="0"/>
        <val v="0."/>
      </apoplast>
    </wall>
    <wall index="169" c1="76" c2="77" n1="83" n2="96" length="42.4253" viz_flux="0" wall_type="normal">
      <transporters1>
        <val v="0"/>
        <val v="0"/>
      </transporters1>
      <transporters2>
        <val v="0"/>
        <val v="0"/>
      </transporters2>
      <apoplast>
        <val v="0"/>
        <val v="0."/>
      </apoplast>
    </wall>
    <wall index="170" c1="76" c2="88" n1="96" n2="95" length="42.4253" viz_flux="0" wall_type="normal">
      <transporters1>
        <val v="0"/>
        <val v="1"/>
      </transporters1>
      <transporters2>
        <val v="0"/>
        <val v="0"/>
      </transporters2>
      <apoplast>
        <val v="0"/>
        <val v="0."/>
      </apoplast>
    </wall>
    <wall index="171" c1="77" c2="78" n1="84" n2="97" length="42.4253" viz_flux="0" wall_type="normal">
      <transporters1>
        <val v="0"/>
        <val v="0"/>
      </transporters1>
      <transporters2>
        <val v="0"/>
        <val v="0"/>
      </transporters2>
      <apoplast>
        <val v="0"/>
        <val v="0."/>
      </apoplast>
    </wall>
    <wall index="172" c1="77" c2="89" n1="97" n2="96" length="42.4253" viz_flux="0" wall_type="normal">
      <transporters1>
        <val v="0"/>
        <val v="1"/>
      </transporters1>
      <transporters2>
        <val v="0"/>
        <val v="0"/>
      </transporters2>
      <apoplast>
        <val v="0"/>
        <val v="0."/>
      </apoplast>
    </wall>
    <wall index="173" c1="78" c2="79" n1="85" n2="98" length="42.4253" viz_flux="0" wall_type="normal">
      <transporters1>
        <val v="0"/>
        <val v="0"/>
      </transporters1>
      <transporters2>
        <val v="0"/>
        <val v="0"/>
      </transporters2>
      <apoplast>
        <val v="0"/>
        <val v="0."/>
      </apoplast>
    </wall>
    <wall index="174" c1="78" c2="90" n1="98" n2="97" length="42.4253" viz_flux="0" wall_type="normal">
      <transporters1>
        <val v="0"/>
        <val v="1"/>
      </transporters1>
      <transporters2>
        <val v="0"/>
        <val v="0"/>
      </transporters2>
      <apoplast>
        <val v="0"/>
        <val v="0."/>
      </apoplast>
    </wall>
    <wall index="175" c1="79" c2="80" n1="86" n2="99" length="42.4253" viz_flux="0" wall_type="normal">
      <transporters1>
        <val v="0"/>
        <val v="0"/>
      </transporters1>
      <transporters2>
        <val v="0"/>
        <val v="0"/>
      </transporters2>
      <apoplast>
        <val v="0"/>
        <val v="0."/>
      </apoplast>
    </wall>
    <wall index="176" c1="79" c2="91" n1="99" n2="98" length="42.4253" viz_flux="0" wall_type="normal">
      <transporters1>
        <val v="0"/>
        <val v="1"/>
      </transporters1>
      <transporters2>
        <val v="0"/>
        <val v="0"/>
      </transporters2>
      <apoplast>
        <val v="0"/>
        <val v="0."/>
      </apoplast>
    </wall>
    <wall index="177" c1="80" c2="81" n1="87" n2="100" length="42.4253" viz_flux="0" wall_type="normal">
      <transporters1>
        <val v="0"/>
        <val v="0"/>
      </transporters1>
      <transporters2>
        <val v="0"/>
        <val v="1"/>
      </transporters2>
      <apoplast>
        <val v="0"/>
        <val v="0."/>
      </apoplast>
    </wall>
    <wall index="178" c1="80" c2="92" n1="100" n2="99" length="42.4253" viz_flux="0" wall_type="normal">
      <transporters1>
        <val v="0"/>
        <val v="1"/>
      </transporters1>
      <transporters2>
        <val v="0"/>
        <val v="0"/>
      </transporters2>
      <apoplast>
        <val v="0"/>
        <val v="0."/>
      </apoplast>
    </wall>
    <wall index="179" c1="81" c2="82" n1="88" n2="101" length="42.4253" viz_flux="0" wall_type="normal">
      <transporters1>
        <val v="0"/>
        <val v="0"/>
      </transporters1>
      <transporters2>
        <val v="0"/>
        <val v="1"/>
      </transporters2>
      <apoplast>
        <val v="0"/>
        <val v="0."/>
      </apoplast>
    </wall>
    <wall index="180" c1="81" c2="93" n1="101" n2="100" length="42.4253" viz_flux="0" wall_type="normal">
      <transporters1>
        <val v="0"/>
        <val v="1"/>
      </transporters1>
      <transporters2>
        <val v="0"/>
        <val v="0"/>
      </transporters2>
      <apoplast>
        <val v="0"/>
        <val v="0."/>
      </apoplast>
    </wall>
    <wall index="181" c1="82" c2="83" n1="89" n2="102" length="42.4253" viz_flux="0" wall_type="normal">
      <transporters1>
        <val v="0"/>
        <val v="0"/>
      </transporters1>
      <transporters2>
        <val v="0"/>
        <val v="1"/>
      </transporters2>
      <apoplast>
        <val v="0"/>
        <val v="0."/>
      </apoplast>
    </wall>
    <wall index="182" c1="82" c2="94" n1="102" n2="101" length="42.4253" viz_flux="0" wall_type="normal">
      <transporters1>
        <val v="0"/>
        <val v="0"/>
      </transporters1>
      <transporters2>
        <val v="0"/>
        <val v="1"/>
      </transporters2>
      <apoplast>
        <val v="0"/>
        <val v="0."/>
      </apoplast>
    </wall>
    <wall index="183" c1="83" c2="-1" n1="90" n2="103" length="42.4253" viz_flux="0" wall_type="normal">
      <transporters1>
        <val v="0"/>
        <val v="0"/>
      </transporters1>
      <transporters2>
        <val v="0"/>
        <val v="0"/>
      </transporters2>
      <apoplast>
        <val v="0"/>
        <val v="0."/>
      </apoplast>
    </wall>
    <wall index="184" c1="83" c2="95" n1="103" n2="102" length="42.4253" viz_flux="0" wall_type="normal">
      <transporters1>
        <val v="0"/>
        <val v="0"/>
      </transporters1>
      <transporters2>
        <val v="0"/>
        <val v="1"/>
      </transporters2>
      <apoplast>
        <val v="0"/>
        <val v="0."/>
      </apoplast>
    </wall>
    <wall index="185" c1="84" c2="-1" n1="104" n2="91" length="42.4253" viz_flux="0" wall_type="normal">
      <transporters1>
        <val v="0"/>
        <val v="0"/>
      </transporters1>
      <transporters2>
        <val v="0"/>
        <val v="0"/>
      </transporters2>
      <apoplast>
        <val v="0"/>
        <val v="0."/>
      </apoplast>
    </wall>
    <wall index="186" c1="84" c2="96" n1="105" n2="104" length="42.4253" viz_flux="0" wall_type="normal">
      <transporters1>
        <val v="0"/>
        <val v="0"/>
      </transporters1>
      <transporters2>
        <val v="0"/>
        <val v="1"/>
      </transporters2>
      <apoplast>
        <val v="0"/>
        <val v="0."/>
      </apoplast>
    </wall>
    <wall index="187" c1="84" c2="85" n1="92" n2="105" length="42.4253" viz_flux="0" wall_type="normal">
      <transporters1>
        <val v="0"/>
        <val v="1"/>
      </transporters1>
      <transporters2>
        <val v="0"/>
        <val v="0"/>
      </transporters2>
      <apoplast>
        <val v="0"/>
        <val v="0."/>
      </apoplast>
    </wall>
    <wall index="188" c1="85" c2="86" n1="93" n2="106" length="42.4253" viz_flux="0" wall_type="normal">
      <transporters1>
        <val v="0"/>
        <val v="1"/>
      </transporters1>
      <transporters2>
        <val v="0"/>
        <val v="0"/>
      </transporters2>
      <apoplast>
        <val v="0"/>
        <val v="0."/>
      </apoplast>
    </wall>
    <wall index="189" c1="85" c2="97" n1="106" n2="105" length="42.4253" viz_flux="0" wall_type="normal">
      <transporters1>
        <val v="0"/>
        <val v="0"/>
      </transporters1>
      <transporters2>
        <val v="0"/>
        <val v="1"/>
      </transporters2>
      <apoplast>
        <val v="0"/>
        <val v="0."/>
      </apoplast>
    </wall>
    <wall index="190" c1="86" c2="87" n1="94" n2="107" length="42.4253" viz_flux="0" wall_type="normal">
      <transporters1>
        <val v="0"/>
        <val v="1"/>
      </transporters1>
      <transporters2>
        <val v="0"/>
        <val v="0"/>
      </transporters2>
      <apoplast>
        <val v="0"/>
        <val v="0."/>
      </apoplast>
    </wall>
    <wall index="191" c1="86" c2="98" n1="107" n2="106" length="42.4253" viz_flux="0" wall_type="normal">
      <transporters1>
        <val v="0"/>
        <val v="1"/>
      </transporters1>
      <transporters2>
        <val v="0"/>
        <val v="0"/>
      </transporters2>
      <apoplast>
        <val v="0"/>
        <val v="0."/>
      </apoplast>
    </wall>
    <wall index="192" c1="87" c2="88" n1="95" n2="108" length="42.4253" viz_flux="0" wall_type="normal">
      <transporters1>
        <val v="0"/>
        <val v="0"/>
      </transporters1>
      <transporters2>
        <val v="0"/>
        <val v="0"/>
      </transporters2>
      <apoplast>
        <val v="0"/>
        <val v="0."/>
      </apoplast>
    </wall>
    <wall index="193" c1="87" c2="99" n1="108" n2="107" length="42.4253" viz_flux="0" wall_type="normal">
      <transporters1>
        <val v="0"/>
        <val v="1"/>
      </transporters1>
      <transporters2>
        <val v="0"/>
        <val v="0"/>
      </transporters2>
      <apoplast>
        <val v="0"/>
        <val v="0."/>
      </apoplast>
    </wall>
    <wall index="194" c1="88" c2="89" n1="96" n2="109" length="42.4253" viz_flux="0" wall_type="normal">
      <transporters1>
        <val v="0"/>
        <val v="0"/>
      </transporters1>
      <transporters2>
        <val v="0"/>
        <val v="0"/>
      </transporters2>
      <apoplast>
        <val v="0"/>
        <val v="0."/>
      </apoplast>
    </wall>
    <wall index="195" c1="88" c2="100" n1="109" n2="108" length="42.4253" viz_flux="0" wall_type="normal">
      <transporters1>
        <val v="0"/>
        <val v="1"/>
      </transporters1>
      <transporters2>
        <val v="0"/>
        <val v="0"/>
      </transporters2>
      <apoplast>
        <val v="0"/>
        <val v="0."/>
      </apoplast>
    </wall>
    <wall index="196" c1="89" c2="90" n1="97" n2="110" length="42.4253" viz_flux="0" wall_type="normal">
      <transporters1>
        <val v="0"/>
        <val v="0"/>
      </transporters1>
      <transporters2>
        <val v="0"/>
        <val v="0"/>
      </transporters2>
      <apoplast>
        <val v="0"/>
        <val v="0."/>
      </apoplast>
    </wall>
    <wall index="197" c1="89" c2="101" n1="110" n2="109" length="42.4253" viz_flux="0" wall_type="normal">
      <transporters1>
        <val v="0"/>
        <val v="1"/>
      </transporters1>
      <transporters2>
        <val v="0"/>
        <val v="0"/>
      </transporters2>
      <apoplast>
        <val v="0"/>
        <val v="0."/>
      </apoplast>
    </wall>
    <wall index="198" c1="90" c2="91" n1="98" n2="111" length="42.4253" viz_flux="0" wall_type="normal">
      <transporters1>
        <val v="0"/>
        <val v="0"/>
      </transporters1>
      <transporters2>
        <val v="0"/>
        <val v="0"/>
      </transporters2>
      <apoplast>
        <val v="0"/>
        <val v="0."/>
      </apoplast>
    </wall>
    <wall index="199" c1="90" c2="102" n1="111" n2="110" length="42.4253" viz_flux="0" wall_type="normal">
      <transporters1>
        <val v="0"/>
        <val v="1"/>
      </transporters1>
      <transporters2>
        <val v="0"/>
        <val v="0"/>
      </transporters2>
      <apoplast>
        <val v="0"/>
        <val v="0."/>
      </apoplast>
    </wall>
    <wall index="200" c1="91" c2="92" n1="99" n2="112" length="42.4253" viz_flux="0" wall_type="normal">
      <transporters1>
        <val v="0"/>
        <val v="0"/>
      </transporters1>
      <transporters2>
        <val v="0"/>
        <val v="0"/>
      </transporters2>
      <apoplast>
        <val v="0"/>
        <val v="0."/>
      </apoplast>
    </wall>
    <wall index="201" c1="91" c2="103" n1="112" n2="111" length="42.4253" viz_flux="0" wall_type="normal">
      <transporters1>
        <val v="0"/>
        <val v="1"/>
      </transporters1>
      <transporters2>
        <val v="0"/>
        <val v="0"/>
      </transporters2>
      <apoplast>
        <val v="0"/>
        <val v="0."/>
      </apoplast>
    </wall>
    <wall index="202" c1="92" c2="93" n1="100" n2="113" length="42.4253" viz_flux="0" wall_type="normal">
      <transporters1>
        <val v="0"/>
        <val v="0"/>
      </transporters1>
      <transporters2>
        <val v="0"/>
        <val v="1"/>
      </transporters2>
      <apoplast>
        <val v="0"/>
        <val v="0."/>
      </apoplast>
    </wall>
    <wall index="203" c1="92" c2="104" n1="113" n2="112" length="42.4253" viz_flux="0" wall_type="normal">
      <transporters1>
        <val v="0"/>
        <val v="1"/>
      </transporters1>
      <transporters2>
        <val v="0"/>
        <val v="0"/>
      </transporters2>
      <apoplast>
        <val v="0"/>
        <val v="0."/>
      </apoplast>
    </wall>
    <wall index="204" c1="93" c2="94" n1="101" n2="114" length="42.4253" viz_flux="0" wall_type="normal">
      <transporters1>
        <val v="0"/>
        <val v="0"/>
      </transporters1>
      <transporters2>
        <val v="0"/>
        <val v="1"/>
      </transporters2>
      <apoplast>
        <val v="0"/>
        <val v="0."/>
      </apoplast>
    </wall>
    <wall index="205" c1="93" c2="105" n1="114" n2="113" length="42.4253" viz_flux="0" wall_type="normal">
      <transporters1>
        <val v="0"/>
        <val v="1"/>
      </transporters1>
      <transporters2>
        <val v="0"/>
        <val v="0"/>
      </transporters2>
      <apoplast>
        <val v="0"/>
        <val v="0."/>
      </apoplast>
    </wall>
    <wall index="206" c1="94" c2="95" n1="102" n2="115" length="42.4253" viz_flux="0" wall_type="normal">
      <transporters1>
        <val v="0"/>
        <val v="0"/>
      </transporters1>
      <transporters2>
        <val v="0"/>
        <val v="1"/>
      </transporters2>
      <apoplast>
        <val v="0"/>
        <val v="0."/>
      </apoplast>
    </wall>
    <wall index="207" c1="94" c2="106" n1="115" n2="114" length="42.4253" viz_flux="0" wall_type="normal">
      <transporters1>
        <val v="0"/>
        <val v="0"/>
      </transporters1>
      <transporters2>
        <val v="0"/>
        <val v="1"/>
      </transporters2>
      <apoplast>
        <val v="0"/>
        <val v="0."/>
      </apoplast>
    </wall>
    <wall index="208" c1="95" c2="-1" n1="103" n2="116" length="42.4253" viz_flux="0" wall_type="normal">
      <transporters1>
        <val v="0"/>
        <val v="0"/>
      </transporters1>
      <transporters2>
        <val v="0"/>
        <val v="0"/>
      </transporters2>
      <apoplast>
        <val v="0"/>
        <val v="0."/>
      </apoplast>
    </wall>
    <wall index="209" c1="95" c2="107" n1="116" n2="115" length="42.4253" viz_flux="0" wall_type="normal">
      <transporters1>
        <val v="0"/>
        <val v="0"/>
      </transporters1>
      <transporters2>
        <val v="0"/>
        <val v="1"/>
      </transporters2>
      <apoplast>
        <val v="0"/>
        <val v="0."/>
      </apoplast>
    </wall>
    <wall index="210" c1="96" c2="-1" n1="117" n2="104" length="42.4253" viz_flux="0" wall_type="normal">
      <transporters1>
        <val v="0"/>
        <val v="0"/>
      </transporters1>
      <transporters2>
        <val v="0"/>
        <val v="0"/>
      </transporters2>
      <apoplast>
        <val v="0"/>
        <val v="0."/>
      </apoplast>
    </wall>
    <wall index="211" c1="96" c2="108" n1="118" n2="117" length="42.4253" viz_flux="0" wall_type="normal">
      <transporters1>
        <val v="0"/>
        <val v="0"/>
      </transporters1>
      <transporters2>
        <val v="0"/>
        <val v="1"/>
      </transporters2>
      <apoplast>
        <val v="0"/>
        <val v="0."/>
      </apoplast>
    </wall>
    <wall index="212" c1="96" c2="97" n1="105" n2="118" length="42.4253" viz_flux="0" wall_type="normal">
      <transporters1>
        <val v="0"/>
        <val v="1"/>
      </transporters1>
      <transporters2>
        <val v="0"/>
        <val v="0"/>
      </transporters2>
      <apoplast>
        <val v="0"/>
        <val v="0."/>
      </apoplast>
    </wall>
    <wall index="213" c1="97" c2="98" n1="106" n2="119" length="42.4253" viz_flux="0" wall_type="normal">
      <transporters1>
        <val v="0"/>
        <val v="1"/>
      </transporters1>
      <transporters2>
        <val v="0"/>
        <val v="0"/>
      </transporters2>
      <apoplast>
        <val v="0"/>
        <val v="0."/>
      </apoplast>
    </wall>
    <wall index="214" c1="97" c2="109" n1="119" n2="118" length="42.4253" viz_flux="0" wall_type="normal">
      <transporters1>
        <val v="0"/>
        <val v="0"/>
      </transporters1>
      <transporters2>
        <val v="0"/>
        <val v="1"/>
      </transporters2>
      <apoplast>
        <val v="0"/>
        <val v="0."/>
      </apoplast>
    </wall>
    <wall index="215" c1="98" c2="99" n1="107" n2="120" length="42.4253" viz_flux="0" wall_type="normal">
      <transporters1>
        <val v="0"/>
        <val v="1"/>
      </transporters1>
      <transporters2>
        <val v="0"/>
        <val v="0"/>
      </transporters2>
      <apoplast>
        <val v="0"/>
        <val v="0."/>
      </apoplast>
    </wall>
    <wall index="216" c1="98" c2="110" n1="120" n2="119" length="42.4253" viz_flux="0" wall_type="normal">
      <transporters1>
        <val v="0"/>
        <val v="1"/>
      </transporters1>
      <transporters2>
        <val v="0"/>
        <val v="0"/>
      </transporters2>
      <apoplast>
        <val v="0"/>
        <val v="0."/>
      </apoplast>
    </wall>
    <wall index="217" c1="99" c2="100" n1="108" n2="121" length="42.4253" viz_flux="0" wall_type="normal">
      <transporters1>
        <val v="0"/>
        <val v="0"/>
      </transporters1>
      <transporters2>
        <val v="0"/>
        <val v="0"/>
      </transporters2>
      <apoplast>
        <val v="0"/>
        <val v="0."/>
      </apoplast>
    </wall>
    <wall index="218" c1="99" c2="111" n1="121" n2="120" length="42.4253" viz_flux="0" wall_type="normal">
      <transporters1>
        <val v="0"/>
        <val v="1"/>
      </transporters1>
      <transporters2>
        <val v="0"/>
        <val v="0"/>
      </transporters2>
      <apoplast>
        <val v="0"/>
        <val v="0."/>
      </apoplast>
    </wall>
    <wall index="219" c1="100" c2="101" n1="109" n2="122" length="42.4253" viz_flux="0" wall_type="normal">
      <transporters1>
        <val v="0"/>
        <val v="0"/>
      </transporters1>
      <transporters2>
        <val v="0"/>
        <val v="0"/>
      </transporters2>
      <apoplast>
        <val v="0"/>
        <val v="0."/>
      </apoplast>
    </wall>
    <wall index="220" c1="100" c2="112" n1="122" n2="121" length="42.4253" viz_flux="0" wall_type="normal">
      <transporters1>
        <val v="0"/>
        <val v="1"/>
      </transporters1>
      <transporters2>
        <val v="0"/>
        <val v="0"/>
      </transporters2>
      <apoplast>
        <val v="0"/>
        <val v="0."/>
      </apoplast>
    </wall>
    <wall index="221" c1="101" c2="102" n1="110" n2="123" length="42.4253" viz_flux="0" wall_type="normal">
      <transporters1>
        <val v="0"/>
        <val v="0"/>
      </transporters1>
      <transporters2>
        <val v="0"/>
        <val v="0"/>
      </transporters2>
      <apoplast>
        <val v="0"/>
        <val v="0."/>
      </apoplast>
    </wall>
    <wall index="222" c1="101" c2="113" n1="123" n2="122" length="42.4253" viz_flux="0" wall_type="normal">
      <transporters1>
        <val v="0"/>
        <val v="1"/>
      </transporters1>
      <transporters2>
        <val v="0"/>
        <val v="0"/>
      </transporters2>
      <apoplast>
        <val v="0"/>
        <val v="0."/>
      </apoplast>
    </wall>
    <wall index="223" c1="102" c2="103" n1="111" n2="124" length="42.4253" viz_flux="0" wall_type="normal">
      <transporters1>
        <val v="0"/>
        <val v="0"/>
      </transporters1>
      <transporters2>
        <val v="0"/>
        <val v="0"/>
      </transporters2>
      <apoplast>
        <val v="0"/>
        <val v="0."/>
      </apoplast>
    </wall>
    <wall index="224" c1="102" c2="114" n1="124" n2="123" length="42.4253" viz_flux="0" wall_type="normal">
      <transporters1>
        <val v="0"/>
        <val v="1"/>
      </transporters1>
      <transporters2>
        <val v="0"/>
        <val v="0"/>
      </transporters2>
      <apoplast>
        <val v="0"/>
        <val v="0."/>
      </apoplast>
    </wall>
    <wall index="225" c1="103" c2="104" n1="112" n2="125" length="42.4253" viz_flux="0" wall_type="normal">
      <transporters1>
        <val v="0"/>
        <val v="0"/>
      </transporters1>
      <transporters2>
        <val v="0"/>
        <val v="0"/>
      </transporters2>
      <apoplast>
        <val v="0"/>
        <val v="0."/>
      </apoplast>
    </wall>
    <wall index="226" c1="103" c2="115" n1="125" n2="124" length="42.4253" viz_flux="0" wall_type="normal">
      <transporters1>
        <val v="0"/>
        <val v="1"/>
      </transporters1>
      <transporters2>
        <val v="0"/>
        <val v="0"/>
      </transporters2>
      <apoplast>
        <val v="0"/>
        <val v="0."/>
      </apoplast>
    </wall>
    <wall index="227" c1="104" c2="105" n1="113" n2="126" length="42.4253" viz_flux="0" wall_type="normal">
      <transporters1>
        <val v="0"/>
        <val v="0"/>
      </transporters1>
      <transporters2>
        <val v="0"/>
        <val v="1"/>
      </transporters2>
      <apoplast>
        <val v="0"/>
        <val v="0."/>
      </apoplast>
    </wall>
    <wall index="228" c1="104" c2="116" n1="126" n2="125" length="42.4253" viz_flux="0" wall_type="normal">
      <transporters1>
        <val v="0"/>
        <val v="1"/>
      </transporters1>
      <transporters2>
        <val v="0"/>
        <val v="0"/>
      </transporters2>
      <apoplast>
        <val v="0"/>
        <val v="0."/>
      </apoplast>
    </wall>
    <wall index="229" c1="105" c2="106" n1="114" n2="127" length="42.4253" viz_flux="0" wall_type="normal">
      <transporters1>
        <val v="0"/>
        <val v="0"/>
      </transporters1>
      <transporters2>
        <val v="0"/>
        <val v="1"/>
      </transporters2>
      <apoplast>
        <val v="0"/>
        <val v="0."/>
      </apoplast>
    </wall>
    <wall index="230" c1="105" c2="117" n1="127" n2="126" length="42.4253" viz_flux="0" wall_type="normal">
      <transporters1>
        <val v="0"/>
        <val v="1"/>
      </transporters1>
      <transporters2>
        <val v="0"/>
        <val v="0"/>
      </transporters2>
      <apoplast>
        <val v="0"/>
        <val v="0."/>
      </apoplast>
    </wall>
    <wall index="231" c1="106" c2="107" n1="115" n2="128" length="42.4253" viz_flux="0" wall_type="normal">
      <transporters1>
        <val v="0"/>
        <val v="0"/>
      </transporters1>
      <transporters2>
        <val v="0"/>
        <val v="1"/>
      </transporters2>
      <apoplast>
        <val v="0"/>
        <val v="0."/>
      </apoplast>
    </wall>
    <wall index="232" c1="106" c2="118" n1="128" n2="127" length="42.4253" viz_flux="0" wall_type="normal">
      <transporters1>
        <val v="0"/>
        <val v="0"/>
      </transporters1>
      <transporters2>
        <val v="0"/>
        <val v="1"/>
      </transporters2>
      <apoplast>
        <val v="0"/>
        <val v="0."/>
      </apoplast>
    </wall>
    <wall index="233" c1="107" c2="-1" n1="116" n2="129" length="42.4253" viz_flux="0" wall_type="normal">
      <transporters1>
        <val v="0"/>
        <val v="0"/>
      </transporters1>
      <transporters2>
        <val v="0"/>
        <val v="0"/>
      </transporters2>
      <apoplast>
        <val v="0"/>
        <val v="0."/>
      </apoplast>
    </wall>
    <wall index="234" c1="107" c2="119" n1="129" n2="128" length="42.4253" viz_flux="0" wall_type="normal">
      <transporters1>
        <val v="0"/>
        <val v="0"/>
      </transporters1>
      <transporters2>
        <val v="0"/>
        <val v="1"/>
      </transporters2>
      <apoplast>
        <val v="0"/>
        <val v="0."/>
      </apoplast>
    </wall>
    <wall index="235" c1="108" c2="-1" n1="130" n2="117" length="42.4253" viz_flux="0" wall_type="normal">
      <transporters1>
        <val v="0"/>
        <val v="0"/>
      </transporters1>
      <transporters2>
        <val v="0"/>
        <val v="0"/>
      </transporters2>
      <apoplast>
        <val v="0"/>
        <val v="0."/>
      </apoplast>
    </wall>
    <wall index="236" c1="108" c2="120" n1="131" n2="130" length="42.4253" viz_flux="0" wall_type="normal">
      <transporters1>
        <val v="0"/>
        <val v="0"/>
      </transporters1>
      <transporters2>
        <val v="0"/>
        <val v="1"/>
      </transporters2>
      <apoplast>
        <val v="0"/>
        <val v="0."/>
      </apoplast>
    </wall>
    <wall index="237" c1="108" c2="109" n1="118" n2="131" length="42.4253" viz_flux="0" wall_type="normal">
      <transporters1>
        <val v="0"/>
        <val v="1"/>
      </transporters1>
      <transporters2>
        <val v="0"/>
        <val v="0"/>
      </transporters2>
      <apoplast>
        <val v="0"/>
        <val v="0."/>
      </apoplast>
    </wall>
    <wall index="238" c1="109" c2="110" n1="119" n2="132" length="42.4253" viz_flux="0" wall_type="normal">
      <transporters1>
        <val v="0"/>
        <val v="1"/>
      </transporters1>
      <transporters2>
        <val v="0"/>
        <val v="0"/>
      </transporters2>
      <apoplast>
        <val v="0"/>
        <val v="0."/>
      </apoplast>
    </wall>
    <wall index="239" c1="109" c2="121" n1="132" n2="131" length="42.4253" viz_flux="0" wall_type="normal">
      <transporters1>
        <val v="0"/>
        <val v="0"/>
      </transporters1>
      <transporters2>
        <val v="0"/>
        <val v="1"/>
      </transporters2>
      <apoplast>
        <val v="0"/>
        <val v="0."/>
      </apoplast>
    </wall>
    <wall index="240" c1="110" c2="111" n1="120" n2="133" length="42.4253" viz_flux="0" wall_type="normal">
      <transporters1>
        <val v="0"/>
        <val v="1"/>
      </transporters1>
      <transporters2>
        <val v="0"/>
        <val v="0"/>
      </transporters2>
      <apoplast>
        <val v="0"/>
        <val v="0."/>
      </apoplast>
    </wall>
    <wall index="241" c1="110" c2="122" n1="133" n2="132" length="42.4253" viz_flux="0" wall_type="normal">
      <transporters1>
        <val v="0"/>
        <val v="1"/>
      </transporters1>
      <transporters2>
        <val v="0"/>
        <val v="0"/>
      </transporters2>
      <apoplast>
        <val v="0"/>
        <val v="0."/>
      </apoplast>
    </wall>
    <wall index="242" c1="111" c2="112" n1="121" n2="134" length="42.4253" viz_flux="0" wall_type="normal">
      <transporters1>
        <val v="0"/>
        <val v="0"/>
      </transporters1>
      <transporters2>
        <val v="0"/>
        <val v="0"/>
      </transporters2>
      <apoplast>
        <val v="0"/>
        <val v="0."/>
      </apoplast>
    </wall>
    <wall index="243" c1="111" c2="123" n1="134" n2="133" length="42.4253" viz_flux="0" wall_type="normal">
      <transporters1>
        <val v="0"/>
        <val v="1"/>
      </transporters1>
      <transporters2>
        <val v="0"/>
        <val v="0"/>
      </transporters2>
      <apoplast>
        <val v="0"/>
        <val v="0."/>
      </apoplast>
    </wall>
    <wall index="244" c1="112" c2="113" n1="122" n2="135" length="42.4253" viz_flux="0" wall_type="normal">
      <transporters1>
        <val v="0"/>
        <val v="0"/>
      </transporters1>
      <transporters2>
        <val v="0"/>
        <val v="0"/>
      </transporters2>
      <apoplast>
        <val v="0"/>
        <val v="0."/>
      </apoplast>
    </wall>
    <wall index="245" c1="112" c2="124" n1="135" n2="134" length="42.4253" viz_flux="0" wall_type="normal">
      <transporters1>
        <val v="0"/>
        <val v="1"/>
      </transporters1>
      <transporters2>
        <val v="0"/>
        <val v="0"/>
      </transporters2>
      <apoplast>
        <val v="0"/>
        <val v="0."/>
      </apoplast>
    </wall>
    <wall index="246" c1="113" c2="114" n1="123" n2="136" length="42.4253" viz_flux="0" wall_type="normal">
      <transporters1>
        <val v="0"/>
        <val v="0"/>
      </transporters1>
      <transporters2>
        <val v="0"/>
        <val v="0"/>
      </transporters2>
      <apoplast>
        <val v="0"/>
        <val v="0."/>
      </apoplast>
    </wall>
    <wall index="247" c1="113" c2="125" n1="136" n2="135" length="42.4253" viz_flux="0" wall_type="normal">
      <transporters1>
        <val v="0"/>
        <val v="1"/>
      </transporters1>
      <transporters2>
        <val v="0"/>
        <val v="0"/>
      </transporters2>
      <apoplast>
        <val v="0"/>
        <val v="0."/>
      </apoplast>
    </wall>
    <wall index="248" c1="114" c2="115" n1="124" n2="137" length="42.4253" viz_flux="0" wall_type="normal">
      <transporters1>
        <val v="0"/>
        <val v="0"/>
      </transporters1>
      <transporters2>
        <val v="0"/>
        <val v="0"/>
      </transporters2>
      <apoplast>
        <val v="0"/>
        <val v="0."/>
      </apoplast>
    </wall>
    <wall index="249" c1="114" c2="126" n1="137" n2="136" length="42.4253" viz_flux="0" wall_type="normal">
      <transporters1>
        <val v="0"/>
        <val v="1"/>
      </transporters1>
      <transporters2>
        <val v="0"/>
        <val v="0"/>
      </transporters2>
      <apoplast>
        <val v="0"/>
        <val v="0."/>
      </apoplast>
    </wall>
    <wall index="250" c1="115" c2="116" n1="125" n2="138" length="42.4253" viz_flux="0" wall_type="normal">
      <transporters1>
        <val v="0"/>
        <val v="0"/>
      </transporters1>
      <transporters2>
        <val v="0"/>
        <val v="0"/>
      </transporters2>
      <apoplast>
        <val v="0"/>
        <val v="0."/>
      </apoplast>
    </wall>
    <wall index="251" c1="115" c2="127" n1="138" n2="137" length="42.4253" viz_flux="0" wall_type="normal">
      <transporters1>
        <val v="0"/>
        <val v="1"/>
      </transporters1>
      <transporters2>
        <val v="0"/>
        <val v="0"/>
      </transporters2>
      <apoplast>
        <val v="0"/>
        <val v="0."/>
      </apoplast>
    </wall>
    <wall index="252" c1="116" c2="117" n1="126" n2="139" length="42.4253" viz_flux="0" wall_type="normal">
      <transporters1>
        <val v="0"/>
        <val v="0"/>
      </transporters1>
      <transporters2>
        <val v="0"/>
        <val v="1"/>
      </transporters2>
      <apoplast>
        <val v="0"/>
        <val v="0."/>
      </apoplast>
    </wall>
    <wall index="253" c1="116" c2="128" n1="139" n2="138" length="42.4253" viz_flux="0" wall_type="normal">
      <transporters1>
        <val v="0"/>
        <val v="1"/>
      </transporters1>
      <transporters2>
        <val v="0"/>
        <val v="0"/>
      </transporters2>
      <apoplast>
        <val v="0"/>
        <val v="0."/>
      </apoplast>
    </wall>
    <wall index="254" c1="117" c2="118" n1="127" n2="140" length="42.4253" viz_flux="0" wall_type="normal">
      <transporters1>
        <val v="0"/>
        <val v="0"/>
      </transporters1>
      <transporters2>
        <val v="0"/>
        <val v="1"/>
      </transporters2>
      <apoplast>
        <val v="0"/>
        <val v="0."/>
      </apoplast>
    </wall>
    <wall index="255" c1="117" c2="129" n1="140" n2="139" length="42.4253" viz_flux="0" wall_type="normal">
      <transporters1>
        <val v="0"/>
        <val v="1"/>
      </transporters1>
      <transporters2>
        <val v="0"/>
        <val v="0"/>
      </transporters2>
      <apoplast>
        <val v="0"/>
        <val v="0."/>
      </apoplast>
    </wall>
    <wall index="256" c1="118" c2="119" n1="128" n2="141" length="42.4253" viz_flux="0" wall_type="normal">
      <transporters1>
        <val v="0"/>
        <val v="0"/>
      </transporters1>
      <transporters2>
        <val v="0"/>
        <val v="1"/>
      </transporters2>
      <apoplast>
        <val v="0"/>
        <val v="0."/>
      </apoplast>
    </wall>
    <wall index="257" c1="118" c2="130" n1="141" n2="140" length="42.4253" viz_flux="0" wall_type="normal">
      <transporters1>
        <val v="0"/>
        <val v="0"/>
      </transporters1>
      <transporters2>
        <val v="0"/>
        <val v="1"/>
      </transporters2>
      <apoplast>
        <val v="0"/>
        <val v="0."/>
      </apoplast>
    </wall>
    <wall index="258" c1="119" c2="-1" n1="129" n2="142" length="42.4253" viz_flux="0" wall_type="normal">
      <transporters1>
        <val v="0"/>
        <val v="0"/>
      </transporters1>
      <transporters2>
        <val v="0"/>
        <val v="0"/>
      </transporters2>
      <apoplast>
        <val v="0"/>
        <val v="0."/>
      </apoplast>
    </wall>
    <wall index="259" c1="119" c2="131" n1="142" n2="141" length="42.4253" viz_flux="0" wall_type="normal">
      <transporters1>
        <val v="0"/>
        <val v="0"/>
      </transporters1>
      <transporters2>
        <val v="0"/>
        <val v="1"/>
      </transporters2>
      <apoplast>
        <val v="0"/>
        <val v="0."/>
      </apoplast>
    </wall>
    <wall index="260" c1="120" c2="-1" n1="143" n2="130" length="42.4253" viz_flux="0" wall_type="normal">
      <transporters1>
        <val v="0"/>
        <val v="0"/>
      </transporters1>
      <transporters2>
        <val v="0"/>
        <val v="0"/>
      </transporters2>
      <apoplast>
        <val v="0"/>
        <val v="0."/>
      </apoplast>
    </wall>
    <wall index="261" c1="120" c2="132" n1="144" n2="143" length="42.4253" viz_flux="0" wall_type="normal">
      <transporters1>
        <val v="0"/>
        <val v="0"/>
      </transporters1>
      <transporters2>
        <val v="0"/>
        <val v="1"/>
      </transporters2>
      <apoplast>
        <val v="0"/>
        <val v="0."/>
      </apoplast>
    </wall>
    <wall index="262" c1="120" c2="121" n1="131" n2="144" length="42.4253" viz_flux="0" wall_type="normal">
      <transporters1>
        <val v="0"/>
        <val v="1"/>
      </transporters1>
      <transporters2>
        <val v="0"/>
        <val v="0"/>
      </transporters2>
      <apoplast>
        <val v="0"/>
        <val v="0."/>
      </apoplast>
    </wall>
    <wall index="263" c1="121" c2="122" n1="132" n2="145" length="42.4253" viz_flux="0" wall_type="normal">
      <transporters1>
        <val v="0"/>
        <val v="1"/>
      </transporters1>
      <transporters2>
        <val v="0"/>
        <val v="0"/>
      </transporters2>
      <apoplast>
        <val v="0"/>
        <val v="0."/>
      </apoplast>
    </wall>
    <wall index="264" c1="121" c2="133" n1="145" n2="144" length="42.4253" viz_flux="0" wall_type="normal">
      <transporters1>
        <val v="0"/>
        <val v="0"/>
      </transporters1>
      <transporters2>
        <val v="0"/>
        <val v="1"/>
      </transporters2>
      <apoplast>
        <val v="0"/>
        <val v="0."/>
      </apoplast>
    </wall>
    <wall index="265" c1="122" c2="123" n1="133" n2="146" length="42.4253" viz_flux="0" wall_type="normal">
      <transporters1>
        <val v="0"/>
        <val v="1"/>
      </transporters1>
      <transporters2>
        <val v="0"/>
        <val v="0"/>
      </transporters2>
      <apoplast>
        <val v="0"/>
        <val v="0."/>
      </apoplast>
    </wall>
    <wall index="266" c1="122" c2="134" n1="146" n2="145" length="42.4253" viz_flux="0" wall_type="normal">
      <transporters1>
        <val v="0"/>
        <val v="1"/>
      </transporters1>
      <transporters2>
        <val v="0"/>
        <val v="0"/>
      </transporters2>
      <apoplast>
        <val v="0"/>
        <val v="0."/>
      </apoplast>
    </wall>
    <wall index="267" c1="123" c2="124" n1="134" n2="147" length="42.4253" viz_flux="0" wall_type="normal">
      <transporters1>
        <val v="0"/>
        <val v="0"/>
      </transporters1>
      <transporters2>
        <val v="0"/>
        <val v="0"/>
      </transporters2>
      <apoplast>
        <val v="0"/>
        <val v="0."/>
      </apoplast>
    </wall>
    <wall index="268" c1="123" c2="135" n1="147" n2="146" length="42.4253" viz_flux="0" wall_type="normal">
      <transporters1>
        <val v="0"/>
        <val v="1"/>
      </transporters1>
      <transporters2>
        <val v="0"/>
        <val v="0"/>
      </transporters2>
      <apoplast>
        <val v="0"/>
        <val v="0."/>
      </apoplast>
    </wall>
    <wall index="269" c1="124" c2="125" n1="135" n2="148" length="42.4253" viz_flux="0" wall_type="normal">
      <transporters1>
        <val v="0"/>
        <val v="0"/>
      </transporters1>
      <transporters2>
        <val v="0"/>
        <val v="0"/>
      </transporters2>
      <apoplast>
        <val v="0"/>
        <val v="0."/>
      </apoplast>
    </wall>
    <wall index="270" c1="124" c2="136" n1="148" n2="147" length="42.4253" viz_flux="0" wall_type="normal">
      <transporters1>
        <val v="0"/>
        <val v="1"/>
      </transporters1>
      <transporters2>
        <val v="0"/>
        <val v="0"/>
      </transporters2>
      <apoplast>
        <val v="0"/>
        <val v="0."/>
      </apoplast>
    </wall>
    <wall index="271" c1="125" c2="126" n1="136" n2="149" length="42.4253" viz_flux="0" wall_type="normal">
      <transporters1>
        <val v="0"/>
        <val v="0"/>
      </transporters1>
      <transporters2>
        <val v="0"/>
        <val v="0"/>
      </transporters2>
      <apoplast>
        <val v="0"/>
        <val v="0."/>
      </apoplast>
    </wall>
    <wall index="272" c1="125" c2="137" n1="149" n2="148" length="42.4253" viz_flux="0" wall_type="normal">
      <transporters1>
        <val v="0"/>
        <val v="1"/>
      </transporters1>
      <transporters2>
        <val v="0"/>
        <val v="0"/>
      </transporters2>
      <apoplast>
        <val v="0"/>
        <val v="0."/>
      </apoplast>
    </wall>
    <wall index="273" c1="126" c2="127" n1="137" n2="150" length="42.4253" viz_flux="0" wall_type="normal">
      <transporters1>
        <val v="0"/>
        <val v="0"/>
      </transporters1>
      <transporters2>
        <val v="0"/>
        <val v="0"/>
      </transporters2>
      <apoplast>
        <val v="0"/>
        <val v="0."/>
      </apoplast>
    </wall>
    <wall index="274" c1="126" c2="138" n1="150" n2="149" length="42.4253" viz_flux="0" wall_type="normal">
      <transporters1>
        <val v="0"/>
        <val v="1"/>
      </transporters1>
      <transporters2>
        <val v="0"/>
        <val v="0"/>
      </transporters2>
      <apoplast>
        <val v="0"/>
        <val v="0."/>
      </apoplast>
    </wall>
    <wall index="275" c1="127" c2="128" n1="138" n2="151" length="42.4253" viz_flux="0" wall_type="normal">
      <transporters1>
        <val v="0"/>
        <val v="0"/>
      </transporters1>
      <transporters2>
        <val v="0"/>
        <val v="0"/>
      </transporters2>
      <apoplast>
        <val v="0"/>
        <val v="0."/>
      </apoplast>
    </wall>
    <wall index="276" c1="127" c2="139" n1="151" n2="150" length="42.4253" viz_flux="0" wall_type="normal">
      <transporters1>
        <val v="0"/>
        <val v="1"/>
      </transporters1>
      <transporters2>
        <val v="0"/>
        <val v="0"/>
      </transporters2>
      <apoplast>
        <val v="0"/>
        <val v="0."/>
      </apoplast>
    </wall>
    <wall index="277" c1="128" c2="129" n1="139" n2="152" length="42.4253" viz_flux="0" wall_type="normal">
      <transporters1>
        <val v="0"/>
        <val v="0"/>
      </transporters1>
      <transporters2>
        <val v="0"/>
        <val v="1"/>
      </transporters2>
      <apoplast>
        <val v="0"/>
        <val v="0."/>
      </apoplast>
    </wall>
    <wall index="278" c1="128" c2="140" n1="152" n2="151" length="42.4253" viz_flux="0" wall_type="normal">
      <transporters1>
        <val v="0"/>
        <val v="1"/>
      </transporters1>
      <transporters2>
        <val v="0"/>
        <val v="0"/>
      </transporters2>
      <apoplast>
        <val v="0"/>
        <val v="0."/>
      </apoplast>
    </wall>
    <wall index="279" c1="129" c2="130" n1="140" n2="153" length="42.4253" viz_flux="0" wall_type="normal">
      <transporters1>
        <val v="0"/>
        <val v="0"/>
      </transporters1>
      <transporters2>
        <val v="0"/>
        <val v="1"/>
      </transporters2>
      <apoplast>
        <val v="0"/>
        <val v="0."/>
      </apoplast>
    </wall>
    <wall index="280" c1="129" c2="141" n1="153" n2="152" length="42.4253" viz_flux="0" wall_type="normal">
      <transporters1>
        <val v="0"/>
        <val v="1"/>
      </transporters1>
      <transporters2>
        <val v="0"/>
        <val v="0"/>
      </transporters2>
      <apoplast>
        <val v="0"/>
        <val v="0."/>
      </apoplast>
    </wall>
    <wall index="281" c1="130" c2="131" n1="141" n2="154" length="42.4253" viz_flux="0" wall_type="normal">
      <transporters1>
        <val v="0"/>
        <val v="0"/>
      </transporters1>
      <transporters2>
        <val v="0"/>
        <val v="1"/>
      </transporters2>
      <apoplast>
        <val v="0"/>
        <val v="0."/>
      </apoplast>
    </wall>
    <wall index="282" c1="130" c2="142" n1="154" n2="153" length="42.4253" viz_flux="0" wall_type="normal">
      <transporters1>
        <val v="0"/>
        <val v="0"/>
      </transporters1>
      <transporters2>
        <val v="0"/>
        <val v="1"/>
      </transporters2>
      <apoplast>
        <val v="0"/>
        <val v="0."/>
      </apoplast>
    </wall>
    <wall index="283" c1="131" c2="-1" n1="142" n2="155" length="42.4253" viz_flux="0" wall_type="normal">
      <transporters1>
        <val v="0"/>
        <val v="0"/>
      </transporters1>
      <transporters2>
        <val v="0"/>
        <val v="0"/>
      </transporters2>
      <apoplast>
        <val v="0"/>
        <val v="0."/>
      </apoplast>
    </wall>
    <wall index="284" c1="131" c2="143" n1="155" n2="154" length="42.4253" viz_flux="0" wall_type="normal">
      <transporters1>
        <val v="0"/>
        <val v="0"/>
      </transporters1>
      <transporters2>
        <val v="0"/>
        <val v="1"/>
      </transporters2>
      <apoplast>
        <val v="0"/>
        <val v="0."/>
      </apoplast>
    </wall>
    <wall index="285" c1="132" c2="-1" n1="156" n2="143" length="42.4253" viz_flux="0" wall_type="normal">
      <transporters1>
        <val v="0"/>
        <val v="0"/>
      </transporters1>
      <transporters2>
        <val v="0"/>
        <val v="0"/>
      </transporters2>
      <apoplast>
        <val v="0"/>
        <val v="0."/>
      </apoplast>
    </wall>
    <wall index="286" c1="132" c2="144" n1="157" n2="156" length="42.4253" viz_flux="0" wall_type="normal">
      <transporters1>
        <val v="0"/>
        <val v="0"/>
      </transporters1>
      <transporters2>
        <val v="0"/>
        <val v="1"/>
      </transporters2>
      <apoplast>
        <val v="0"/>
        <val v="0."/>
      </apoplast>
    </wall>
    <wall index="287" c1="132" c2="133" n1="144" n2="157" length="42.4253" viz_flux="0" wall_type="normal">
      <transporters1>
        <val v="0"/>
        <val v="1"/>
      </transporters1>
      <transporters2>
        <val v="0"/>
        <val v="0"/>
      </transporters2>
      <apoplast>
        <val v="0"/>
        <val v="0."/>
      </apoplast>
    </wall>
    <wall index="288" c1="133" c2="134" n1="145" n2="158" length="42.4253" viz_flux="0" wall_type="normal">
      <transporters1>
        <val v="0"/>
        <val v="1"/>
      </transporters1>
      <transporters2>
        <val v="0"/>
        <val v="0"/>
      </transporters2>
      <apoplast>
        <val v="0"/>
        <val v="0."/>
      </apoplast>
    </wall>
    <wall index="289" c1="133" c2="145" n1="158" n2="157" length="42.4253" viz_flux="0" wall_type="normal">
      <transporters1>
        <val v="0"/>
        <val v="0"/>
      </transporters1>
      <transporters2>
        <val v="0"/>
        <val v="1"/>
      </transporters2>
      <apoplast>
        <val v="0"/>
        <val v="0."/>
      </apoplast>
    </wall>
    <wall index="290" c1="134" c2="135" n1="146" n2="159" length="42.4253" viz_flux="0" wall_type="normal">
      <transporters1>
        <val v="0"/>
        <val v="1"/>
      </transporters1>
      <transporters2>
        <val v="0"/>
        <val v="0"/>
      </transporters2>
      <apoplast>
        <val v="0"/>
        <val v="0."/>
      </apoplast>
    </wall>
    <wall index="291" c1="134" c2="146" n1="159" n2="158" length="42.4253" viz_flux="0" wall_type="normal">
      <transporters1>
        <val v="0"/>
        <val v="1"/>
      </transporters1>
      <transporters2>
        <val v="0"/>
        <val v="0"/>
      </transporters2>
      <apoplast>
        <val v="0"/>
        <val v="0."/>
      </apoplast>
    </wall>
    <wall index="292" c1="135" c2="136" n1="147" n2="160" length="42.4253" viz_flux="0" wall_type="normal">
      <transporters1>
        <val v="0"/>
        <val v="0"/>
      </transporters1>
      <transporters2>
        <val v="0"/>
        <val v="0"/>
      </transporters2>
      <apoplast>
        <val v="0"/>
        <val v="0."/>
      </apoplast>
    </wall>
    <wall index="293" c1="135" c2="147" n1="160" n2="159" length="42.4253" viz_flux="0" wall_type="normal">
      <transporters1>
        <val v="0"/>
        <val v="1"/>
      </transporters1>
      <transporters2>
        <val v="0"/>
        <val v="0"/>
      </transporters2>
      <apoplast>
        <val v="0"/>
        <val v="0."/>
      </apoplast>
    </wall>
    <wall index="294" c1="136" c2="137" n1="148" n2="161" length="42.4253" viz_flux="0" wall_type="normal">
      <transporters1>
        <val v="0"/>
        <val v="0"/>
      </transporters1>
      <transporters2>
        <val v="0"/>
        <val v="0"/>
      </transporters2>
      <apoplast>
        <val v="0"/>
        <val v="0."/>
      </apoplast>
    </wall>
    <wall index="295" c1="136" c2="148" n1="161" n2="160" length="42.4253" viz_flux="0" wall_type="normal">
      <transporters1>
        <val v="0"/>
        <val v="1"/>
      </transporters1>
      <transporters2>
        <val v="0"/>
        <val v="0"/>
      </transporters2>
      <apoplast>
        <val v="0"/>
        <val v="0."/>
      </apoplast>
    </wall>
    <wall index="296" c1="137" c2="138" n1="149" n2="162" length="42.4253" viz_flux="0" wall_type="normal">
      <transporters1>
        <val v="0"/>
        <val v="0"/>
      </transporters1>
      <transporters2>
        <val v="0"/>
        <val v="0"/>
      </transporters2>
      <apoplast>
        <val v="0"/>
        <val v="0."/>
      </apoplast>
    </wall>
    <wall index="297" c1="137" c2="149" n1="162" n2="161" length="42.4253" viz_flux="0" wall_type="normal">
      <transporters1>
        <val v="0"/>
        <val v="1"/>
      </transporters1>
      <transporters2>
        <val v="0"/>
        <val v="0"/>
      </transporters2>
      <apoplast>
        <val v="0"/>
        <val v="0."/>
      </apoplast>
    </wall>
    <wall index="298" c1="138" c2="139" n1="150" n2="163" length="42.4253" viz_flux="0" wall_type="normal">
      <transporters1>
        <val v="0"/>
        <val v="0"/>
      </transporters1>
      <transporters2>
        <val v="0"/>
        <val v="0"/>
      </transporters2>
      <apoplast>
        <val v="0"/>
        <val v="0."/>
      </apoplast>
    </wall>
    <wall index="299" c1="138" c2="150" n1="163" n2="162" length="42.4253" viz_flux="0" wall_type="normal">
      <transporters1>
        <val v="0"/>
        <val v="1"/>
      </transporters1>
      <transporters2>
        <val v="0"/>
        <val v="0"/>
      </transporters2>
      <apoplast>
        <val v="0"/>
        <val v="0."/>
      </apoplast>
    </wall>
    <wall index="300" c1="139" c2="140" n1="151" n2="164" length="42.4253" viz_flux="0" wall_type="normal">
      <transporters1>
        <val v="0"/>
        <val v="0"/>
      </transporters1>
      <transporters2>
        <val v="0"/>
        <val v="0"/>
      </transporters2>
      <apoplast>
        <val v="0"/>
        <val v="0."/>
      </apoplast>
    </wall>
    <wall index="301" c1="139" c2="151" n1="164" n2="163" length="42.4253" viz_flux="0" wall_type="normal">
      <transporters1>
        <val v="0"/>
        <val v="1"/>
      </transporters1>
      <transporters2>
        <val v="0"/>
        <val v="0"/>
      </transporters2>
      <apoplast>
        <val v="0"/>
        <val v="0."/>
      </apoplast>
    </wall>
    <wall index="302" c1="140" c2="141" n1="152" n2="165" length="42.4253" viz_flux="0" wall_type="normal">
      <transporters1>
        <val v="0"/>
        <val v="0"/>
      </transporters1>
      <transporters2>
        <val v="0"/>
        <val v="1"/>
      </transporters2>
      <apoplast>
        <val v="0"/>
        <val v="0."/>
      </apoplast>
    </wall>
    <wall index="303" c1="140" c2="152" n1="165" n2="164" length="42.4253" viz_flux="0" wall_type="normal">
      <transporters1>
        <val v="0"/>
        <val v="1"/>
      </transporters1>
      <transporters2>
        <val v="0"/>
        <val v="0"/>
      </transporters2>
      <apoplast>
        <val v="0"/>
        <val v="0."/>
      </apoplast>
    </wall>
    <wall index="304" c1="141" c2="142" n1="153" n2="166" length="42.4253" viz_flux="0" wall_type="normal">
      <transporters1>
        <val v="0"/>
        <val v="0"/>
      </transporters1>
      <transporters2>
        <val v="0"/>
        <val v="1"/>
      </transporters2>
      <apoplast>
        <val v="0"/>
        <val v="0."/>
      </apoplast>
    </wall>
    <wall index="305" c1="141" c2="153" n1="166" n2="165" length="42.4253" viz_flux="0" wall_type="normal">
      <transporters1>
        <val v="0"/>
        <val v="1"/>
      </transporters1>
      <transporters2>
        <val v="0"/>
        <val v="0"/>
      </transporters2>
      <apoplast>
        <val v="0"/>
        <val v="0."/>
      </apoplast>
    </wall>
    <wall index="306" c1="142" c2="143" n1="154" n2="167" length="42.4253" viz_flux="0" wall_type="normal">
      <transporters1>
        <val v="0"/>
        <val v="0"/>
      </transporters1>
      <transporters2>
        <val v="0"/>
        <val v="1"/>
      </transporters2>
      <apoplast>
        <val v="0"/>
        <val v="0."/>
      </apoplast>
    </wall>
    <wall index="307" c1="142" c2="154" n1="167" n2="166" length="42.4253" viz_flux="0" wall_type="normal">
      <transporters1>
        <val v="0"/>
        <val v="0"/>
      </transporters1>
      <transporters2>
        <val v="0"/>
        <val v="1"/>
      </transporters2>
      <apoplast>
        <val v="0"/>
        <val v="0."/>
      </apoplast>
    </wall>
    <wall index="308" c1="143" c2="-1" n1="155" n2="168" length="42.4253" viz_flux="0" wall_type="normal">
      <transporters1>
        <val v="0"/>
        <val v="0"/>
      </transporters1>
      <transporters2>
        <val v="0"/>
        <val v="0"/>
      </transporters2>
      <apoplast>
        <val v="0"/>
        <val v="0."/>
      </apoplast>
    </wall>
    <wall index="309" c1="143" c2="155" n1="168" n2="167" length="42.4253" viz_flux="0" wall_type="normal">
      <transporters1>
        <val v="0"/>
        <val v="0"/>
      </transporters1>
      <transporters2>
        <val v="0"/>
        <val v="1"/>
      </transporters2>
      <apoplast>
        <val v="0"/>
        <val v="0."/>
      </apoplast>
    </wall>
    <wall index="310" c1="144" c2="-1" n1="169" n2="156" length="42.4253" viz_flux="0" wall_type="normal">
      <transporters1>
        <val v="0"/>
        <val v="0"/>
      </transporters1>
      <transporters2>
        <val v="0"/>
        <val v="0"/>
      </transporters2>
      <apoplast>
        <val v="0"/>
        <val v="0."/>
      </apoplast>
    </wall>
    <wall index="311" c1="144" c2="156" n1="170" n2="169" length="42.4253" viz_flux="0" wall_type="normal">
      <transporters1>
        <val v="0"/>
        <val v="0"/>
      </transporters1>
      <transporters2>
        <val v="0"/>
        <val v="1"/>
      </transporters2>
      <apoplast>
        <val v="0"/>
        <val v="0."/>
      </apoplast>
    </wall>
    <wall index="312" c1="144" c2="145" n1="157" n2="170" length="42.4253" viz_flux="0" wall_type="normal">
      <transporters1>
        <val v="0"/>
        <val v="1"/>
      </transporters1>
      <transporters2>
        <val v="0"/>
        <val v="0"/>
      </transporters2>
      <apoplast>
        <val v="0"/>
        <val v="0."/>
      </apoplast>
    </wall>
    <wall index="313" c1="145" c2="146" n1="158" n2="171" length="42.4253" viz_flux="0" wall_type="normal">
      <transporters1>
        <val v="0"/>
        <val v="1"/>
      </transporters1>
      <transporters2>
        <val v="0"/>
        <val v="0"/>
      </transporters2>
      <apoplast>
        <val v="0"/>
        <val v="0."/>
      </apoplast>
    </wall>
    <wall index="314" c1="145" c2="157" n1="171" n2="170" length="42.4253" viz_flux="0" wall_type="normal">
      <transporters1>
        <val v="0"/>
        <val v="0"/>
      </transporters1>
      <transporters2>
        <val v="0"/>
        <val v="1"/>
      </transporters2>
      <apoplast>
        <val v="0"/>
        <val v="0."/>
      </apoplast>
    </wall>
    <wall index="315" c1="146" c2="147" n1="159" n2="172" length="42.4253" viz_flux="0" wall_type="normal">
      <transporters1>
        <val v="0"/>
        <val v="1"/>
      </transporters1>
      <transporters2>
        <val v="0"/>
        <val v="0"/>
      </transporters2>
      <apoplast>
        <val v="0"/>
        <val v="0."/>
      </apoplast>
    </wall>
    <wall index="316" c1="146" c2="158" n1="172" n2="171" length="42.4253" viz_flux="0" wall_type="normal">
      <transporters1>
        <val v="0"/>
        <val v="1"/>
      </transporters1>
      <transporters2>
        <val v="0"/>
        <val v="0"/>
      </transporters2>
      <apoplast>
        <val v="0"/>
        <val v="0."/>
      </apoplast>
    </wall>
    <wall index="317" c1="147" c2="148" n1="160" n2="173" length="42.4253" viz_flux="0" wall_type="normal">
      <transporters1>
        <val v="0"/>
        <val v="0"/>
      </transporters1>
      <transporters2>
        <val v="0"/>
        <val v="0"/>
      </transporters2>
      <apoplast>
        <val v="0"/>
        <val v="0."/>
      </apoplast>
    </wall>
    <wall index="318" c1="147" c2="159" n1="173" n2="172" length="42.4253" viz_flux="0" wall_type="normal">
      <transporters1>
        <val v="0"/>
        <val v="1"/>
      </transporters1>
      <transporters2>
        <val v="0"/>
        <val v="0"/>
      </transporters2>
      <apoplast>
        <val v="0"/>
        <val v="0."/>
      </apoplast>
    </wall>
    <wall index="319" c1="148" c2="149" n1="161" n2="174" length="42.4253" viz_flux="0" wall_type="normal">
      <transporters1>
        <val v="0"/>
        <val v="0"/>
      </transporters1>
      <transporters2>
        <val v="0"/>
        <val v="0"/>
      </transporters2>
      <apoplast>
        <val v="0"/>
        <val v="0."/>
      </apoplast>
    </wall>
    <wall index="320" c1="148" c2="160" n1="174" n2="173" length="42.4253" viz_flux="0" wall_type="normal">
      <transporters1>
        <val v="0"/>
        <val v="1"/>
      </transporters1>
      <transporters2>
        <val v="0"/>
        <val v="0"/>
      </transporters2>
      <apoplast>
        <val v="0"/>
        <val v="0."/>
      </apoplast>
    </wall>
    <wall index="321" c1="149" c2="150" n1="162" n2="175" length="42.4253" viz_flux="0" wall_type="normal">
      <transporters1>
        <val v="0"/>
        <val v="0"/>
      </transporters1>
      <transporters2>
        <val v="0"/>
        <val v="0"/>
      </transporters2>
      <apoplast>
        <val v="0"/>
        <val v="0."/>
      </apoplast>
    </wall>
    <wall index="322" c1="149" c2="161" n1="175" n2="174" length="42.4253" viz_flux="0" wall_type="normal">
      <transporters1>
        <val v="0"/>
        <val v="1"/>
      </transporters1>
      <transporters2>
        <val v="0"/>
        <val v="0"/>
      </transporters2>
      <apoplast>
        <val v="0"/>
        <val v="0."/>
      </apoplast>
    </wall>
    <wall index="323" c1="150" c2="151" n1="163" n2="176" length="42.4253" viz_flux="0" wall_type="normal">
      <transporters1>
        <val v="0"/>
        <val v="0"/>
      </transporters1>
      <transporters2>
        <val v="0"/>
        <val v="0"/>
      </transporters2>
      <apoplast>
        <val v="0"/>
        <val v="0."/>
      </apoplast>
    </wall>
    <wall index="324" c1="150" c2="162" n1="176" n2="175" length="42.4253" viz_flux="0" wall_type="normal">
      <transporters1>
        <val v="0"/>
        <val v="1"/>
      </transporters1>
      <transporters2>
        <val v="0"/>
        <val v="0"/>
      </transporters2>
      <apoplast>
        <val v="0"/>
        <val v="0."/>
      </apoplast>
    </wall>
    <wall index="325" c1="151" c2="152" n1="164" n2="177" length="42.4253" viz_flux="0" wall_type="normal">
      <transporters1>
        <val v="0"/>
        <val v="0"/>
      </transporters1>
      <transporters2>
        <val v="0"/>
        <val v="0"/>
      </transporters2>
      <apoplast>
        <val v="0"/>
        <val v="0."/>
      </apoplast>
    </wall>
    <wall index="326" c1="151" c2="163" n1="177" n2="176" length="42.4253" viz_flux="0" wall_type="normal">
      <transporters1>
        <val v="0"/>
        <val v="1"/>
      </transporters1>
      <transporters2>
        <val v="0"/>
        <val v="0"/>
      </transporters2>
      <apoplast>
        <val v="0"/>
        <val v="0."/>
      </apoplast>
    </wall>
    <wall index="327" c1="152" c2="153" n1="165" n2="178" length="42.4253" viz_flux="0" wall_type="normal">
      <transporters1>
        <val v="0"/>
        <val v="0"/>
      </transporters1>
      <transporters2>
        <val v="0"/>
        <val v="1"/>
      </transporters2>
      <apoplast>
        <val v="0"/>
        <val v="0."/>
      </apoplast>
    </wall>
    <wall index="328" c1="152" c2="164" n1="178" n2="177" length="42.4253" viz_flux="0" wall_type="normal">
      <transporters1>
        <val v="0"/>
        <val v="1"/>
      </transporters1>
      <transporters2>
        <val v="0"/>
        <val v="0"/>
      </transporters2>
      <apoplast>
        <val v="0"/>
        <val v="0."/>
      </apoplast>
    </wall>
    <wall index="329" c1="153" c2="154" n1="166" n2="179" length="42.4253" viz_flux="0" wall_type="normal">
      <transporters1>
        <val v="0"/>
        <val v="0"/>
      </transporters1>
      <transporters2>
        <val v="0"/>
        <val v="1"/>
      </transporters2>
      <apoplast>
        <val v="0"/>
        <val v="0."/>
      </apoplast>
    </wall>
    <wall index="330" c1="153" c2="165" n1="179" n2="178" length="42.4253" viz_flux="0" wall_type="normal">
      <transporters1>
        <val v="0"/>
        <val v="1"/>
      </transporters1>
      <transporters2>
        <val v="0"/>
        <val v="0"/>
      </transporters2>
      <apoplast>
        <val v="0"/>
        <val v="0."/>
      </apoplast>
    </wall>
    <wall index="331" c1="154" c2="155" n1="167" n2="180" length="42.4253" viz_flux="0" wall_type="normal">
      <transporters1>
        <val v="0"/>
        <val v="0"/>
      </transporters1>
      <transporters2>
        <val v="0"/>
        <val v="1"/>
      </transporters2>
      <apoplast>
        <val v="0"/>
        <val v="0."/>
      </apoplast>
    </wall>
    <wall index="332" c1="154" c2="166" n1="180" n2="179" length="42.4253" viz_flux="0" wall_type="normal">
      <transporters1>
        <val v="0"/>
        <val v="0"/>
      </transporters1>
      <transporters2>
        <val v="0"/>
        <val v="1"/>
      </transporters2>
      <apoplast>
        <val v="0"/>
        <val v="0."/>
      </apoplast>
    </wall>
    <wall index="333" c1="155" c2="-1" n1="168" n2="181" length="42.4253" viz_flux="0" wall_type="normal">
      <transporters1>
        <val v="0"/>
        <val v="0"/>
      </transporters1>
      <transporters2>
        <val v="0"/>
        <val v="0"/>
      </transporters2>
      <apoplast>
        <val v="0"/>
        <val v="0."/>
      </apoplast>
    </wall>
    <wall index="334" c1="155" c2="167" n1="181" n2="180" length="42.4253" viz_flux="0" wall_type="normal">
      <transporters1>
        <val v="0"/>
        <val v="0"/>
      </transporters1>
      <transporters2>
        <val v="0"/>
        <val v="1"/>
      </transporters2>
      <apoplast>
        <val v="0"/>
        <val v="0."/>
      </apoplast>
    </wall>
    <wall index="335" c1="156" c2="-1" n1="182" n2="169" length="42.4253" viz_flux="0" wall_type="normal">
      <transporters1>
        <val v="0"/>
        <val v="0"/>
      </transporters1>
      <transporters2>
        <val v="0"/>
        <val v="0"/>
      </transporters2>
      <apoplast>
        <val v="0"/>
        <val v="0."/>
      </apoplast>
    </wall>
    <wall index="336" c1="156" c2="168" n1="183" n2="182" length="42.4253" viz_flux="0" wall_type="normal">
      <transporters1>
        <val v="0"/>
        <val v="0"/>
      </transporters1>
      <transporters2>
        <val v="0"/>
        <val v="1"/>
      </transporters2>
      <apoplast>
        <val v="0"/>
        <val v="0."/>
      </apoplast>
    </wall>
    <wall index="337" c1="156" c2="157" n1="170" n2="183" length="42.4253" viz_flux="0" wall_type="normal">
      <transporters1>
        <val v="0"/>
        <val v="1"/>
      </transporters1>
      <transporters2>
        <val v="0"/>
        <val v="0"/>
      </transporters2>
      <apoplast>
        <val v="0"/>
        <val v="0."/>
      </apoplast>
    </wall>
    <wall index="338" c1="157" c2="158" n1="171" n2="184" length="42.4253" viz_flux="0" wall_type="normal">
      <transporters1>
        <val v="0"/>
        <val v="1"/>
      </transporters1>
      <transporters2>
        <val v="0"/>
        <val v="0"/>
      </transporters2>
      <apoplast>
        <val v="0"/>
        <val v="0."/>
      </apoplast>
    </wall>
    <wall index="339" c1="157" c2="169" n1="184" n2="183" length="42.4253" viz_flux="0" wall_type="normal">
      <transporters1>
        <val v="0"/>
        <val v="0"/>
      </transporters1>
      <transporters2>
        <val v="0"/>
        <val v="1"/>
      </transporters2>
      <apoplast>
        <val v="0"/>
        <val v="0."/>
      </apoplast>
    </wall>
    <wall index="340" c1="158" c2="159" n1="172" n2="185" length="42.4253" viz_flux="0" wall_type="normal">
      <transporters1>
        <val v="0"/>
        <val v="1"/>
      </transporters1>
      <transporters2>
        <val v="0"/>
        <val v="0"/>
      </transporters2>
      <apoplast>
        <val v="0"/>
        <val v="0."/>
      </apoplast>
    </wall>
    <wall index="341" c1="158" c2="170" n1="185" n2="184" length="42.4253" viz_flux="0" wall_type="normal">
      <transporters1>
        <val v="0"/>
        <val v="1"/>
      </transporters1>
      <transporters2>
        <val v="0"/>
        <val v="0"/>
      </transporters2>
      <apoplast>
        <val v="0"/>
        <val v="0."/>
      </apoplast>
    </wall>
    <wall index="342" c1="159" c2="160" n1="173" n2="186" length="42.4253" viz_flux="0" wall_type="normal">
      <transporters1>
        <val v="0"/>
        <val v="0"/>
      </transporters1>
      <transporters2>
        <val v="0"/>
        <val v="0"/>
      </transporters2>
      <apoplast>
        <val v="0"/>
        <val v="0."/>
      </apoplast>
    </wall>
    <wall index="343" c1="159" c2="171" n1="186" n2="185" length="42.4253" viz_flux="0" wall_type="normal">
      <transporters1>
        <val v="0"/>
        <val v="1"/>
      </transporters1>
      <transporters2>
        <val v="0"/>
        <val v="0"/>
      </transporters2>
      <apoplast>
        <val v="0"/>
        <val v="0."/>
      </apoplast>
    </wall>
    <wall index="344" c1="160" c2="161" n1="174" n2="187" length="42.4253" viz_flux="0" wall_type="normal">
      <transporters1>
        <val v="0"/>
        <val v="0"/>
      </transporters1>
      <transporters2>
        <val v="0"/>
        <val v="0"/>
      </transporters2>
      <apoplast>
        <val v="0"/>
        <val v="0."/>
      </apoplast>
    </wall>
    <wall index="345" c1="160" c2="172" n1="187" n2="186" length="42.4253" viz_flux="0" wall_type="normal">
      <transporters1>
        <val v="0"/>
        <val v="1"/>
      </transporters1>
      <transporters2>
        <val v="0"/>
        <val v="0"/>
      </transporters2>
      <apoplast>
        <val v="0"/>
        <val v="0."/>
      </apoplast>
    </wall>
    <wall index="346" c1="161" c2="162" n1="175" n2="188" length="42.4253" viz_flux="0" wall_type="normal">
      <transporters1>
        <val v="0"/>
        <val v="0"/>
      </transporters1>
      <transporters2>
        <val v="0"/>
        <val v="0"/>
      </transporters2>
      <apoplast>
        <val v="0"/>
        <val v="0."/>
      </apoplast>
    </wall>
    <wall index="347" c1="161" c2="173" n1="188" n2="187" length="42.4253" viz_flux="0" wall_type="normal">
      <transporters1>
        <val v="0"/>
        <val v="1"/>
      </transporters1>
      <transporters2>
        <val v="0"/>
        <val v="0"/>
      </transporters2>
      <apoplast>
        <val v="0"/>
        <val v="0."/>
      </apoplast>
    </wall>
    <wall index="348" c1="162" c2="163" n1="176" n2="189" length="42.4253" viz_flux="0" wall_type="normal">
      <transporters1>
        <val v="0"/>
        <val v="0"/>
      </transporters1>
      <transporters2>
        <val v="0"/>
        <val v="0"/>
      </transporters2>
      <apoplast>
        <val v="0"/>
        <val v="0."/>
      </apoplast>
    </wall>
    <wall index="349" c1="162" c2="174" n1="189" n2="188" length="42.4253" viz_flux="0" wall_type="normal">
      <transporters1>
        <val v="0"/>
        <val v="1"/>
      </transporters1>
      <transporters2>
        <val v="0"/>
        <val v="0"/>
      </transporters2>
      <apoplast>
        <val v="0"/>
        <val v="0."/>
      </apoplast>
    </wall>
    <wall index="350" c1="163" c2="164" n1="177" n2="190" length="42.4253" viz_flux="0" wall_type="normal">
      <transporters1>
        <val v="0"/>
        <val v="0"/>
      </transporters1>
      <transporters2>
        <val v="0"/>
        <val v="0"/>
      </transporters2>
      <apoplast>
        <val v="0"/>
        <val v="0."/>
      </apoplast>
    </wall>
    <wall index="351" c1="163" c2="175" n1="190" n2="189" length="42.4253" viz_flux="0" wall_type="normal">
      <transporters1>
        <val v="0"/>
        <val v="1"/>
      </transporters1>
      <transporters2>
        <val v="0"/>
        <val v="0"/>
      </transporters2>
      <apoplast>
        <val v="0"/>
        <val v="0."/>
      </apoplast>
    </wall>
    <wall index="352" c1="164" c2="165" n1="178" n2="191" length="42.4253" viz_flux="0" wall_type="normal">
      <transporters1>
        <val v="0"/>
        <val v="0"/>
      </transporters1>
      <transporters2>
        <val v="0"/>
        <val v="1"/>
      </transporters2>
      <apoplast>
        <val v="0"/>
        <val v="0."/>
      </apoplast>
    </wall>
    <wall index="353" c1="164" c2="176" n1="191" n2="190" length="42.4253" viz_flux="0" wall_type="normal">
      <transporters1>
        <val v="0"/>
        <val v="1"/>
      </transporters1>
      <transporters2>
        <val v="0"/>
        <val v="0"/>
      </transporters2>
      <apoplast>
        <val v="0"/>
        <val v="0."/>
      </apoplast>
    </wall>
    <wall index="354" c1="165" c2="166" n1="179" n2="192" length="42.4253" viz_flux="0" wall_type="normal">
      <transporters1>
        <val v="0"/>
        <val v="0"/>
      </transporters1>
      <transporters2>
        <val v="0"/>
        <val v="1"/>
      </transporters2>
      <apoplast>
        <val v="0"/>
        <val v="0."/>
      </apoplast>
    </wall>
    <wall index="355" c1="165" c2="177" n1="192" n2="191" length="42.4253" viz_flux="0" wall_type="normal">
      <transporters1>
        <val v="0"/>
        <val v="1"/>
      </transporters1>
      <transporters2>
        <val v="0"/>
        <val v="0"/>
      </transporters2>
      <apoplast>
        <val v="0"/>
        <val v="0."/>
      </apoplast>
    </wall>
    <wall index="356" c1="166" c2="167" n1="180" n2="193" length="42.4253" viz_flux="0" wall_type="normal">
      <transporters1>
        <val v="0"/>
        <val v="0"/>
      </transporters1>
      <transporters2>
        <val v="0"/>
        <val v="1"/>
      </transporters2>
      <apoplast>
        <val v="0"/>
        <val v="0."/>
      </apoplast>
    </wall>
    <wall index="357" c1="166" c2="178" n1="193" n2="192" length="42.4253" viz_flux="0" wall_type="normal">
      <transporters1>
        <val v="0"/>
        <val v="0"/>
      </transporters1>
      <transporters2>
        <val v="0"/>
        <val v="1"/>
      </transporters2>
      <apoplast>
        <val v="0"/>
        <val v="0."/>
      </apoplast>
    </wall>
    <wall index="358" c1="167" c2="-1" n1="181" n2="194" length="42.4253" viz_flux="0" wall_type="normal">
      <transporters1>
        <val v="0"/>
        <val v="0"/>
      </transporters1>
      <transporters2>
        <val v="0"/>
        <val v="0"/>
      </transporters2>
      <apoplast>
        <val v="0"/>
        <val v="0."/>
      </apoplast>
    </wall>
    <wall index="359" c1="167" c2="179" n1="194" n2="193" length="42.4253" viz_flux="0" wall_type="normal">
      <transporters1>
        <val v="0"/>
        <val v="0"/>
      </transporters1>
      <transporters2>
        <val v="0"/>
        <val v="1"/>
      </transporters2>
      <apoplast>
        <val v="0"/>
        <val v="0."/>
      </apoplast>
    </wall>
    <wall index="360" c1="168" c2="-1" n1="195" n2="182" length="42.4253" viz_flux="0" wall_type="normal">
      <transporters1>
        <val v="0"/>
        <val v="0"/>
      </transporters1>
      <transporters2>
        <val v="0"/>
        <val v="0"/>
      </transporters2>
      <apoplast>
        <val v="0"/>
        <val v="0."/>
      </apoplast>
    </wall>
    <wall index="361" c1="168" c2="180" n1="196" n2="195" length="42.4253" viz_flux="0" wall_type="normal">
      <transporters1>
        <val v="0"/>
        <val v="0"/>
      </transporters1>
      <transporters2>
        <val v="0"/>
        <val v="1"/>
      </transporters2>
      <apoplast>
        <val v="0"/>
        <val v="0."/>
      </apoplast>
    </wall>
    <wall index="362" c1="168" c2="169" n1="183" n2="196" length="42.4253" viz_flux="0" wall_type="normal">
      <transporters1>
        <val v="0"/>
        <val v="1"/>
      </transporters1>
      <transporters2>
        <val v="0"/>
        <val v="0"/>
      </transporters2>
      <apoplast>
        <val v="0"/>
        <val v="0."/>
      </apoplast>
    </wall>
    <wall index="363" c1="169" c2="170" n1="184" n2="197" length="42.4253" viz_flux="0" wall_type="normal">
      <transporters1>
        <val v="0"/>
        <val v="1"/>
      </transporters1>
      <transporters2>
        <val v="0"/>
        <val v="0"/>
      </transporters2>
      <apoplast>
        <val v="0"/>
        <val v="0."/>
      </apoplast>
    </wall>
    <wall index="364" c1="169" c2="181" n1="197" n2="196" length="42.4253" viz_flux="0" wall_type="normal">
      <transporters1>
        <val v="0"/>
        <val v="0"/>
      </transporters1>
      <transporters2>
        <val v="0"/>
        <val v="1"/>
      </transporters2>
      <apoplast>
        <val v="0"/>
        <val v="0."/>
      </apoplast>
    </wall>
    <wall index="365" c1="170" c2="171" n1="185" n2="198" length="42.4253" viz_flux="0" wall_type="normal">
      <transporters1>
        <val v="0"/>
        <val v="1"/>
      </transporters1>
      <transporters2>
        <val v="0"/>
        <val v="0"/>
      </transporters2>
      <apoplast>
        <val v="0"/>
        <val v="0."/>
      </apoplast>
    </wall>
    <wall index="366" c1="170" c2="182" n1="198" n2="197" length="42.4253" viz_flux="0" wall_type="normal">
      <transporters1>
        <val v="0"/>
        <val v="1"/>
      </transporters1>
      <transporters2>
        <val v="0"/>
        <val v="0"/>
      </transporters2>
      <apoplast>
        <val v="0"/>
        <val v="0."/>
      </apoplast>
    </wall>
    <wall index="367" c1="171" c2="172" n1="186" n2="199" length="42.4253" viz_flux="0" wall_type="normal">
      <transporters1>
        <val v="0"/>
        <val v="0"/>
      </transporters1>
      <transporters2>
        <val v="0"/>
        <val v="0"/>
      </transporters2>
      <apoplast>
        <val v="0"/>
        <val v="0."/>
      </apoplast>
    </wall>
    <wall index="368" c1="171" c2="183" n1="199" n2="198" length="42.4253" viz_flux="0" wall_type="normal">
      <transporters1>
        <val v="0"/>
        <val v="1"/>
      </transporters1>
      <transporters2>
        <val v="0"/>
        <val v="0"/>
      </transporters2>
      <apoplast>
        <val v="0"/>
        <val v="0."/>
      </apoplast>
    </wall>
    <wall index="369" c1="172" c2="173" n1="187" n2="200" length="42.4253" viz_flux="0" wall_type="normal">
      <transporters1>
        <val v="0"/>
        <val v="0"/>
      </transporters1>
      <transporters2>
        <val v="0"/>
        <val v="0"/>
      </transporters2>
      <apoplast>
        <val v="0"/>
        <val v="0."/>
      </apoplast>
    </wall>
    <wall index="370" c1="172" c2="184" n1="200" n2="199" length="42.4253" viz_flux="0" wall_type="normal">
      <transporters1>
        <val v="0"/>
        <val v="1"/>
      </transporters1>
      <transporters2>
        <val v="0"/>
        <val v="0"/>
      </transporters2>
      <apoplast>
        <val v="0"/>
        <val v="0."/>
      </apoplast>
    </wall>
    <wall index="371" c1="173" c2="174" n1="188" n2="201" length="42.4253" viz_flux="0" wall_type="normal">
      <transporters1>
        <val v="0"/>
        <val v="0"/>
      </transporters1>
      <transporters2>
        <val v="0"/>
        <val v="0"/>
      </transporters2>
      <apoplast>
        <val v="0"/>
        <val v="0."/>
      </apoplast>
    </wall>
    <wall index="372" c1="173" c2="185" n1="201" n2="200" length="42.4253" viz_flux="0" wall_type="normal">
      <transporters1>
        <val v="0"/>
        <val v="1"/>
      </transporters1>
      <transporters2>
        <val v="0"/>
        <val v="0"/>
      </transporters2>
      <apoplast>
        <val v="0"/>
        <val v="0."/>
      </apoplast>
    </wall>
    <wall index="373" c1="174" c2="175" n1="189" n2="202" length="42.4253" viz_flux="0" wall_type="normal">
      <transporters1>
        <val v="0"/>
        <val v="0"/>
      </transporters1>
      <transporters2>
        <val v="0"/>
        <val v="0"/>
      </transporters2>
      <apoplast>
        <val v="0"/>
        <val v="0."/>
      </apoplast>
    </wall>
    <wall index="374" c1="174" c2="186" n1="202" n2="201" length="42.4253" viz_flux="0" wall_type="normal">
      <transporters1>
        <val v="0"/>
        <val v="1"/>
      </transporters1>
      <transporters2>
        <val v="0"/>
        <val v="0"/>
      </transporters2>
      <apoplast>
        <val v="0"/>
        <val v="0."/>
      </apoplast>
    </wall>
    <wall index="375" c1="175" c2="176" n1="190" n2="203" length="42.4253" viz_flux="0" wall_type="normal">
      <transporters1>
        <val v="0"/>
        <val v="0"/>
      </transporters1>
      <transporters2>
        <val v="0"/>
        <val v="0"/>
      </transporters2>
      <apoplast>
        <val v="0"/>
        <val v="0."/>
      </apoplast>
    </wall>
    <wall index="376" c1="175" c2="187" n1="203" n2="202" length="42.4253" viz_flux="0" wall_type="normal">
      <transporters1>
        <val v="0"/>
        <val v="1"/>
      </transporters1>
      <transporters2>
        <val v="0"/>
        <val v="0"/>
      </transporters2>
      <apoplast>
        <val v="0"/>
        <val v="0."/>
      </apoplast>
    </wall>
    <wall index="377" c1="176" c2="177" n1="191" n2="204" length="42.4253" viz_flux="0" wall_type="normal">
      <transporters1>
        <val v="0"/>
        <val v="0"/>
      </transporters1>
      <transporters2>
        <val v="0"/>
        <val v="1"/>
      </transporters2>
      <apoplast>
        <val v="0"/>
        <val v="0."/>
      </apoplast>
    </wall>
    <wall index="378" c1="176" c2="188" n1="204" n2="203" length="42.4253" viz_flux="0" wall_type="normal">
      <transporters1>
        <val v="0"/>
        <val v="1"/>
      </transporters1>
      <transporters2>
        <val v="0"/>
        <val v="0"/>
      </transporters2>
      <apoplast>
        <val v="0"/>
        <val v="0."/>
      </apoplast>
    </wall>
    <wall index="379" c1="177" c2="178" n1="192" n2="205" length="42.4253" viz_flux="0" wall_type="normal">
      <transporters1>
        <val v="0"/>
        <val v="0"/>
      </transporters1>
      <transporters2>
        <val v="0"/>
        <val v="1"/>
      </transporters2>
      <apoplast>
        <val v="0"/>
        <val v="0."/>
      </apoplast>
    </wall>
    <wall index="380" c1="177" c2="189" n1="205" n2="204" length="42.4253" viz_flux="0" wall_type="normal">
      <transporters1>
        <val v="0"/>
        <val v="1"/>
      </transporters1>
      <transporters2>
        <val v="0"/>
        <val v="0"/>
      </transporters2>
      <apoplast>
        <val v="0"/>
        <val v="0."/>
      </apoplast>
    </wall>
    <wall index="381" c1="178" c2="179" n1="193" n2="206" length="42.4253" viz_flux="0" wall_type="normal">
      <transporters1>
        <val v="0"/>
        <val v="0"/>
      </transporters1>
      <transporters2>
        <val v="0"/>
        <val v="1"/>
      </transporters2>
      <apoplast>
        <val v="0"/>
        <val v="0."/>
      </apoplast>
    </wall>
    <wall index="382" c1="178" c2="190" n1="206" n2="205" length="42.4253" viz_flux="0" wall_type="normal">
      <transporters1>
        <val v="0"/>
        <val v="0"/>
      </transporters1>
      <transporters2>
        <val v="0"/>
        <val v="1"/>
      </transporters2>
      <apoplast>
        <val v="0"/>
        <val v="0."/>
      </apoplast>
    </wall>
    <wall index="383" c1="179" c2="-1" n1="194" n2="207" length="42.4253" viz_flux="0" wall_type="normal">
      <transporters1>
        <val v="0"/>
        <val v="0"/>
      </transporters1>
      <transporters2>
        <val v="0"/>
        <val v="0"/>
      </transporters2>
      <apoplast>
        <val v="0"/>
        <val v="0."/>
      </apoplast>
    </wall>
    <wall index="384" c1="179" c2="191" n1="207" n2="206" length="42.4253" viz_flux="0" wall_type="normal">
      <transporters1>
        <val v="0"/>
        <val v="0"/>
      </transporters1>
      <transporters2>
        <val v="0"/>
        <val v="1"/>
      </transporters2>
      <apoplast>
        <val v="0"/>
        <val v="0."/>
      </apoplast>
    </wall>
    <wall index="385" c1="180" c2="-1" n1="208" n2="195" length="42.4253" viz_flux="0" wall_type="normal">
      <transporters1>
        <val v="0"/>
        <val v="0"/>
      </transporters1>
      <transporters2>
        <val v="0"/>
        <val v="0"/>
      </transporters2>
      <apoplast>
        <val v="0"/>
        <val v="0."/>
      </apoplast>
    </wall>
    <wall index="386" c1="180" c2="192" n1="209" n2="208" length="42.4253" viz_flux="0" wall_type="normal">
      <transporters1>
        <val v="0"/>
        <val v="0"/>
      </transporters1>
      <transporters2>
        <val v="0"/>
        <val v="1"/>
      </transporters2>
      <apoplast>
        <val v="0"/>
        <val v="0."/>
      </apoplast>
    </wall>
    <wall index="387" c1="180" c2="181" n1="196" n2="209" length="42.4253" viz_flux="0" wall_type="normal">
      <transporters1>
        <val v="0"/>
        <val v="1"/>
      </transporters1>
      <transporters2>
        <val v="0"/>
        <val v="0"/>
      </transporters2>
      <apoplast>
        <val v="0"/>
        <val v="0."/>
      </apoplast>
    </wall>
    <wall index="388" c1="181" c2="182" n1="197" n2="210" length="42.4253" viz_flux="0" wall_type="normal">
      <transporters1>
        <val v="0"/>
        <val v="1"/>
      </transporters1>
      <transporters2>
        <val v="0"/>
        <val v="0"/>
      </transporters2>
      <apoplast>
        <val v="0"/>
        <val v="0."/>
      </apoplast>
    </wall>
    <wall index="389" c1="181" c2="193" n1="210" n2="209" length="42.4253" viz_flux="0" wall_type="normal">
      <transporters1>
        <val v="0"/>
        <val v="0"/>
      </transporters1>
      <transporters2>
        <val v="0"/>
        <val v="1"/>
      </transporters2>
      <apoplast>
        <val v="0"/>
        <val v="0."/>
      </apoplast>
    </wall>
    <wall index="390" c1="182" c2="183" n1="198" n2="211" length="42.4253" viz_flux="0" wall_type="normal">
      <transporters1>
        <val v="0"/>
        <val v="1"/>
      </transporters1>
      <transporters2>
        <val v="0"/>
        <val v="0"/>
      </transporters2>
      <apoplast>
        <val v="0"/>
        <val v="0."/>
      </apoplast>
    </wall>
    <wall index="391" c1="182" c2="194" n1="211" n2="210" length="42.4253" viz_flux="0" wall_type="normal">
      <transporters1>
        <val v="0"/>
        <val v="1"/>
      </transporters1>
      <transporters2>
        <val v="0"/>
        <val v="0"/>
      </transporters2>
      <apoplast>
        <val v="0"/>
        <val v="0."/>
      </apoplast>
    </wall>
    <wall index="392" c1="183" c2="184" n1="199" n2="212" length="42.4253" viz_flux="0" wall_type="normal">
      <transporters1>
        <val v="0"/>
        <val v="0"/>
      </transporters1>
      <transporters2>
        <val v="0"/>
        <val v="0"/>
      </transporters2>
      <apoplast>
        <val v="0"/>
        <val v="0."/>
      </apoplast>
    </wall>
    <wall index="393" c1="183" c2="195" n1="212" n2="211" length="42.4253" viz_flux="0" wall_type="normal">
      <transporters1>
        <val v="0"/>
        <val v="1"/>
      </transporters1>
      <transporters2>
        <val v="0"/>
        <val v="0"/>
      </transporters2>
      <apoplast>
        <val v="0"/>
        <val v="0."/>
      </apoplast>
    </wall>
    <wall index="394" c1="184" c2="185" n1="200" n2="213" length="42.4253" viz_flux="0" wall_type="normal">
      <transporters1>
        <val v="0"/>
        <val v="0"/>
      </transporters1>
      <transporters2>
        <val v="0"/>
        <val v="0"/>
      </transporters2>
      <apoplast>
        <val v="0"/>
        <val v="0."/>
      </apoplast>
    </wall>
    <wall index="395" c1="184" c2="196" n1="213" n2="212" length="42.4253" viz_flux="0" wall_type="normal">
      <transporters1>
        <val v="0"/>
        <val v="1"/>
      </transporters1>
      <transporters2>
        <val v="0"/>
        <val v="0"/>
      </transporters2>
      <apoplast>
        <val v="0"/>
        <val v="0."/>
      </apoplast>
    </wall>
    <wall index="396" c1="185" c2="186" n1="201" n2="214" length="42.4253" viz_flux="0" wall_type="normal">
      <transporters1>
        <val v="0"/>
        <val v="0"/>
      </transporters1>
      <transporters2>
        <val v="0"/>
        <val v="0"/>
      </transporters2>
      <apoplast>
        <val v="0"/>
        <val v="0."/>
      </apoplast>
    </wall>
    <wall index="397" c1="185" c2="197" n1="214" n2="213" length="42.4253" viz_flux="0" wall_type="normal">
      <transporters1>
        <val v="0"/>
        <val v="1"/>
      </transporters1>
      <transporters2>
        <val v="0"/>
        <val v="0"/>
      </transporters2>
      <apoplast>
        <val v="0"/>
        <val v="0."/>
      </apoplast>
    </wall>
    <wall index="398" c1="186" c2="187" n1="202" n2="215" length="42.4253" viz_flux="0" wall_type="normal">
      <transporters1>
        <val v="0"/>
        <val v="0"/>
      </transporters1>
      <transporters2>
        <val v="0"/>
        <val v="0"/>
      </transporters2>
      <apoplast>
        <val v="0"/>
        <val v="0."/>
      </apoplast>
    </wall>
    <wall index="399" c1="186" c2="198" n1="215" n2="214" length="42.4253" viz_flux="0" wall_type="normal">
      <transporters1>
        <val v="0"/>
        <val v="1"/>
      </transporters1>
      <transporters2>
        <val v="0"/>
        <val v="0"/>
      </transporters2>
      <apoplast>
        <val v="0"/>
        <val v="0."/>
      </apoplast>
    </wall>
    <wall index="400" c1="187" c2="188" n1="203" n2="216" length="42.4253" viz_flux="0" wall_type="normal">
      <transporters1>
        <val v="0"/>
        <val v="0"/>
      </transporters1>
      <transporters2>
        <val v="0"/>
        <val v="0"/>
      </transporters2>
      <apoplast>
        <val v="0"/>
        <val v="0."/>
      </apoplast>
    </wall>
    <wall index="401" c1="187" c2="199" n1="216" n2="215" length="42.4253" viz_flux="0" wall_type="normal">
      <transporters1>
        <val v="0"/>
        <val v="1"/>
      </transporters1>
      <transporters2>
        <val v="0"/>
        <val v="0"/>
      </transporters2>
      <apoplast>
        <val v="0"/>
        <val v="0."/>
      </apoplast>
    </wall>
    <wall index="402" c1="188" c2="189" n1="204" n2="217" length="42.4253" viz_flux="0" wall_type="normal">
      <transporters1>
        <val v="0"/>
        <val v="0"/>
      </transporters1>
      <transporters2>
        <val v="0"/>
        <val v="1"/>
      </transporters2>
      <apoplast>
        <val v="0"/>
        <val v="0."/>
      </apoplast>
    </wall>
    <wall index="403" c1="188" c2="200" n1="217" n2="216" length="42.4253" viz_flux="0" wall_type="normal">
      <transporters1>
        <val v="0"/>
        <val v="1"/>
      </transporters1>
      <transporters2>
        <val v="0"/>
        <val v="0"/>
      </transporters2>
      <apoplast>
        <val v="0"/>
        <val v="0."/>
      </apoplast>
    </wall>
    <wall index="404" c1="189" c2="190" n1="205" n2="218" length="42.4253" viz_flux="0" wall_type="normal">
      <transporters1>
        <val v="0"/>
        <val v="0"/>
      </transporters1>
      <transporters2>
        <val v="0"/>
        <val v="1"/>
      </transporters2>
      <apoplast>
        <val v="0"/>
        <val v="0."/>
      </apoplast>
    </wall>
    <wall index="405" c1="189" c2="201" n1="218" n2="217" length="42.4253" viz_flux="0" wall_type="normal">
      <transporters1>
        <val v="0"/>
        <val v="1"/>
      </transporters1>
      <transporters2>
        <val v="0"/>
        <val v="0"/>
      </transporters2>
      <apoplast>
        <val v="0"/>
        <val v="0."/>
      </apoplast>
    </wall>
    <wall index="406" c1="190" c2="191" n1="206" n2="219" length="42.4253" viz_flux="0" wall_type="normal">
      <transporters1>
        <val v="0"/>
        <val v="0"/>
      </transporters1>
      <transporters2>
        <val v="0"/>
        <val v="1"/>
      </transporters2>
      <apoplast>
        <val v="0"/>
        <val v="0."/>
      </apoplast>
    </wall>
    <wall index="407" c1="190" c2="202" n1="219" n2="218" length="42.4253" viz_flux="0" wall_type="normal">
      <transporters1>
        <val v="0"/>
        <val v="0"/>
      </transporters1>
      <transporters2>
        <val v="0"/>
        <val v="1"/>
      </transporters2>
      <apoplast>
        <val v="0"/>
        <val v="0."/>
      </apoplast>
    </wall>
    <wall index="408" c1="191" c2="-1" n1="207" n2="220" length="42.4253" viz_flux="0" wall_type="normal">
      <transporters1>
        <val v="0"/>
        <val v="0"/>
      </transporters1>
      <transporters2>
        <val v="0"/>
        <val v="0"/>
      </transporters2>
      <apoplast>
        <val v="0"/>
        <val v="0."/>
      </apoplast>
    </wall>
    <wall index="409" c1="191" c2="203" n1="220" n2="219" length="42.4253" viz_flux="0" wall_type="normal">
      <transporters1>
        <val v="0"/>
        <val v="0"/>
      </transporters1>
      <transporters2>
        <val v="0"/>
        <val v="1"/>
      </transporters2>
      <apoplast>
        <val v="0"/>
        <val v="0."/>
      </apoplast>
    </wall>
    <wall index="410" c1="192" c2="-1" n1="221" n2="208" length="42.4253" viz_flux="0" wall_type="normal">
      <transporters1>
        <val v="0"/>
        <val v="0"/>
      </transporters1>
      <transporters2>
        <val v="0"/>
        <val v="0"/>
      </transporters2>
      <apoplast>
        <val v="0"/>
        <val v="0."/>
      </apoplast>
    </wall>
    <wall index="411" c1="192" c2="204" n1="222" n2="221" length="42.4253" viz_flux="0" wall_type="normal">
      <transporters1>
        <val v="0"/>
        <val v="0"/>
      </transporters1>
      <transporters2>
        <val v="0"/>
        <val v="1"/>
      </transporters2>
      <apoplast>
        <val v="0"/>
        <val v="0."/>
      </apoplast>
    </wall>
    <wall index="412" c1="192" c2="193" n1="209" n2="222" length="42.4253" viz_flux="0" wall_type="normal">
      <transporters1>
        <val v="0"/>
        <val v="1"/>
      </transporters1>
      <transporters2>
        <val v="0"/>
        <val v="0"/>
      </transporters2>
      <apoplast>
        <val v="0"/>
        <val v="0."/>
      </apoplast>
    </wall>
    <wall index="413" c1="193" c2="194" n1="210" n2="223" length="42.4253" viz_flux="0" wall_type="normal">
      <transporters1>
        <val v="0"/>
        <val v="1"/>
      </transporters1>
      <transporters2>
        <val v="0"/>
        <val v="0"/>
      </transporters2>
      <apoplast>
        <val v="0"/>
        <val v="0."/>
      </apoplast>
    </wall>
    <wall index="414" c1="193" c2="205" n1="223" n2="222" length="42.4253" viz_flux="0" wall_type="normal">
      <transporters1>
        <val v="0"/>
        <val v="0"/>
      </transporters1>
      <transporters2>
        <val v="0"/>
        <val v="1"/>
      </transporters2>
      <apoplast>
        <val v="0"/>
        <val v="0."/>
      </apoplast>
    </wall>
    <wall index="415" c1="194" c2="195" n1="211" n2="224" length="42.4253" viz_flux="0" wall_type="normal">
      <transporters1>
        <val v="0"/>
        <val v="1"/>
      </transporters1>
      <transporters2>
        <val v="0"/>
        <val v="0"/>
      </transporters2>
      <apoplast>
        <val v="0"/>
        <val v="0."/>
      </apoplast>
    </wall>
    <wall index="416" c1="194" c2="206" n1="224" n2="223" length="42.4253" viz_flux="0" wall_type="normal">
      <transporters1>
        <val v="0"/>
        <val v="1"/>
      </transporters1>
      <transporters2>
        <val v="0"/>
        <val v="1"/>
      </transporters2>
      <apoplast>
        <val v="0"/>
        <val v="0."/>
      </apoplast>
    </wall>
    <wall index="417" c1="195" c2="196" n1="212" n2="225" length="42.4253" viz_flux="0" wall_type="normal">
      <transporters1>
        <val v="0"/>
        <val v="0"/>
      </transporters1>
      <transporters2>
        <val v="0"/>
        <val v="0"/>
      </transporters2>
      <apoplast>
        <val v="0"/>
        <val v="0."/>
      </apoplast>
    </wall>
    <wall index="418" c1="195" c2="207" n1="225" n2="224" length="42.4253" viz_flux="0" wall_type="normal">
      <transporters1>
        <val v="0"/>
        <val v="1"/>
      </transporters1>
      <transporters2>
        <val v="0"/>
        <val v="1"/>
      </transporters2>
      <apoplast>
        <val v="0"/>
        <val v="0."/>
      </apoplast>
    </wall>
    <wall index="419" c1="196" c2="197" n1="213" n2="226" length="42.4253" viz_flux="0" wall_type="normal">
      <transporters1>
        <val v="0"/>
        <val v="0"/>
      </transporters1>
      <transporters2>
        <val v="0"/>
        <val v="0"/>
      </transporters2>
      <apoplast>
        <val v="0"/>
        <val v="0."/>
      </apoplast>
    </wall>
    <wall index="420" c1="196" c2="208" n1="226" n2="225" length="42.4253" viz_flux="0" wall_type="normal">
      <transporters1>
        <val v="0"/>
        <val v="1"/>
      </transporters1>
      <transporters2>
        <val v="0"/>
        <val v="1"/>
      </transporters2>
      <apoplast>
        <val v="0"/>
        <val v="0."/>
      </apoplast>
    </wall>
    <wall index="421" c1="197" c2="198" n1="214" n2="227" length="42.4253" viz_flux="0" wall_type="normal">
      <transporters1>
        <val v="0"/>
        <val v="0"/>
      </transporters1>
      <transporters2>
        <val v="0"/>
        <val v="0"/>
      </transporters2>
      <apoplast>
        <val v="0"/>
        <val v="0."/>
      </apoplast>
    </wall>
    <wall index="422" c1="197" c2="209" n1="227" n2="226" length="42.4253" viz_flux="0" wall_type="normal">
      <transporters1>
        <val v="0"/>
        <val v="1"/>
      </transporters1>
      <transporters2>
        <val v="0"/>
        <val v="1"/>
      </transporters2>
      <apoplast>
        <val v="0"/>
        <val v="0."/>
      </apoplast>
    </wall>
    <wall index="423" c1="198" c2="199" n1="215" n2="228" length="42.4253" viz_flux="0" wall_type="normal">
      <transporters1>
        <val v="0"/>
        <val v="0"/>
      </transporters1>
      <transporters2>
        <val v="0"/>
        <val v="0"/>
      </transporters2>
      <apoplast>
        <val v="0"/>
        <val v="0."/>
      </apoplast>
    </wall>
    <wall index="424" c1="198" c2="210" n1="228" n2="227" length="42.4253" viz_flux="0" wall_type="normal">
      <transporters1>
        <val v="0"/>
        <val v="1"/>
      </transporters1>
      <transporters2>
        <val v="0"/>
        <val v="1"/>
      </transporters2>
      <apoplast>
        <val v="0"/>
        <val v="0."/>
      </apoplast>
    </wall>
    <wall index="425" c1="199" c2="200" n1="216" n2="229" length="42.4253" viz_flux="0" wall_type="normal">
      <transporters1>
        <val v="0"/>
        <val v="0"/>
      </transporters1>
      <transporters2>
        <val v="0"/>
        <val v="0"/>
      </transporters2>
      <apoplast>
        <val v="0"/>
        <val v="0."/>
      </apoplast>
    </wall>
    <wall index="426" c1="199" c2="211" n1="229" n2="228" length="42.4253" viz_flux="0" wall_type="normal">
      <transporters1>
        <val v="0"/>
        <val v="1"/>
      </transporters1>
      <transporters2>
        <val v="0"/>
        <val v="1"/>
      </transporters2>
      <apoplast>
        <val v="0"/>
        <val v="0."/>
      </apoplast>
    </wall>
    <wall index="427" c1="200" c2="201" n1="217" n2="230" length="42.4253" viz_flux="0" wall_type="normal">
      <transporters1>
        <val v="0"/>
        <val v="0"/>
      </transporters1>
      <transporters2>
        <val v="0"/>
        <val v="1"/>
      </transporters2>
      <apoplast>
        <val v="0"/>
        <val v="0."/>
      </apoplast>
    </wall>
    <wall index="428" c1="200" c2="212" n1="230" n2="229" length="42.4253" viz_flux="0" wall_type="normal">
      <transporters1>
        <val v="0"/>
        <val v="1"/>
      </transporters1>
      <transporters2>
        <val v="0"/>
        <val v="1"/>
      </transporters2>
      <apoplast>
        <val v="0"/>
        <val v="0."/>
      </apoplast>
    </wall>
    <wall index="429" c1="201" c2="202" n1="218" n2="231" length="42.4253" viz_flux="0" wall_type="normal">
      <transporters1>
        <val v="0"/>
        <val v="0"/>
      </transporters1>
      <transporters2>
        <val v="0"/>
        <val v="1"/>
      </transporters2>
      <apoplast>
        <val v="0"/>
        <val v="0."/>
      </apoplast>
    </wall>
    <wall index="430" c1="201" c2="213" n1="231" n2="230" length="42.4253" viz_flux="0" wall_type="normal">
      <transporters1>
        <val v="0"/>
        <val v="1"/>
      </transporters1>
      <transporters2>
        <val v="0"/>
        <val v="1"/>
      </transporters2>
      <apoplast>
        <val v="0"/>
        <val v="0."/>
      </apoplast>
    </wall>
    <wall index="431" c1="202" c2="203" n1="219" n2="232" length="42.4253" viz_flux="0" wall_type="normal">
      <transporters1>
        <val v="0"/>
        <val v="0"/>
      </transporters1>
      <transporters2>
        <val v="0"/>
        <val v="1"/>
      </transporters2>
      <apoplast>
        <val v="0"/>
        <val v="0."/>
      </apoplast>
    </wall>
    <wall index="432" c1="202" c2="214" n1="232" n2="231" length="42.4253" viz_flux="0" wall_type="normal">
      <transporters1>
        <val v="0"/>
        <val v="0"/>
      </transporters1>
      <transporters2>
        <val v="0"/>
        <val v="1"/>
      </transporters2>
      <apoplast>
        <val v="0"/>
        <val v="0."/>
      </apoplast>
    </wall>
    <wall index="433" c1="203" c2="-1" n1="220" n2="233" length="42.4253" viz_flux="0" wall_type="normal">
      <transporters1>
        <val v="0"/>
        <val v="0"/>
      </transporters1>
      <transporters2>
        <val v="0"/>
        <val v="0"/>
      </transporters2>
      <apoplast>
        <val v="0"/>
        <val v="0."/>
      </apoplast>
    </wall>
    <wall index="434" c1="203" c2="215" n1="233" n2="232" length="42.4253" viz_flux="0" wall_type="normal">
      <transporters1>
        <val v="0"/>
        <val v="0"/>
      </transporters1>
      <transporters2>
        <val v="0"/>
        <val v="1"/>
      </transporters2>
      <apoplast>
        <val v="0"/>
        <val v="0."/>
      </apoplast>
    </wall>
    <wall index="435" c1="204" c2="-1" n1="234" n2="221" length="42.4253" viz_flux="0" wall_type="normal">
      <transporters1>
        <val v="0"/>
        <val v="1"/>
      </transporters1>
      <transporters2>
        <val v="0"/>
        <val v="1"/>
      </transporters2>
      <apoplast>
        <val v="0"/>
        <val v="0."/>
      </apoplast>
    </wall>
    <wall index="436" c1="204" c2="216" n1="235" n2="234" length="42.4253" viz_flux="0" wall_type="normal">
      <transporters1>
        <val v="0"/>
        <val v="1"/>
      </transporters1>
      <transporters2>
        <val v="0"/>
        <val v="1"/>
      </transporters2>
      <apoplast>
        <val v="0"/>
        <val v="0."/>
      </apoplast>
    </wall>
    <wall index="437" c1="204" c2="205" n1="222" n2="235" length="42.4253" viz_flux="0" wall_type="normal">
      <transporters1>
        <val v="0"/>
        <val v="1"/>
      </transporters1>
      <transporters2>
        <val v="0"/>
        <val v="1"/>
      </transporters2>
      <apoplast>
        <val v="0"/>
        <val v="0."/>
      </apoplast>
    </wall>
    <wall index="438" c1="205" c2="206" n1="223" n2="236" length="42.4253" viz_flux="0" wall_type="normal">
      <transporters1>
        <val v="0"/>
        <val v="1"/>
      </transporters1>
      <transporters2>
        <val v="0"/>
        <val v="1"/>
      </transporters2>
      <apoplast>
        <val v="0"/>
        <val v="0."/>
      </apoplast>
    </wall>
    <wall index="439" c1="205" c2="217" n1="236" n2="235" length="42.4253" viz_flux="0" wall_type="normal">
      <transporters1>
        <val v="0"/>
        <val v="1"/>
      </transporters1>
      <transporters2>
        <val v="0"/>
        <val v="1"/>
      </transporters2>
      <apoplast>
        <val v="0"/>
        <val v="0."/>
      </apoplast>
    </wall>
    <wall index="440" c1="206" c2="207" n1="224" n2="237" length="42.4253" viz_flux="0" wall_type="normal">
      <transporters1>
        <val v="0"/>
        <val v="1"/>
      </transporters1>
      <transporters2>
        <val v="0"/>
        <val v="1"/>
      </transporters2>
      <apoplast>
        <val v="0"/>
        <val v="0."/>
      </apoplast>
    </wall>
    <wall index="441" c1="206" c2="218" n1="237" n2="236" length="42.4253" viz_flux="0" wall_type="normal">
      <transporters1>
        <val v="0"/>
        <val v="1"/>
      </transporters1>
      <transporters2>
        <val v="0"/>
        <val v="1"/>
      </transporters2>
      <apoplast>
        <val v="0"/>
        <val v="0."/>
      </apoplast>
    </wall>
    <wall index="442" c1="207" c2="208" n1="225" n2="238" length="42.4253" viz_flux="0" wall_type="normal">
      <transporters1>
        <val v="0"/>
        <val v="1"/>
      </transporters1>
      <transporters2>
        <val v="0"/>
        <val v="1"/>
      </transporters2>
      <apoplast>
        <val v="0"/>
        <val v="0."/>
      </apoplast>
    </wall>
    <wall index="443" c1="207" c2="219" n1="238" n2="237" length="42.4253" viz_flux="0" wall_type="normal">
      <transporters1>
        <val v="0"/>
        <val v="1"/>
      </transporters1>
      <transporters2>
        <val v="0"/>
        <val v="1"/>
      </transporters2>
      <apoplast>
        <val v="0"/>
        <val v="0."/>
      </apoplast>
    </wall>
    <wall index="444" c1="208" c2="209" n1="226" n2="239" length="42.4253" viz_flux="0" wall_type="normal">
      <transporters1>
        <val v="0"/>
        <val v="1"/>
      </transporters1>
      <transporters2>
        <val v="0"/>
        <val v="1"/>
      </transporters2>
      <apoplast>
        <val v="0"/>
        <val v="0."/>
      </apoplast>
    </wall>
    <wall index="445" c1="208" c2="220" n1="239" n2="238" length="42.4253" viz_flux="0" wall_type="normal">
      <transporters1>
        <val v="0"/>
        <val v="1"/>
      </transporters1>
      <transporters2>
        <val v="0"/>
        <val v="1"/>
      </transporters2>
      <apoplast>
        <val v="0"/>
        <val v="0."/>
      </apoplast>
    </wall>
    <wall index="446" c1="209" c2="210" n1="227" n2="240" length="42.4253" viz_flux="0" wall_type="normal">
      <transporters1>
        <val v="0"/>
        <val v="1"/>
      </transporters1>
      <transporters2>
        <val v="0"/>
        <val v="1"/>
      </transporters2>
      <apoplast>
        <val v="0"/>
        <val v="0."/>
      </apoplast>
    </wall>
    <wall index="447" c1="209" c2="221" n1="240" n2="239" length="42.4253" viz_flux="0" wall_type="normal">
      <transporters1>
        <val v="0"/>
        <val v="1"/>
      </transporters1>
      <transporters2>
        <val v="0"/>
        <val v="1"/>
      </transporters2>
      <apoplast>
        <val v="0"/>
        <val v="0."/>
      </apoplast>
    </wall>
    <wall index="448" c1="210" c2="211" n1="228" n2="241" length="42.4253" viz_flux="0" wall_type="normal">
      <transporters1>
        <val v="0"/>
        <val v="1"/>
      </transporters1>
      <transporters2>
        <val v="0"/>
        <val v="1"/>
      </transporters2>
      <apoplast>
        <val v="0"/>
        <val v="0."/>
      </apoplast>
    </wall>
    <wall index="449" c1="210" c2="222" n1="241" n2="240" length="42.4253" viz_flux="0" wall_type="normal">
      <transporters1>
        <val v="0"/>
        <val v="1"/>
      </transporters1>
      <transporters2>
        <val v="0"/>
        <val v="1"/>
      </transporters2>
      <apoplast>
        <val v="0"/>
        <val v="0."/>
      </apoplast>
    </wall>
    <wall index="450" c1="211" c2="212" n1="229" n2="242" length="42.4253" viz_flux="0" wall_type="normal">
      <transporters1>
        <val v="0"/>
        <val v="1"/>
      </transporters1>
      <transporters2>
        <val v="0"/>
        <val v="1"/>
      </transporters2>
      <apoplast>
        <val v="0"/>
        <val v="0."/>
      </apoplast>
    </wall>
    <wall index="451" c1="211" c2="223" n1="242" n2="241" length="42.4253" viz_flux="0" wall_type="normal">
      <transporters1>
        <val v="0"/>
        <val v="1"/>
      </transporters1>
      <transporters2>
        <val v="0"/>
        <val v="1"/>
      </transporters2>
      <apoplast>
        <val v="0"/>
        <val v="0."/>
      </apoplast>
    </wall>
    <wall index="452" c1="212" c2="213" n1="230" n2="243" length="42.4253" viz_flux="0" wall_type="normal">
      <transporters1>
        <val v="0"/>
        <val v="1"/>
      </transporters1>
      <transporters2>
        <val v="0"/>
        <val v="1"/>
      </transporters2>
      <apoplast>
        <val v="0"/>
        <val v="0."/>
      </apoplast>
    </wall>
    <wall index="453" c1="212" c2="224" n1="243" n2="242" length="42.4253" viz_flux="0" wall_type="normal">
      <transporters1>
        <val v="0"/>
        <val v="1"/>
      </transporters1>
      <transporters2>
        <val v="0"/>
        <val v="1"/>
      </transporters2>
      <apoplast>
        <val v="0"/>
        <val v="0."/>
      </apoplast>
    </wall>
    <wall index="454" c1="213" c2="214" n1="231" n2="244" length="42.4253" viz_flux="0" wall_type="normal">
      <transporters1>
        <val v="0"/>
        <val v="1"/>
      </transporters1>
      <transporters2>
        <val v="0"/>
        <val v="1"/>
      </transporters2>
      <apoplast>
        <val v="0"/>
        <val v="0."/>
      </apoplast>
    </wall>
    <wall index="455" c1="213" c2="225" n1="244" n2="243" length="42.4253" viz_flux="0" wall_type="normal">
      <transporters1>
        <val v="0"/>
        <val v="1"/>
      </transporters1>
      <transporters2>
        <val v="0"/>
        <val v="1"/>
      </transporters2>
      <apoplast>
        <val v="0"/>
        <val v="0."/>
      </apoplast>
    </wall>
    <wall index="456" c1="214" c2="215" n1="232" n2="245" length="42.4253" viz_flux="0" wall_type="normal">
      <transporters1>
        <val v="0"/>
        <val v="1"/>
      </transporters1>
      <transporters2>
        <val v="0"/>
        <val v="1"/>
      </transporters2>
      <apoplast>
        <val v="0"/>
        <val v="0."/>
      </apoplast>
    </wall>
    <wall index="457" c1="214" c2="226" n1="245" n2="244" length="42.4253" viz_flux="0" wall_type="normal">
      <transporters1>
        <val v="0"/>
        <val v="1"/>
      </transporters1>
      <transporters2>
        <val v="0"/>
        <val v="1"/>
      </transporters2>
      <apoplast>
        <val v="0"/>
        <val v="0."/>
      </apoplast>
    </wall>
    <wall index="458" c1="215" c2="-1" n1="233" n2="246" length="42.4253" viz_flux="0" wall_type="normal">
      <transporters1>
        <val v="0"/>
        <val v="1"/>
      </transporters1>
      <transporters2>
        <val v="0"/>
        <val v="1"/>
      </transporters2>
      <apoplast>
        <val v="0"/>
        <val v="0."/>
      </apoplast>
    </wall>
    <wall index="459" c1="215" c2="227" n1="246" n2="245" length="42.4253" viz_flux="0" wall_type="normal">
      <transporters1>
        <val v="0"/>
        <val v="1"/>
      </transporters1>
      <transporters2>
        <val v="0"/>
        <val v="1"/>
      </transporters2>
      <apoplast>
        <val v="0"/>
        <val v="0."/>
      </apoplast>
    </wall>
    <wall index="460" c1="216" c2="-1" n1="247" n2="234" length="42.4253" viz_flux="0" wall_type="normal">
      <transporters1>
        <val v="0"/>
        <val v="1"/>
      </transporters1>
      <transporters2>
        <val v="0"/>
        <val v="1"/>
      </transporters2>
      <apoplast>
        <val v="0"/>
        <val v="0."/>
      </apoplast>
    </wall>
    <wall index="461" c1="216" c2="228" n1="248" n2="247" length="42.4253" viz_flux="0" wall_type="normal">
      <transporters1>
        <val v="0"/>
        <val v="1"/>
      </transporters1>
      <transporters2>
        <val v="0"/>
        <val v="1"/>
      </transporters2>
      <apoplast>
        <val v="0"/>
        <val v="0."/>
      </apoplast>
    </wall>
    <wall index="462" c1="216" c2="217" n1="235" n2="248" length="42.4253" viz_flux="0" wall_type="normal">
      <transporters1>
        <val v="0"/>
        <val v="1"/>
      </transporters1>
      <transporters2>
        <val v="0"/>
        <val v="1"/>
      </transporters2>
      <apoplast>
        <val v="0"/>
        <val v="0."/>
      </apoplast>
    </wall>
    <wall index="463" c1="217" c2="218" n1="236" n2="249" length="42.4253" viz_flux="0" wall_type="normal">
      <transporters1>
        <val v="0"/>
        <val v="1"/>
      </transporters1>
      <transporters2>
        <val v="0"/>
        <val v="1"/>
      </transporters2>
      <apoplast>
        <val v="0"/>
        <val v="0."/>
      </apoplast>
    </wall>
    <wall index="464" c1="217" c2="229" n1="249" n2="248" length="42.4253" viz_flux="0" wall_type="normal">
      <transporters1>
        <val v="0"/>
        <val v="1"/>
      </transporters1>
      <transporters2>
        <val v="0"/>
        <val v="1"/>
      </transporters2>
      <apoplast>
        <val v="0"/>
        <val v="0."/>
      </apoplast>
    </wall>
    <wall index="465" c1="218" c2="219" n1="237" n2="250" length="42.4253" viz_flux="0" wall_type="normal">
      <transporters1>
        <val v="0"/>
        <val v="1"/>
      </transporters1>
      <transporters2>
        <val v="0"/>
        <val v="1"/>
      </transporters2>
      <apoplast>
        <val v="0"/>
        <val v="0."/>
      </apoplast>
    </wall>
    <wall index="466" c1="218" c2="230" n1="250" n2="249" length="42.4253" viz_flux="0" wall_type="normal">
      <transporters1>
        <val v="0"/>
        <val v="1"/>
      </transporters1>
      <transporters2>
        <val v="0"/>
        <val v="1"/>
      </transporters2>
      <apoplast>
        <val v="0"/>
        <val v="0."/>
      </apoplast>
    </wall>
    <wall index="467" c1="219" c2="220" n1="238" n2="251" length="42.4253" viz_flux="0" wall_type="normal">
      <transporters1>
        <val v="0"/>
        <val v="1"/>
      </transporters1>
      <transporters2>
        <val v="0"/>
        <val v="1"/>
      </transporters2>
      <apoplast>
        <val v="0"/>
        <val v="0."/>
      </apoplast>
    </wall>
    <wall index="468" c1="219" c2="231" n1="251" n2="250" length="42.4253" viz_flux="0" wall_type="normal">
      <transporters1>
        <val v="0"/>
        <val v="1"/>
      </transporters1>
      <transporters2>
        <val v="0"/>
        <val v="1"/>
      </transporters2>
      <apoplast>
        <val v="0"/>
        <val v="0."/>
      </apoplast>
    </wall>
    <wall index="469" c1="220" c2="221" n1="239" n2="252" length="42.4253" viz_flux="0" wall_type="normal">
      <transporters1>
        <val v="0"/>
        <val v="1"/>
      </transporters1>
      <transporters2>
        <val v="0"/>
        <val v="1"/>
      </transporters2>
      <apoplast>
        <val v="0"/>
        <val v="0."/>
      </apoplast>
    </wall>
    <wall index="470" c1="220" c2="232" n1="252" n2="251" length="42.4253" viz_flux="0" wall_type="normal">
      <transporters1>
        <val v="0"/>
        <val v="1"/>
      </transporters1>
      <transporters2>
        <val v="0"/>
        <val v="1"/>
      </transporters2>
      <apoplast>
        <val v="0"/>
        <val v="0."/>
      </apoplast>
    </wall>
    <wall index="471" c1="221" c2="222" n1="240" n2="253" length="42.4253" viz_flux="0" wall_type="normal">
      <transporters1>
        <val v="0"/>
        <val v="1"/>
      </transporters1>
      <transporters2>
        <val v="0"/>
        <val v="1"/>
      </transporters2>
      <apoplast>
        <val v="0"/>
        <val v="0."/>
      </apoplast>
    </wall>
    <wall index="472" c1="221" c2="233" n1="253" n2="252" length="42.4253" viz_flux="0" wall_type="normal">
      <transporters1>
        <val v="0"/>
        <val v="1"/>
      </transporters1>
      <transporters2>
        <val v="0"/>
        <val v="1"/>
      </transporters2>
      <apoplast>
        <val v="0"/>
        <val v="0."/>
      </apoplast>
    </wall>
    <wall index="473" c1="222" c2="223" n1="241" n2="254" length="42.4253" viz_flux="0" wall_type="normal">
      <transporters1>
        <val v="0"/>
        <val v="1"/>
      </transporters1>
      <transporters2>
        <val v="0"/>
        <val v="1"/>
      </transporters2>
      <apoplast>
        <val v="0"/>
        <val v="0."/>
      </apoplast>
    </wall>
    <wall index="474" c1="222" c2="234" n1="254" n2="253" length="42.4253" viz_flux="0" wall_type="normal">
      <transporters1>
        <val v="0"/>
        <val v="1"/>
      </transporters1>
      <transporters2>
        <val v="0"/>
        <val v="1"/>
      </transporters2>
      <apoplast>
        <val v="0"/>
        <val v="0."/>
      </apoplast>
    </wall>
    <wall index="475" c1="223" c2="224" n1="242" n2="255" length="42.4253" viz_flux="0" wall_type="normal">
      <transporters1>
        <val v="0"/>
        <val v="1"/>
      </transporters1>
      <transporters2>
        <val v="0"/>
        <val v="1"/>
      </transporters2>
      <apoplast>
        <val v="0"/>
        <val v="0."/>
      </apoplast>
    </wall>
    <wall index="476" c1="223" c2="235" n1="255" n2="254" length="42.4253" viz_flux="0" wall_type="normal">
      <transporters1>
        <val v="0"/>
        <val v="1"/>
      </transporters1>
      <transporters2>
        <val v="0"/>
        <val v="1"/>
      </transporters2>
      <apoplast>
        <val v="0"/>
        <val v="0."/>
      </apoplast>
    </wall>
    <wall index="477" c1="224" c2="225" n1="243" n2="256" length="42.4253" viz_flux="0" wall_type="normal">
      <transporters1>
        <val v="0"/>
        <val v="1"/>
      </transporters1>
      <transporters2>
        <val v="0"/>
        <val v="1"/>
      </transporters2>
      <apoplast>
        <val v="0"/>
        <val v="0."/>
      </apoplast>
    </wall>
    <wall index="478" c1="224" c2="236" n1="256" n2="255" length="42.4253" viz_flux="0" wall_type="normal">
      <transporters1>
        <val v="0"/>
        <val v="1"/>
      </transporters1>
      <transporters2>
        <val v="0"/>
        <val v="1"/>
      </transporters2>
      <apoplast>
        <val v="0"/>
        <val v="0."/>
      </apoplast>
    </wall>
    <wall index="479" c1="225" c2="226" n1="244" n2="257" length="42.4253" viz_flux="0" wall_type="normal">
      <transporters1>
        <val v="0"/>
        <val v="1"/>
      </transporters1>
      <transporters2>
        <val v="0"/>
        <val v="1"/>
      </transporters2>
      <apoplast>
        <val v="0"/>
        <val v="0."/>
      </apoplast>
    </wall>
    <wall index="480" c1="225" c2="237" n1="257" n2="256" length="42.4253" viz_flux="0" wall_type="normal">
      <transporters1>
        <val v="0"/>
        <val v="1"/>
      </transporters1>
      <transporters2>
        <val v="0"/>
        <val v="1"/>
      </transporters2>
      <apoplast>
        <val v="0"/>
        <val v="0."/>
      </apoplast>
    </wall>
    <wall index="481" c1="226" c2="227" n1="245" n2="258" length="42.4253" viz_flux="0" wall_type="normal">
      <transporters1>
        <val v="0"/>
        <val v="1"/>
      </transporters1>
      <transporters2>
        <val v="0"/>
        <val v="1"/>
      </transporters2>
      <apoplast>
        <val v="0"/>
        <val v="0."/>
      </apoplast>
    </wall>
    <wall index="482" c1="226" c2="238" n1="258" n2="257" length="42.4253" viz_flux="0" wall_type="normal">
      <transporters1>
        <val v="0"/>
        <val v="1"/>
      </transporters1>
      <transporters2>
        <val v="0"/>
        <val v="1"/>
      </transporters2>
      <apoplast>
        <val v="0"/>
        <val v="0."/>
      </apoplast>
    </wall>
    <wall index="483" c1="227" c2="-1" n1="246" n2="259" length="42.4253" viz_flux="0" wall_type="normal">
      <transporters1>
        <val v="0"/>
        <val v="1"/>
      </transporters1>
      <transporters2>
        <val v="0"/>
        <val v="1"/>
      </transporters2>
      <apoplast>
        <val v="0"/>
        <val v="0."/>
      </apoplast>
    </wall>
    <wall index="484" c1="227" c2="239" n1="259" n2="258" length="42.4253" viz_flux="0" wall_type="normal">
      <transporters1>
        <val v="0"/>
        <val v="1"/>
      </transporters1>
      <transporters2>
        <val v="0"/>
        <val v="1"/>
      </transporters2>
      <apoplast>
        <val v="0"/>
        <val v="0."/>
      </apoplast>
    </wall>
    <wall index="485" c1="228" c2="-1" n1="261" n2="247" length="42.4253" viz_flux="0" wall_type="normal">
      <transporters1>
        <val v="0"/>
        <val v="1"/>
      </transporters1>
      <transporters2>
        <val v="0"/>
        <val v="1"/>
      </transporters2>
      <apoplast>
        <val v="0"/>
        <val v="0."/>
      </apoplast>
    </wall>
    <wall index="486" c1="228" c2="229" n1="248" n2="261" length="42.4253" viz_flux="0" wall_type="normal">
      <transporters1>
        <val v="0"/>
        <val v="1"/>
      </transporters1>
      <transporters2>
        <val v="0"/>
        <val v="1"/>
      </transporters2>
      <apoplast>
        <val v="0"/>
        <val v="0."/>
      </apoplast>
    </wall>
    <wall index="487" c1="229" c2="230" n1="249" n2="262" length="42.4253" viz_flux="0" wall_type="normal">
      <transporters1>
        <val v="0"/>
        <val v="1"/>
      </transporters1>
      <transporters2>
        <val v="0"/>
        <val v="1"/>
      </transporters2>
      <apoplast>
        <val v="0"/>
        <val v="0."/>
      </apoplast>
    </wall>
    <wall index="488" c1="229" c2="-1" n1="262" n2="261" length="42.4253" viz_flux="0" wall_type="normal">
      <transporters1>
        <val v="0"/>
        <val v="1"/>
      </transporters1>
      <transporters2>
        <val v="0"/>
        <val v="1"/>
      </transporters2>
      <apoplast>
        <val v="0"/>
        <val v="0."/>
      </apoplast>
    </wall>
    <wall index="489" c1="230" c2="231" n1="250" n2="263" length="42.4253" viz_flux="0" wall_type="normal">
      <transporters1>
        <val v="0"/>
        <val v="1"/>
      </transporters1>
      <transporters2>
        <val v="0"/>
        <val v="1"/>
      </transporters2>
      <apoplast>
        <val v="0"/>
        <val v="0."/>
      </apoplast>
    </wall>
    <wall index="490" c1="230" c2="-1" n1="263" n2="262" length="42.4253" viz_flux="0" wall_type="normal">
      <transporters1>
        <val v="0"/>
        <val v="1"/>
      </transporters1>
      <transporters2>
        <val v="0"/>
        <val v="1"/>
      </transporters2>
      <apoplast>
        <val v="0"/>
        <val v="0."/>
      </apoplast>
    </wall>
    <wall index="491" c1="231" c2="232" n1="251" n2="264" length="42.4253" viz_flux="0" wall_type="normal">
      <transporters1>
        <val v="0"/>
        <val v="1"/>
      </transporters1>
      <transporters2>
        <val v="0"/>
        <val v="1"/>
      </transporters2>
      <apoplast>
        <val v="0"/>
        <val v="0."/>
      </apoplast>
    </wall>
    <wall index="492" c1="231" c2="-1" n1="264" n2="263" length="42.4253" viz_flux="0" wall_type="normal">
      <transporters1>
        <val v="0"/>
        <val v="1"/>
      </transporters1>
      <transporters2>
        <val v="0"/>
        <val v="1"/>
      </transporters2>
      <apoplast>
        <val v="0"/>
        <val v="0."/>
      </apoplast>
    </wall>
    <wall index="493" c1="232" c2="233" n1="252" n2="265" length="42.4253" viz_flux="0" wall_type="normal">
      <transporters1>
        <val v="0"/>
        <val v="1"/>
      </transporters1>
      <transporters2>
        <val v="0"/>
        <val v="1"/>
      </transporters2>
      <apoplast>
        <val v="0"/>
        <val v="0."/>
      </apoplast>
    </wall>
    <wall index="494" c1="232" c2="-1" n1="265" n2="264" length="42.4253" viz_flux="0" wall_type="normal">
      <transporters1>
        <val v="0"/>
        <val v="1"/>
      </transporters1>
      <transporters2>
        <val v="0"/>
        <val v="1"/>
      </transporters2>
      <apoplast>
        <val v="0"/>
        <val v="0."/>
      </apoplast>
    </wall>
    <wall index="495" c1="233" c2="234" n1="253" n2="266" length="42.4253" viz_flux="0" wall_type="normal">
      <transporters1>
        <val v="0"/>
        <val v="1"/>
      </transporters1>
      <transporters2>
        <val v="0"/>
        <val v="1"/>
      </transporters2>
      <apoplast>
        <val v="0"/>
        <val v="0."/>
      </apoplast>
    </wall>
    <wall index="496" c1="233" c2="-1" n1="266" n2="265" length="42.4253" viz_flux="0" wall_type="normal">
      <transporters1>
        <val v="0"/>
        <val v="1"/>
      </transporters1>
      <transporters2>
        <val v="0"/>
        <val v="1"/>
      </transporters2>
      <apoplast>
        <val v="0"/>
        <val v="0."/>
      </apoplast>
    </wall>
    <wall index="497" c1="234" c2="235" n1="254" n2="267" length="42.4253" viz_flux="0" wall_type="normal">
      <transporters1>
        <val v="0"/>
        <val v="1"/>
      </transporters1>
      <transporters2>
        <val v="0"/>
        <val v="1"/>
      </transporters2>
      <apoplast>
        <val v="0"/>
        <val v="0."/>
      </apoplast>
    </wall>
    <wall index="498" c1="234" c2="-1" n1="267" n2="266" length="42.4253" viz_flux="0" wall_type="normal">
      <transporters1>
        <val v="0"/>
        <val v="1"/>
      </transporters1>
      <transporters2>
        <val v="0"/>
        <val v="1"/>
      </transporters2>
      <apoplast>
        <val v="0"/>
        <val v="0."/>
      </apoplast>
    </wall>
    <wall index="499" c1="235" c2="236" n1="255" n2="268" length="42.4253" viz_flux="0" wall_type="normal">
      <transporters1>
        <val v="0"/>
        <val v="1"/>
      </transporters1>
      <transporters2>
        <val v="0"/>
        <val v="1"/>
      </transporters2>
      <apoplast>
        <val v="0"/>
        <val v="0."/>
      </apoplast>
    </wall>
    <wall index="500" c1="235" c2="-1" n1="268" n2="267" length="42.4253" viz_flux="0" wall_type="normal">
      <transporters1>
        <val v="0"/>
        <val v="1"/>
      </transporters1>
      <transporters2>
        <val v="0"/>
        <val v="1"/>
      </transporters2>
      <apoplast>
        <val v="0"/>
        <val v="0."/>
      </apoplast>
    </wall>
    <wall index="501" c1="236" c2="237" n1="256" n2="269" length="42.4253" viz_flux="0" wall_type="normal">
      <transporters1>
        <val v="0"/>
        <val v="1"/>
      </transporters1>
      <transporters2>
        <val v="0"/>
        <val v="1"/>
      </transporters2>
      <apoplast>
        <val v="0"/>
        <val v="0."/>
      </apoplast>
    </wall>
    <wall index="502" c1="236" c2="-1" n1="269" n2="268" length="42.4253" viz_flux="0" wall_type="normal">
      <transporters1>
        <val v="0"/>
        <val v="1"/>
      </transporters1>
      <transporters2>
        <val v="0"/>
        <val v="1"/>
      </transporters2>
      <apoplast>
        <val v="0"/>
        <val v="0."/>
      </apoplast>
    </wall>
    <wall index="503" c1="237" c2="238" n1="257" n2="270" length="42.4253" viz_flux="0" wall_type="normal">
      <transporters1>
        <val v="0"/>
        <val v="1"/>
      </transporters1>
      <transporters2>
        <val v="0"/>
        <val v="1"/>
      </transporters2>
      <apoplast>
        <val v="0"/>
        <val v="0."/>
      </apoplast>
    </wall>
    <wall index="504" c1="237" c2="-1" n1="270" n2="269" length="42.4253" viz_flux="0" wall_type="normal">
      <transporters1>
        <val v="0"/>
        <val v="1"/>
      </transporters1>
      <transporters2>
        <val v="0"/>
        <val v="1"/>
      </transporters2>
      <apoplast>
        <val v="0"/>
        <val v="0."/>
      </apoplast>
    </wall>
    <wall index="505" c1="238" c2="239" n1="258" n2="271" length="42.4253" viz_flux="0" wall_type="normal">
      <transporters1>
        <val v="0"/>
        <val v="1"/>
      </transporters1>
      <transporters2>
        <val v="0"/>
        <val v="1"/>
      </transporters2>
      <apoplast>
        <val v="0"/>
        <val v="0."/>
      </apoplast>
    </wall>
    <wall index="506" c1="238" c2="-1" n1="271" n2="270" length="42.4253" viz_flux="0" wall_type="normal">
      <transporters1>
        <val v="0"/>
        <val v="1"/>
      </transporters1>
      <transporters2>
        <val v="0"/>
        <val v="1"/>
      </transporters2>
      <apoplast>
        <val v="0"/>
        <val v="0."/>
      </apoplast>
    </wall>
    <wall index="507" c1="239" c2="-1" n1="259" n2="271" length="42.4253" viz_flux="0" wall_type="normal">
      <transporters1>
        <val v="0"/>
        <val v="1"/>
      </transporters1>
      <transporters2>
        <val v="0"/>
        <val v="1"/>
      </transporters2>
      <apoplast>
        <val v="0"/>
        <val v="0."/>
      </apoplast>
    </wall>
  </walls>
  <nodesets n="0"/>
  <settings>
    <setting name="show_cell_centers" val="false"/>
    <setting name="show_nodes" val="false"/>
    <setting name="show_node_numbers" val="false"/>
    <setting name="show_cell_numbers" val="false"/>
    <setting name="show_border_cells" val="false"/>
    <setting name="show_cell_axes" val="false"/>
[truncated: 488 more chars]
