# Supplementary material for: Putting Theory to the Test: Which Regulatory Mechanisms Can Drive Realistic Growth of a Root?
Source: PLoS Comput Biol. 2014 Oct 30;10(10):e1003910. doi: 10.1371/journal.pcbi.1003910 (PMC4214622; doi:10.1371/journal.pcbi.1003910)
Supplement: Dataset S1 — Model code. All changed (w.r.t. the public VirtualLeaf code on http://virtualleaf.googlecode.com) C++ class files (.h for header and.cpp for implementation files): Cell.h, Cell.cpp, CellBase.h, CellBase.cpp, Mesh.h, Mesh.cpp, WallBase.h, WallBase.cpp, Wortel.h, and Wortel.cpp. The last one (the model ‘plugin’) contains a detailed and structured collection of code blocks for all 12 models used in this study. Moreover, input xml files are also needed for model simulation and 3 versions are supplied: Wortel(1).xml (for models 1–8,10,11), Wortel(2).xml (for model 9), and Wortel(3).xml (for model 12). They specify the typical parameter values for the numerical integration and Monte Carlo methods, input/output behaviour, as well as some kinetic constants in the header of the file. This is followed by the list of nodes, cells and walls of the cellular grid including their geometrical and biochemical attributes. (ZIP) [file pcbi.1003910.s001.zip › Wortel.cpp]

/*
 *  This file is part of the VirtualLeaf.
 *
 *  VirtualLeaf is free software: you can redistribute it and/or modify
 *  it under the terms of the GNU General Public License as published by
 *  the Free Software Foundation, either version 3 of the License, or
 *  (at your option) any later version.
 *
 *  VirtualLeaf is distributed in the hope that it will be useful,
 *  but WITHOUT ANY WARRANTY; without even the implied warranty of
 *  MERCHANTABILITY or FITNESS FOR A PARTICULAR PURPOSE.  See the
 *  GNU General Public License for more details.
 *
 *  You should have received a copy of the GNU General Public License
 *  along with the Virtual Leaf.  If not, see <http://www.gnu.org/licenses/>.
 *
 *  Copyright 2011-14 Dirk De Vos, Jan Broeckhove, UA/CoMP.
 */
/**
 * @file
 * Implementation for Wortel plug-in.
 */

#include <cmath>
#include "bio/Mesh.h"
#include "bio/CellBase.h"
#include "bio/WallBase.h"
#include "util/Exception.h"
#include "Wortel.h"
#include "bio/Mesh.cpp"

static const std::string Wortel_module_id("$Id$");

using std::string;
using std::pow;
using VirtualLeaf::Exception;

string Wortel::ModelID()
{
	return string("Wortel");
}


string Wortel::ModelDescriptor()
{
    return string("Wortel: Root model");
}


string Wortel::DefaultLeafML()
{
    return string("Wortel.xml");
}


int Wortel::NChem()
{
	  return 9;
}


void Wortel::SetMesh(Mesh* mesh)
{
    m_mesh = mesh;
}


void Wortel::OnDivide(ParentInfo* parent_info, CellBase* daughter1, CellBase* daughter2)
{

	// Species distributes between parent and daughter according to area
	double area1 = daughter1->Area(), area2 = daughter2->Area();
	double tot_area = area1 + area2;

	daughter1->SetChemical(0, daughter1->Chemical(0) * (area1 / tot_area));
	daughter2->SetChemical(0, daughter2->Chemical(0) * (area2 / tot_area));
	daughter1->SetChemical(1, daughter1->Chemical(1) * (area1 / tot_area));
	daughter2->SetChemical(1, daughter2->Chemical(1) * (area2 / tot_area));
	daughter1->SetChemical(2, daughter1->Chemical(2) * (area1 / tot_area));
	daughter2->SetChemical(2, daughter2->Chemical(2) * (area2 / tot_area));
	daughter1->SetChemical(3, daughter1->Chemical(3) * (area1 / tot_area));
	daughter2->SetChemical(3, daughter2->Chemical(3) * (area2 / tot_area));
	daughter1->SetChemical(4, daughter1->Chemical(4) * (area1 / tot_area));
	daughter2->SetChemical(4, daughter2->Chemical(4) * (area2 / tot_area));
	daughter1->SetChemical(5, daughter1->Chemical(5) * (area1 / tot_area));
	daughter2->SetChemical(5, daughter2->Chemical(5) * (area2 / tot_area));
	daughter1->SetChemical(6, daughter1->Chemical(6) * (area1 / tot_area));
	daughter2->SetChemical(6, daughter2->Chemical(6) * (area2 / tot_area));
	daughter1->SetChemical(7, daughter1->Chemical(7) * (area1 / tot_area));
	daughter2->SetChemical(7, daughter2->Chemical(7) * (area2 / tot_area));
	daughter1->SetChemical(8, daughter1->Chemical(8) * (area1 / tot_area));
	daughter2->SetChemical(8, daughter2->Chemical(8) * (area2 / tot_area));


//	daughter1->SetTransporters(1);
//	daughter2->SetTransporters(1);

	daughter1->SetTransporters(1, 1., 1); 
	daughter2->SetTransporters(1, 1., 1); 

	daughter1->SetAStrain(0.);
	daughter2->SetAStrain(0.);

	daughter1->SetPrevArea(fabs(area1));
	daughter2->SetPrevArea(fabs(area2));

	daughter1->SetCellCycleTime( m_mesh->GetSimTime() ); //Records simulation time upon division
	daughter2->SetCellCycleTime( m_mesh->GetSimTime() ); //id.

}


void Wortel::SetCellColor(CellBase* c, QColor* color)
{
        if ((c->Chemical(0)/( c->Area() )) <= 0.)
        {
            color->setRgb(255.0,0,0);
        }
        else
        {
			color->setRgb(255.0, ((c->Chemical(0)/( c->Area() )) / (1000 + ( c->Chemical(0) / ( c->Area() ) ))) * 255., 0);
        }
}


void Wortel::CellHouseKeeping(CellBase* c)
{

    //Calculate areal strain rate over rdt
    double Acurr = fabs( c->Area() );
    double Aprev = fabs( c->GetPrevArea());
	c->SetAStrain(( Acurr - Aprev ) / Aprev );
    c->SetPrevArea( Acurr);
	

    //Keep track of tip position
    static double tip_position = 660.;
    static double next_tip_position = 660.;
    if (c->Index() == 0)
    {
    	tip_position = next_tip_position;
    }
    if (c->Index() == 194)
    {
    	next_tip_position = c->Centroid().y;
    }

	
    ///////////////////// **GROWTH RULES** /////////////////////////


    // MODEL 12 (CF. TABLE S1 FOR PARAMETERS)
	
    	if ( c->CellType() != 0 && ( c->Chemical(3) / c->Area() ) >= 0.7 )
    	{
        	if ( ( c->Chemical(2) / c->Area() ) < 0.1 )
        	{
        		c->EnlargeTargetArea( 0.02 * ( c->Area() ) );
        	}
        	else
        	{
        		c->EnlargeTargetArea( 0.2 * ( c->Area() ) );
        	}
    	}

	
	/// CAN BE REPLACED WITH ONE OF FOLLOWING MODULES... ///
	
	
    // LINEAR GROWTH WITH COUNTER: MODEL 1 (CF. TABLE S1 FOR PARAMETERS)
	
    	if ( c->CellType() != 0 )
    	{
    		time_now = m_mesh->GetSimTime();
				
			if ( (((c->CellType()) >= 3) && ((c->CellType()) <= 7)) && (c->HasNeighborOfTypeZero() || ( ( c->NumberOfDivisions2() <= 2 ) && ( time_now - c->GetDivisionTime() ) >= 0)) )
			{
				c->EnlargeTargetArea( 2 );
			}
			else if ( (((c->CellType()) < 3) || ((c->CellType()) > 7)) && (c->HasNeighborOfTypeZero() || ( ( c->NumberOfDivisions2() <= 2 ) && ( time_now - c->GetDivisionTime() ) >= 0)) )
			{
				c->EnlargeTargetArea( 2 );
			}
			else if ( ( time_now - c->GetDivisionTime() ) <= 4320. && ( c->NumberOfDivisions2() > 2 ) )
			{
				c->EnlargeTargetArea( 20 );
			}
    	}
	

    // EXPONENTIAL GROWTH WITH TIMER: MODEL 2,4 (CF. TABLE S1 FOR PARAMETERS)

    	if ( c->CellType() != 0 )
    	{
    		time_now = m_mesh->GetSimTime();
			
				if ( (((c->CellType()) >= 3) && ((c->CellType()) <= 7)) && (c->HasNeighborOfTypeZero() || ( ( time_now - c->GetDivisionTime() ) <= 3240. && ( time_now - c->GetDivisionTime() ) >= 0)) )
				{
					c->EnlargeTargetArea( 0.02 * ( c->Area() ) );
				}
				else if ( (((c->CellType()) < 3) || ((c->CellType()) > 7)) && (c->HasNeighborOfTypeZero() || ( ( time_now - c->GetDivisionTime() ) <= 3240. && ( time_now - c->GetDivisionTime() ) >= 0)) )
				{
					c->EnlargeTargetArea( 0.02 * ( c->Area() ) );
				}
				else if ( ( time_now - c->GetDivisionTime() ) <= 4320. )
				{
					c->EnlargeTargetArea( 0.2 * ( c->Area() ) );
				}
    	}
	
	
    // EXPONENTIAL GROWTH WITH COUNTER: MODEL 3,5,6,7 (CF. TABLE S1 FOR PARAMETERS)

    	if ( c->CellType() != 0 )
    	{
    		time_now = m_mesh->GetSimTime();

				if ( (((c->CellType()) >= 3) && ((c->CellType()) <= 7)) && (c->HasNeighborOfTypeZero() || ( ( c->NumberOfDivisions2() <= 3 ) && ( time_now - c->GetDivisionTime() ) >= 0)) )
				{
					c->EnlargeTargetArea( 0.02 * ( c->Area() ) );
				}
				else if ( (((c->CellType()) < 3) || ((c->CellType()) > 7)) && (c->HasNeighborOfTypeZero() || ( ( c->NumberOfDivisions2() <= 3 ) && ( time_now - c->GetDivisionTime() ) >= 0)) )
				{
					c->EnlargeTargetArea( 0.02 * ( c->Area() ) );
				}
				else if ( ( time_now - c->GetDivisionTime() ) <= 4320. && ( c->NumberOfDivisions2() > 3 ) )
				{
					c->EnlargeTargetArea( 0.2 * ( c->Area() ) );
				}
    	}
    }
	
    // RULER + SIZER(CELL CYCLE): MODEL 8,9 (CF. TABLE S1 FOR PARAMETERS)

    	time_now = m_mesh->GetSimTime();
    	double CCnoise2 = 1 /*+ (RANDOM()-0.5)/5*/;
		
    	if ( ( tip_position - (c->Centroid().y) ) < /*180.*/240.)
    	{
    		if ( c->CellType() != 0 ) 
    		{
    			c->EnlargeTargetArea( 0.02 * ( c->Area() ) );
    		}
    	}
    	else if ( ( tip_position - (c->Centroid().y) ) < 750. )
    	{
    		if ( c->CellType() != 0 )
    		{
    			c->EnlargeTargetArea( 0.2 * ( c->Area() ) );
    		}
    	}
	

    // MODEL 10 (CF. TABLE S1 FOR PARAMETERS)

		time_now = m_mesh->GetSimTime();
	
		if (time_now <= 4320)
		{
			if ( c->CellType() != 0 )
			{
				if ( (((c->CellType()) >= 3) && ((c->CellType()) <= 7)) && (c->HasNeighborOfTypeZero() || ( ( c->NumberOfDivisions2() <= 2 ) && ( time_now - c->GetDivisionTime() ) >= 0)) )
				{
					c->EnlargeTargetArea( 0.02 * ( c->Area() ) );
				}
				else if ( (((c->CellType()) < 3) || ((c->CellType()) > 7)) && (c->HasNeighborOfTypeZero() || ( ( c->NumberOfDivisions2() <= 2 ) && ( time_now - c->GetDivisionTime() ) >= 0)) )
				{
					c->EnlargeTargetArea( 0.02 * ( c->Area() ) );
				}
				else if ( ( time_now - c->GetDivisionTime() ) <= 44400. && ( c->NumberOfDivisions2() > 2 ) )
				{
					c->EnlargeTargetArea( 0.02 * ( c->Area() ) );
				}
			}
		}
	
		if ( time_now > 4320 )
		{
			if ( c->CellType() != 0 && ( c->NumberOfDivisions() > 2) )
			{
				if ( ( c->Chemical(0) / c->Area() ) > 13.5 )
				{
					c->EnlargeTargetArea( 0.02 * ( c->Area() ) );
				}
				else if ( ( c->Chemical(0) / c->Area() ) > 8.8 )
				{
					c->EnlargeTargetArea( 0.2 * ( c->Area() ) );
				}
			}
		}


    // MODEL 11 (CF. TABLE S1 FOR PARAMETERS)

		time_now = m_mesh->GetSimTime();

		if (time_now <= 4320)
		{
			if ( c->CellType() != 0 )
			{
				if ( (((c->CellType()) >= 3) && ((c->CellType()) <= 7)) && (c->HasNeighborOfTypeZero() || ( ( c->NumberOfDivisions2() <= 2 ) && ( time_now - c->GetDivisionTime() ) >= 0)) )
				{
					c->EnlargeTargetArea( 0.02 * ( c->Area() ) );
				}
				else if ( (((c->CellType()) < 3) || ((c->CellType()) > 7)) && (c->HasNeighborOfTypeZero() || ( ( c->NumberOfDivisions2() <= 2 ) && ( time_now - c->GetDivisionTime() ) >= 0)) )
				{
					c->EnlargeTargetArea( 0.02 * ( c->Area() ) );
				}
				else if ( ( time_now - c->GetDivisionTime() ) <= 44400. && ( c->NumberOfDivisions2() > 2 ) )
				{
					c->EnlargeTargetArea( 0.02 * ( c->Area() ) );
				}
			}
		}

		if ( time_now > 4320 )
		{
			if ( c->CellType() != 0 && (c->NumberOfDivisions() > 2) )
			{
				if ( c->CellType() == 3 || c->CellType() == 7 )
				{
					if ( ( c->Chemical(0) / c->Area() ) > 8. )
					{
						c->EnlargeTargetArea( 0.02 * ( c->Area() ) );
					}
					else if ( ( c->Chemical(0) / c->Area() ) > 6. )
					{
						c->EnlargeTargetArea( 0.2 * ( c->Area() ) );
					}
				}
				else
				{
					c->SetTargetArea(c->Area());//files passively following growth
				}
			}
		}


///////////////////// **DIVISION RULES** /////////////////////////


    //  MODEL 12 (CF. TABLE S1 FOR PARAMETERS)
	
    	double CCnoise2 = 1 + (RANDOM()-0.5)/5;

    	if ( c->Index() > 60 )//avoids some artefacts from starting up
    	{
    		if ( (( c->Chemical(2) / c->Area() ) < 0.1) && (( c->Chemical(3) / c->Area() ) >= 0.7))
    		{
    			if ( ( c->CellType() > 2 && c->CellType() < 8 ) && ( c->Area() >= ( 200. * CCnoise2 ) ) && ( ( time_now - time_start ) >= 10. ) )
    			{
    				c->DivideOverAxis(Vector(1,0,0));
    			}
    			if ( c->CellType() != 0 && ( c->CellType() > 7 || c->CellType() < 3 ) && ( c->Area() >= ( 400.* CCnoise2 ) ) && ( ( time_now - time_start ) >= 10. ) )
    			{
    				c->DivideOverAxis(Vector(1,0,0));
    			}
    		}
    	}
	
	
	/// CAN BE REPLACED WITH ONE OF FOLLOWING MODULES... ///
	
	
    // COUNTER+TIMER(CELL CYCLE): MODELS 1, 3, 5 (CF. TABLE S1 FOR PARAMETERS)

    	time_now = m_mesh->GetSimTime();
    	double CCnoise = 1 + (RANDOM()-0.5)/2;//to add noise at the start
    	double CCnoise2 = 1 + (RANDOM()-0.5)/5;
		
    	if ( (c->CellType() != 0) && (c->HasNeighborOfTypeZero()) && (time_now  == 0 || time_now == 30 ))
    	{
    		c->DivideOverAxis(Vector(1,0,0));
			c->SetDivCounter2( 0 );
    	}
		
    	if (( c->Index() >= 108 && c->Index() <= 119) && (c->NumberOfDivisions() == 2 ) && ( time_now - c->GetCellCycleTime() ) >= ( 1080. * CCnoise) )
    	{
			c->SetDivCounter2( 0 );
			c->SetDivisionTime( m_mesh->GetSimTime() );
			c->DivideOverAxis(Vector(1,0,0));
    	}
		
    	else
    	{
    		if ( ( c->CellType() > 3 && c->CellType() < 7 ) && ( ( time_now - c->GetCellCycleTime() ) >= ( 1080.* CCnoise2 ) ) )
    		{
    			if ( c->HasNeighborOfTypeZero() )
    			{
    				c->SetDivCounter2( 0 );
    				c->SetDivisionTime( m_mesh->GetSimTime() );
    				c->DivideOverAxis(Vector(1,0,0));
    			}
    			else if ( ( time_now - c->GetDivisionTime() ) >= 0 && ( c->NumberOfDivisions2() <= 2 ) )
    			{
    				c->DivideOverAxis(Vector(1,0,0));
    			}
    		}
    		if ( c->CellType() != 0 && ( c->CellType() > 6 || c->CellType() < 4 ) && ( ( time_now - c->GetCellCycleTime() ) >= ( 1080. * CCnoise2) ) )
    		{
    			if ( c->HasNeighborOfTypeZero() )
    			{
    				c->SetDivCounter2( 0 );
    				c->SetDivisionTime( m_mesh->GetSimTime() );
    				c->DivideOverAxis(Vector(1,0,0));
    			}
    			else if ( time_now - c->GetDivisionTime() >= 0 && ( c->NumberOfDivisions2() <= 2) )
    			{
    				c->DivideOverAxis(Vector(1,0,0));
    			}
    		}
    	}
	
	
    // TIMER + TIMER (CELL CYCLE): MODELS 2, 4 (CF. TABLE S1 FOR PARAMETERS)
	
    	time_now = m_mesh->GetSimTime();
    	double CCnoise = 1 + (RANDOM()-0.5)/2;
    	double CCnoise2 = 1 + (RANDOM()-0.5)/5;//to add noise overall
		
    	if ( (c->CellType() != 0) && (c->HasNeighborOfTypeZero()) && (time_now  == 0 || time_now == 30 ))
    	{
    		c->DivideOverAxis(Vector(1,0,0));
			c->SetDivCounter2( 0 );
    	}
		
    	if (( c->Index() >= 108 && c->Index() <= 119) && (c->NumberOfDivisions() == 2 ) && ( time_now - c->GetCellCycleTime() ) >= ( 1080. * CCnoise) )
    	{
			c->SetDivCounter2( 0 );
			c->SetDivisionTime( m_mesh->GetSimTime() );
			c->DivideOverAxis(Vector(1,0,0));
    	}
		
		else 
		{
			if ( ( c->CellType() > 3 && c->CellType() < 7 ) && ( time_now - c->GetCellCycleTime() >= ( 1080 * CCnoise2 ) ) )
			{
				if ( c->HasNeighborOfTypeZero() )
				{
					c->SetDivisionTime( m_mesh->GetSimTime() );
					c->DivideOverAxis(Vector(1,0,0));
				}
				else if ( ( time_now - ( c->GetDivisionTime() ) ) >= 0 && ( ( time_now - c->GetDivisionTime() ) ) <= 3240 )
				{
					c->DivideOverAxis(Vector(1,0,0));
				}
			}
			if ( c->CellType() != 0 && ( c->CellType() > 6 || c->CellType() < 4 ) && ( time_now - c->GetCellCycleTime() >= ( 1080 * CCnoise2 ) ) )
			{
				if ( c->HasNeighborOfTypeZero() )
				{
					c->SetDivisionTime( m_mesh->GetSimTime() );
					c->DivideOverAxis(Vector(1,0,0));
				}
				else if ( (time_now - c->GetDivisionTime() >= 0) && ( time_now - c->GetDivisionTime() ) <= 3240 )
				{
					c->DivideOverAxis(Vector(1,0,0));
				}
			}
		}
	

    // COUNTER + SIZER(CELL CYCLE): MODELS 6,7 (CF. TABLE S1 FOR PARAMETERS)
	
		time_now = m_mesh->GetSimTime();
		double CCnoise = 1 + (RANDOM()-0.5)/2;
		double CCnoise2 = 1 + (RANDOM()-0.5)/5;
	
		if ( (c->CellType() != 0) && (c->HasNeighborOfTypeZero()) && (time_now  == 0 || time_now == 30 ))
		{
			c->DivideOverAxis(Vector(1,0,0));
			c->SetDivCounter2( 0 );
		}
	
		if (( c->Index() >= 108 && c->Index() <= 119) && (c->NumberOfDivisions() == 2 ) )
		{
			if ( c->CellType() > 3 && c->CellType() < 7 && c->Area() >= 96. * CCnoise)
			{
				c->SetDivCounter2( 0 );
				c->SetDivisionTime( m_mesh->GetSimTime() );
				c->DivideOverAxis(Vector(1,0,0));
			}
			else if ( ( c->CellType() < 3 || c->CellType() > 7 ) && c->Area() >= 160. * CCnoise)
			{
				c->SetDivCounter2( 0 );
				c->SetDivisionTime( m_mesh->GetSimTime() );
				c->DivideOverAxis(Vector(1,0,0));
			}
			else if ( ( c->CellType() == 3 || c->CellType() == 7 ) && c->Area() >= 80. * CCnoise)
			{
				c->SetDivCounter2( 0 );
				c->SetDivisionTime( m_mesh->GetSimTime() );
				c->DivideOverAxis(Vector(1,0,0));
			}
		}
	
		else 
		{
			if ( ( c->CellType() > 3 && c->CellType() < 7 ) && ( c->Area() >= ( 96. * CCnoise2) ) )
			{
				if ( c->HasNeighborOfTypeZero() )
				{
					c->SetDivCounter2( 0 );
					c->SetDivisionTime( m_mesh->GetSimTime() );
					c->DivideOverAxis(Vector(1,0,0));
				}
				else if ( ( time_now - c->GetDivisionTime() ) >= 0 && ( c->NumberOfDivisions2() <= 3 ) )
				{
					c->DivideOverAxis(Vector(1,0,0));
				}
			}
			if ( c->CellType() != 0 && ( c->CellType() > 7 || c->CellType() < 3 ) && ( c->Area() >= ( 160.* CCnoise2) ) )
			{
				if ( c->HasNeighborOfTypeZero() )
				{
					c->SetDivCounter2( 0 );
					c->SetDivisionTime( m_mesh->GetSimTime() );
					c->DivideOverAxis(Vector(1,0,0));
				}
				else if ( time_now - c->GetDivisionTime() >= 0 && ( c->NumberOfDivisions2() <= 3) )
				{
					c->DivideOverAxis(Vector(1,0,0));
				}
			}
			if ( ( c->CellType() == 7 || c->CellType() == 3 ) && ( c->Area() >= ( 80.* CCnoise2 ) ) )
			{
				if ( c->HasNeighborOfTypeZero() )
				{
					c->SetDivCounter2( 0 );
					c->SetDivisionTime( m_mesh->GetSimTime() );
					c->DivideOverAxis(Vector(1,0,0));
				}
				else if ( time_now - c->GetDivisionTime() >= 0 && ( c->NumberOfDivisions2() <= 3) )
				{
					c->DivideOverAxis(Vector(1,0,0));
				}
			}
		}
	

    // RULER + SIZER(CELL CYCLE): MODEL 8 (CF. TABLE S1 FOR PARAMETERS)
	
    	time_now = m_mesh->GetSimTime();
    	double CCnoise2 = 1 + (RANDOM()-0.5)/5;
		
    	if ( ( tip_position - (c->Centroid().y) ) < 180.)
    	{
    		if ( ( c->CellType() > 3 && c->CellType() < 7 ) && ( c->Area() >= ( 120. * CCnoise2) ) )
    		{
    				c->DivideOverAxis(Vector(1,0,0));
    		}
    		if ( c->CellType() != 0 && ( c->CellType() > 7 || c->CellType() < 3 ) && ( c->Area() >= ( 240.* CCnoise2) ) )
			{
    				c->DivideOverAxis(Vector(1,0,0));
    		}
    		if ( ( c->CellType() == 7 || c->CellType() == 3 ) && ( c->Area() >= ( 144. * CCnoise2 ) ) )
    		{
    				c->DivideOverAxis(Vector(1,0,0));
    		}
    	}
	
	
	// RULER + SIZER(CELL CYCLE): MODEL 9 (CF. TABLE S1 FOR PARAMETERS)
	
    	time_now = m_mesh->GetSimTime();
    	double CCnoise2 = 1 + (RANDOM()-0.5)/5;
		
    	if ( ( tip_position - (c->Centroid().y) ) < 240.)
    	{
    		if ( ( c->CellType() != 0 ) && ( c->Area() >= ( 400. * CCnoise2) ) )
    		{
				c->DivideOverAxis(Vector(1,0,0));
    		}
    	}

	
    // MODEL 10, 11 (CF. TABLE S1 FOR PARAMETERS)

    	time_now = m_mesh->GetSimTime();
		
    	if (time_now <= 4320)
    	{
        	double CCnoise = 1 + (RANDOM()-0.5)/2;
        	double CCnoise2 = 1 /*+ (RANDOM()-0.5)/5*/;
			
        	if ( (c->CellType() != 0) && (c->HasNeighborOfTypeZero()) && (time_now  == 0 || time_now == 30 ))
        	{
        		c->DivideOverAxis(Vector(1,0,0));
    			c->SetDivCounter2( 0 );
        	}
			
        	if (( c->Index() >= 108 && c->Index() <= 119) && (c->NumberOfDivisions() == 2 ) )
        	{
            	if ( c->CellType() > 3 && c->CellType() < 7 && c->Area() >= 96. * CCnoise)
            	{
            		c->SetDivCounter2( 0 );
            		c->SetDivisionTime( m_mesh->GetSimTime() );
            		c->DivideOverAxis(Vector(1,0,0));
            	}
    			else if ( ( c->CellType() < 3 || c->CellType() > 7 ) && c->Area() >= 160. * CCnoise)
    			{
    				c->SetDivCounter2( 0 );
    				c->SetDivisionTime( m_mesh->GetSimTime() );
    				c->DivideOverAxis(Vector(1,0,0));
    			}
    			else if ( ( c->CellType() == 3 || c->CellType() == 7 ) && c->Area() >= 80. * CCnoise)
    			{
    				c->SetDivCounter2( 0 );
    				c->SetDivisionTime( m_mesh->GetSimTime() );
    				c->DivideOverAxis(Vector(1,0,0));
    			}
        	}
			
        	else
        	{
        		if ( ( c->CellType() > 3 && c->CellType() < 7 ) && ( c->Area() >= ( 96. * CCnoise2) ) )
        		{
        			if ( c->HasNeighborOfTypeZero() )
        			{
        				c->SetDivCounter2( 0 );
        				c->SetDivisionTime( m_mesh->GetSimTime() );
        				c->DivideOverAxis(Vector(1,0,0));
        			}
        			else if ( ( time_now - c->GetDivisionTime() ) >= 0 && ( c->NumberOfDivisions2() <= 2) )
        			{
        				c->DivideOverAxis(Vector(1,0,0));
        			}
        		}
        		if ( c->CellType() != 0 && ( c->CellType() > 7 || c->CellType() < 3 ) && ( c->Area() >= ( 160.* CCnoise2) ) )
        		{
        			if ( c->HasNeighborOfTypeZero() )
        			{
        				c->SetDivCounter2( 0 );
        				c->SetDivisionTime( m_mesh->GetSimTime() );
        				c->DivideOverAxis(Vector(1,0,0));
        			}
        			else if ( time_now - c->GetDivisionTime() >= 0 && ( c->NumberOfDivisions2() <= 2) )
        			{
        				c->DivideOverAxis(Vector(1,0,0));
        			}
        		}
        		if ( ( c->CellType() == 7 || c->CellType() == 3 ) && ( c->Area() >= ( 80.* CCnoise2) ) )
        		{
        			if ( c->HasNeighborOfTypeZero() )
        			{
        				c->SetDivCounter2( 0 );
        				c->SetDivisionTime( m_mesh->GetSimTime() );
        				c->DivideOverAxis(Vector(1,0,0));
        			}
        			else if ( time_now - c->GetDivisionTime() >= 0 && ( c->NumberOfDivisions2() <= 2) )
        			{
        				c->DivideOverAxis(Vector(1,0,0));
        			}
        		}
        	}
    	}
		
        if ( time_now > 4320 )
        {
			double CCnoise2 = 1 /*+ (RANDOM()-0.5)/5*/;
			
			//if ( ( c->Chemical(0) / c->Area() ) > 13.5 )// MODEL 10
		    if ( ( tip_position - (c->Centroid().y) ) < 180.)// MODEL 11
			{
				if ( ( c->CellType() > 3 && c->CellType() < 7 ) && ( c->Area() >= ( 96. * CCnoise2 ) ) )
				{
						c->DivideOverAxis(Vector(1,0,0));
				}
				if ( c->CellType() != 0 && ( c->CellType() > 7 || c->CellType() < 3 ) && ( c->Area() >= ( 160.* CCnoise2 ) ) )
				{
						c->DivideOverAxis(Vector(1,0,0));
				}
				if ( ( c->CellType() == 7 || c->CellType() == 3 ) && ( c->Area() >= ( 80.* CCnoise2 ) ) )
				{
						c->DivideOverAxis(Vector(1,0,0));
				}
			}
        }

}


void Wortel::CelltoCellTransport(Wall* w, double* dchem_c1, double* dchem_c2)
{

	Parameter&      par = Parameter::getInstance();

    if ( (w->C1()->BoundaryPolP()) || (w->C2()->BoundaryPolP()) )
    {
    	return;
    }

	double const apoplast_thickness = par.apoplast_thickness;
	double const phi = (w->Length() / apoplast_thickness) * par.D[0] * ( ( w->C2()->Chemical(0) / (w->C2()->Area()) )
			- ( w->C1()->Chemical(0) / (w->C1()->Area()) ) );

	dchem_c1[0] += phi;
	dchem_c2[0] -= phi;

	// Active fluxes (PIN1 mediated transport)
	double const k_import = par.k_import;
	double const k_export = par.transport;
	double const kmshy = 0.1;

	// transport from cell 1 to cell 2
	double const shy12 = kmshy  / ( kmshy + ( w->C1()->Chemical(2) ) / (w->C1()->Area()) );
	double const trans12 = w->Length() * ( w->C1()->Chemical(0) / (w->C1()->Area()) ) * (k_export * w->Transporters1(1) * shy12 + k_import);

	// transport from cell 2 to cell 1
	double const shy21 = kmshy  / ( kmshy + ( w->C2()->Chemical(2) ) / (w->C2()->Area()) );
	double const trans21 = w->Length() * ( w->C2()->Chemical(0) / (w->C2()->Area()) ) * (k_export * w->Transporters2(1) * shy21 + k_import);

	dchem_c1[0] += (trans21 - trans12);
	dchem_c2[0] += (trans12 - trans21);

	
	//Second diffusive hormone - chemical '1'
	double phi2 = (w->Length() / apoplast_thickness) * 12 * ( ( w->C2()->Chemical(1) / (w->C2()->Area()) )//D[1]=12
			- ( w->C1()->Chemical(1) / (w->C1()->Area()) ) );

	dchem_c1[1] += phi2 ;
	dchem_c2[1] -= phi2 ;

}


double Wortel::PINflux(CellBase* this_cell, CellBase* adjacent_cell, Wall* w)
{
	// PIN1 localization at wall
	// Note: chemical 0 is Auxin (intracellular storage only)
	//  PIN1 is Chemical 1 (both in walls and intracellular storage)
	//! \f$ \frac{d Pij/dt}{dt} = k_1 A_j \frac{P_i}{L_ij} - k_2 P_{ij} \f$
	// Note that Pij is measured in term of concentration (mol/L)
	// Pi in terms of quantity (mol)

	// Equations as in Merks et al., Trends in Plant Science 2007

	// calculate PIN translocation rate from cell to membrane
    Parameter&      par = Parameter::getInstance();
	double const adj_auxin = adjacent_cell->Chemical(0);
	double const receptor_level = adj_auxin * par.r / (par.kr + adj_auxin);
	double pin_atwall; // pick the correct side of the Wall

	// note: pin_flux is net flux from endosome to wall
	double const pin_flux = 0;/*par.k1 * this_cell->Chemical(1) * receptor_level / (par.km + this_cell->Chemical(1))
			                - par.k2 * pin_atwall;*/

	return pin_flux;
}


void Wortel::WallDynamics(Wall* w, double* dw1, double* dw2)
{
	// add biochemical networks for reactions occurring at walls here

}

double Wortel::Michaelis(double M1, double J1, double K1, double S1)
{
	double rate = 0;
	return rate = M1 * S1 / ( J1 + K1 );

}

double Wortel::Goldbeter(double A1, double A2, double A3, double A4)
{
	double rate = 0;
	double BB = A2 - A1 + A3 * A2 + A4 * A1 ;
	return rate = 2.0 * A4 * A1 / ( BB + pow ( ( pow ( BB, 2.0 ) - 4.0 * ( A2 - A1 ) * A4 * A1 ), .5 ) ) ;
}

double Wortel::Hill(double Vm, double Km, double h, double S)
{
	double rate = 0;
	return rate = Vm * pow ( S, h ) / ( pow ( S, h ) + pow ( Km, h ) ) ;
}

void Wortel::CellDynamics(CellBase* c, double* dchem)
{
	// add biochemical networks for intracellular reactions here

    Parameter&  par = Parameter::getInstance();


	////auxin and cytokinin dynamics (MODEL 12)
	
    double kmauxCK = 100.;
    if (c->Index() >= 2 && c->Index() <= 9 )
	{
		dchem[0] = 100000 + (c->Area()) * par.aux1prod - par.aux_breakdown * (c->Chemical(0)) ;
		dchem[1] = 25 + ( 0.01 * (c->Area()) * kmauxCK / ( kmauxCK + (c->Chemical(0) / (c->Area())) ) ) - 0.0005 * (c->Chemical(1)) ;
	}
	else if ( c->Index() == 0 || c->Index() <= 1 || c->Index() >= 10 || c->Index() <= 11 )
	{
		dchem[0] = -100000 + (c->Area()) * par.aux1prod - par.aux_breakdown * (c->Chemical(0)) ;
		dchem[1] = -25 + ( 0.01 * (c->Area()) * kmauxCK / ( kmauxCK + (c->Chemical(0) / (c->Area())) ) ) - 0.0005 * (c->Chemical(1)) ;
	}
	else
	{
		dchem[0] = (c->Area()) * par.aux1prod - par.aux_breakdown * (c->Chemical(0)) ;
		dchem[1] = ( 0.01 * (c->Area()) * kmauxCK / ( kmauxCK + (c->Chemical(0) / (c->Area())) ) ) - 0.0005 * (c->Chemical(1)) ;
	}

	////SHY2 dynamics
    double kmaux = 100;
	if( ( c->Chemical(1) / (c->Area()) )  > 2.5 )
	{
		dchem[2] = 1 * (c->Area()) - (c->Chemical(2)) * ( 0.001 + 0.1 * ( (c->Chemical(0) / c->Area()) / (kmaux + c->Chemical(0) / c->Area()) ) );
	}
	else
	{
		dchem[2] = - 0.001 * (c->Chemical(2));
	}

	////GA dynamics

	if ( c->CellType() > 2 && c->CellType() < 8 )
	{
		dchem[3] = 100 - 0.1 * c->Chemical(3);
	}
	else
	{
		dchem[3] = 200 - 0.1 * c->Chemical(3);//wider cells have proportionally more GA production
	}

}

Q_EXPORT_PLUGIN2( wortel, Wortel )
